# Supplementary material for: Microbiome variation correlates with the insecticide susceptibility in different geographic strains of a significant agricultural pest, Nilaparvata lugens
Source: NPJ Biofilms Microbiomes. 2023 Jan 12;9:2. doi: 10.1038/s41522-023-00369-5 (PMC9837087; doi:10.1038/s41522-023-00369-5)
Supplement: Supplementary file 3 — Supplementary Data [file 41522_2023_369_MOESM3_ESM.xlsx]

## Sheet: Supplementary Data 1
Gene_ID	Length	LS11:read count	LS11:fpkm	LS12:read count	LS12:fpkm	LS13:read count	LS13:fpkm	LS22:read count	LS22:fpkm	LS24:read count	LS24:fpkm	LS25:read count	LS25:fpkm	HNCS2:read count	HNCS2:fpkm	HNCS4:read count	HNCS4:fpkm	HNCS5:read count	HNCS5:fpkm	GDSG1:read count	GDSG1:fpkm	GDSG3:read count	GDSG3:fpkm	GDSG4:read count	GDSG4:fpkm	GZHP1:read count	GZHP1:fpkm	GZHP2:read count	GZHP2:fpkm	GZHP5:read count	GZHP5:fpkm	JXNC1:read count	JXNC1:fpkm	JXNC4:read count	JXNC4:fpkm	JXNC5:read count	JXNC5:fpkm	HNXY1:read count	HNXY1:fpkm	HNXY2:read count	HNXY2:fpkm	HNXY3:read count	HNXY3:fpkm	HBCB3:read count	HBCB3:fpkm	HBCB4:read count	HBCB4:fpkm	HBCB5:read count	HBCB5:fpkm
Nlug00002	309	0	0	0	0	0	0	0	0	0	0	0	0	0	0	0	0	0	0	0	0	0	0	0	0	0	0	0	0	0	0	0	0	0	0	1	0.440782	0	0	0	0	0	0	0	0	0	0	0	0
Nlug00003	420	0	0	0	0	0	0	0	0	0	0	0	0	0	0	0	0	0	0	0	0	0	0	2	0.66265	0	0	0	0	0	0	0	0	1	0.321504	0	0	0	0	0	0	2	0.448615	0	0	0	0	1	0.252673
Nlug00004	924	8	1.16387	7	0.861984	4	0.473264	13	1.45931	4	0.514976	8	0.998297	6	0.789956	9	1.09362	9	1.18517	10	1.46548	9	1.06748	7	1.05422	9	1.21716	13	1.66898	6	0.696792	6	0.944819	3	0.438414	5	0.737022	5	0.580923	4	0.413415	8	0.815664	3	0.395851	14	1.84959	6	0.689109
Nlug00005	837	274	44.0059	322	43.7727	355	46.368	228	28.2543	189	26.8618	231	31.8221	295	42.8766	225	30.1824	200	29.0746	226	36.5623	270	35.3529	209	34.7476	245	36.5777	247	35.0068	334	42.8198	203	35.289	237	38.2347	216	35.1488	286	36.6827	468	53.3972	304	34.217	349	50.8372	284	41.4202	290	36.7689
Nlug00006	1515	131	11.6237	152	11.4157	125	9.02013	280	19.1699	170	13.3486	244	18.5703	115	9.23441	134	9.93091	143	11.485	134	11.9769	132	9.54879	125	11.4816	183	15.0943	195	15.2687	165	11.6868	110	10.5645	155	13.8151	106	9.52963	144	10.204	135	8.5098	198	12.3125	103	8.28908	151	12.167	142	9.94682
Nlug00007	5904	1146	26.093	1083	20.8716	1153	21.35	1520	26.7038	1241	25.0049	1673	32.6732	666	13.7231	848	16.1267	548	11.2939	706	16.1923	903	16.7621	541	12.7513	966	20.4459	1157	23.247	1285	23.3551	919	22.6485	891	20.3782	901	20.7855	1157	21.0382	1084	17.534	1111	17.7281	867	17.9042	800	16.5411	1130	20.3114
Nlug00008	627	1	0.214397	24	4.35529	17	2.96413	21	3.47398	18	3.4151	18	3.31014	13	2.52232	17	3.04424	34	6.59813	36	7.77474	49	8.56477	32	7.10209	37	7.37411	21	3.97313	13	2.22485	18	4.17709	12	2.58434	18	3.9101	20	3.42439	22	3.35084	20	3.00508	15	2.91679	18	3.50449	15	2.53882
Nlug00009	453	11	3.26423	10	2.51174	20	4.82666	15	3.43454	3	0.787811	8	2.03626	10	2.6855	20	4.95711	14	3.76044	12	3.58702	45	10.8868	17	5.22221	12	3.31023	18	4.71363	14	3.3163	9	2.89077	15	4.47124	14	4.20932	19	4.50273	15	3.16222	16	3.32748	6	1.61486	4	1.07791	19	4.45107
Nlug00010	399	0	0	0	0	0	0	0	0	0	0	0	0	0	0	0	0	0	0	1	0.339374	0	0	0	0	0	0	0	0	0	0	0	0	2	0.67685	0	0	0	0	0	0	1	0.236113	0	0	0	0	0	0
Nlug00011	762	4	0.705653	0	0	1	0.14347	3	0.408358	0	0	2	0.302633	3	0.47895	4	0.589389	0	0	1	0.177704	1	0.143824	1	0.18262	2	0.327982	2	0.311355	2	0.281643	0	0	1	0.177207	1	0.178742	2	0.281771	5	0.626633	6	0.741805	3	0.480008	5	0.801004	6	0.835612
Nlug00012	2895	4629	214.944	5987	235.307	6127	231.374	7366	263.911	6330	260.108	8582	341.808	2277	95.6838	2829	109.719	1835	77.1253	3257	152.342	4882	184.815	2701	129.831	2850	123.019	3744	153.415	3874	143.594	3144	158.017	3115	145.293	3458	162.689	4354	161.458	4231	139.57	4099	133.39	3201	134.809	3111	131.181	4093	150.038
Nlug00013	2877	1992	93.0756	1898	75.0637	2194	83.3704	3033	109.347	2459	101.676	3287	131.735	793	33.5318	929	36.2554	677	28.6324	909	42.7834	1542	58.7397	711	34.3901	1550	67.3236	2259	93.1445	1941	72.3952	1609	81.374	1353	63.5028	1520	71.9592	2590	96.6453	1867	61.973	2028	66.4082	1405	59.5413	1889	80.1515	2998	110.586
Nlug00014	645	841	175.276	881	155.414	1113	188.647	701	112.728	466	85.9459	889	158.922	690	130.141	595	103.575	610	115.075	772	162.072	1073	182.317	676	145.845	590	114.306	851	156.513	802	133.425	646	145.728	542	113.468	505	106.639	726	120.836	754	111.637	671	98.0068	757	143.093	802	151.787	1004	165.19
Nlug00015	2688	13	0.65013	8	0.338637	24	0.976107	26	1.00327	14	0.619581	27	1.15818	25	1.13145	8	0.334162	11	0.497935	20	1.00752	18	0.733889	16	0.828313	28	1.30168	11	0.48545	32	1.27745	13	0.703693	27	1.35634	9	0.456033	17	0.678954	15	0.532918	19	0.665913	11	0.498937	11	0.499555	45	1.77661
Nlug00016	879	143	21.8692	214	27.7012	208	25.8696	273	32.2143	246	33.2924	211	27.678	283	39.1671	261	33.3387	231	31.9766	168	25.8804	324	40.3965	147	23.2719	232	32.9818	231	31.1748	353	43.0933	209	34.5961	208	31.9529	244	37.808	220	26.8692	266	28.8996	272	29.1523	135	18.7252	181	25.1368	212	25.595
Nlug00017	996	0	0	0	0	5	0.548815	0	0	0	0	1	0.115766	3	0.366426	0	0	2	0.244332	2	0.271908	1	0.110034	1	0.139715	3	0.376389	0	0	0	0	0	0	0	0	1	0.136749	0	0	1	0.0958824	3	0.283763	2	0.244823	1	0.122563	3	0.319647
Nlug00018	1599	1227	103.153	1215	86.4572	1200	82.0442	1870	121.302	1591	118.364	1698	122.442	1064	80.95	1252	87.9129	1208	91.9238	1101	93.2373	1216	83.3436	1017	88.5067	1474	115.193	1429	106.014	1641	110.125	958	87.1739	1132	95.5946	984	83.8164	1615	108.429	1933	115.447	1872	110.294	1221	93.0999	1096	83.6723	1548	102.738
Nlug00019	2349	641	36.6827	746	36.1351	825	38.396	871	38.4601	945	47.8573	816	40.0543	644	33.3524	665	31.786	625	32.3747	630	36.3169	780	36.3914	672	39.8098	729	38.7811	581	29.3409	775	35.4032	644	39.8907	734	42.1938	609	35.3116	773	35.3279	1311	53.2989	914	36.657	838	43.4954	598	31.0769	798	36.0519
Nlug00020	1881	774	55.3144	1019	61.6394	954	55.4466	1145	63.1381	1042	65.8989	1030	63.1379	640	41.3919	904	53.9606	754	48.7744	780	56.1509	726	42.2995	769	56.8907	969	64.374	832	52.4705	957	54.5943	573	44.3236	555	39.8418	623	45.1109	1079	61.5819	1108	56.2535	1348	67.5141	777	50.3633	676	43.871	812	45.8116
Nlug00021	312	5	2.15428	3	1.09406	2	0.700795	1	0.332446	0	0	0	0	2	0.779829	0	0	2	0.779982	0	0	2	0.702526	0	0	0	0	1	0.380212	7	2.40751	2	0.932706	3	1.29838	1	0.436544	0	0	1	0.306086	1	0.301953	1	0.390776	0	0	1	0.340137
Nlug00023	1638	7	0.574474	11	0.764103	11	0.734166	57	3.60941	46	3.34074	35	2.46375	32	2.37662	42	2.87894	23	1.70853	18	1.48802	20	1.33815	25	2.12388	41	3.12785	40	2.89686	37	2.42388	12	1.06595	32	2.63798	23	1.91248	52	3.40808	34	1.98227	36	2.07053	24	1.7864	23	1.71409	52	3.36898
Nlug00024	1077	357	44.5593	434	45.8508	301	30.5539	479	46.1312	401	44.2922	546	58.4546	208	23.4948	189	19.7035	167	18.8673	273	34.324	387	39.3806	300	38.7623	355	41.1897	326	35.9073	283	28.1965	193	26.0742	227	28.4607	236	29.8455	291	29.0067	308	27.3107	342	29.916	357	40.4142	223	25.276	232	22.8602
Nlug00025	1212	0	0	0	0	0	0	0	0	1	0.0981514	0	0	0	0	1	0.0926391	0	0	0	0	0	0	0	0	0	0	0	0	0	0	0	0	0	0	0	0	0	0	0	0	3	0.233191	0	0	0	0	1	0.08756
Nlug00027	1941	1850	128.125	1436	84.1787	1397	78.684	2419	129.266	2383	146.049	2282	135.56	1335	83.6719	1529	88.4461	1475	92.4647	1325	92.436	1524	86.0492	978	70.116	2030	130.691	1866	114.043	2271	125.55	1184	88.7555	1366	95.0299	1307	91.7134	2340	129.423	2389	117.541	2938	142.6	1499	94.1582	1340	84.275	2086	114.051
Nlug00028	1992	415	28.0056	478	27.3031	493	27.0566	477	24.8373	355	21.2001	382	22.1114	275	16.7945	316	17.8113	303	18.5081	412	28.0065	440	24.2075	319	22.2846	398	24.9672	413	24.5947	402	21.6551	291	21.2556	257	17.4212	230	15.7261	369	19.8865	464	22.2447	550	26.0116	380	23.2582	291	17.833	344	18.3264
Nlug00029	1752	114	8.74696	123	7.98812	135	8.42393	153	9.058	98	6.65413	101	6.64705	119	8.26298	137	8.77978	121	8.40351	127	9.81569	174	10.8843	116	9.21356	164	11.6973	156	10.5626	138	8.45219	79	6.56088	105	8.09264	123	9.56211	114	6.9854	202	11.0107	119	6.39891	181	12.5958	139	9.68501	146	8.84356
Nlug00030	477	2	0.563635	9	2.14683	5	1.14595	23	5.00132	9	2.24452	9	2.17553	8	2.04031	7	1.64769	6	1.53053	12	3.40654	11	2.52733	9	2.62559	14	3.66763	19	4.72515	3	0.674881	1	0.305036	3	0.849255	8	2.28431	3	0.675186	5	1.00104	8	1.58003	5	1.27801	18	4.60653	4	0.889918
Nlug00031	753	15	2.67783	7	1.05773	9	1.30666	4	0.550985	2	0.315961	1	0.153125	17	2.74649	1	0.149108	2	0.32318	6	1.07896	0	0	3	0.554408	6	0.995708	1	0.157538	4	0.570019	6	1.15938	1	0.179325	1	0.180879	4	0.570277	6	0.760947	6	0.750671	0	0	3	0.486347	2	0.281867
Nlug00032	1422	7	0.661736	7	0.560108	17	1.30697	36	2.6259	49	4.09917	24	1.94605	7	0.598856	16	1.26333	5	0.427838	12	1.1427	13	1.00192	10	0.978597	17	1.49391	17	1.41818	13	0.980997	11	1.12554	9	0.85463	5	0.478909	13	0.981442	11	0.73874	13	0.861266	2	0.17148	3	0.257538	25	1.86573
Nlug00033	195	13	8.96179	4	2.33399	2	1.12127	40	21.2765	87	53.0742	41	24.2433	6	3.74318	6	3.45473	7	4.3679	4	2.77764	4	2.24808	1	0.713623	33	21.1473	10	6.0834	24	13.2069	7	5.22315	25	17.3117	11	7.68317	8	4.40429	24	11.7537	12	5.79749	9	5.62717	5	3.13008	36	19.5919
Nlug00034	501	278	74.5922	276	62.6823	256	55.8621	508	105.172	509	120.859	468	107.708	291	70.6609	345	77.3176	300	72.8606	322	87.03	416	91.0003	290	80.5497	371	92.5362	328	77.6635	462	98.9529	278	80.7377	292	78.701	358	97.3258	396	84.8551	370	70.5281	429	80.6702	341	82.9848	412	100.387	537	113.748
Nlug00035	1389	780	75.4881	833	68.2364	769	60.5256	1365	101.931	1157	99.0901	1028	85.3361	577	50.5356	577	46.6413	659	57.7288	671	65.4141	697	54.9943	575	57.6062	852	76.6501	943	80.536	880	67.9837	609	63.7947	651	63.2869	701	68.7382	851	65.7731	817	56.1718	1026	69.5887	647	56.7916	738	64.8595	1117	85.3414
Nlug00036	975	746	102.854	872	101.762	877	98.3355	962	102.34	736	89.7992	887	104.896	792	98.8199	838	96.502	856	106.826	1077	149.576	1322	148.598	1076	153.572	861	110.35	839	102.079	982	108.076	633	94.4645	839	116.196	683	95.4111	933	102.73	1151	112.738	1031	99.6202	947	118.421	737	92.2747	833	90.6669
Nlug00037	639	609	128.116	813	144.765	900	153.977	814	132.129	734	136.645	817	147.422	1009	192.094	994	174.656	956	182.04	768	162.746	959	164.477	808	175.96	783	153.122	782	145.173	1015	170.447	752	171.233	849	179.408	807	172.011	837	140.619	1148	171.569	904	133.279	774	147.68	916	174.99	857	142.327
Nlug00038	747	93	16.7359	81	12.3378	95	13.9033	115	15.9681	95	15.1287	114	17.5965	86	14.0056	90	13.5275	73	11.8908	78	14.1392	103	15.1114	81	15.0893	86	14.3864	84	13.3395	106	15.2268	75	14.6086	59	10.6651	72	13.1279	71	10.2037	71	9.07687	84	10.5938	78	12.7308	78	12.7466	108	15.3431
Nlug00039	1800	19	1.41895	9	0.56891	12	0.728826	22	1.26773	17	1.12351	9	0.576516	20	1.3517	8	0.499016	5	0.337992	12	0.902734	12	0.730627	13	1.00502	20	1.38846	12	0.790842	13	0.774988	15	1.21252	11	0.825193	8	0.605341	21	1.25247	20	1.0611	15	0.785077	7	0.474141	3	0.203455	21	1.2381
Nlug00040	1740	23	1.77691	9	0.588527	28	1.75924	8	0.476887	11	0.752043	20	1.32533	13	0.908904	9	0.580751	20	1.39859	23	1.7899	9	0.566866	14	1.11965	20	1.43634	15	1.02264	9	0.555031	4	0.334488	4	0.310417	13	1.0176	35	2.15943	19	1.0428	20	1.08286	22	1.54154	18	1.26282	23	1.40277
Nlug00041	1704	0	0	0	0	0	0	0	0	0	0	0	0	0	0	0	0	0	0	0	0	0	0	0	0	0	0	0	0	0	0	0	0	0	0	0	0	0	0	0	0	0	0	0	0	0	0	1	0.0622786
Nlug00042	648	10	2.07449	4	0.702358	7	1.18097	3	0.480199	11	2.01937	5	0.889686	17	3.19152	8	1.38616	6	1.12664	5	1.04483	6	1.01476	1	0.214748	13	2.50694	7	1.28146	15	2.48394	3	0.673621	5	1.04191	12	2.52225	8	1.32537	13	1.91587	18	2.61692	3	0.564454	8	1.50707	2	0.327539
Nlug00043	525	4	1.0242	8	1.73382	14	2.91531	4	0.79027	8	1.81272	4	0.878501	6	1.39032	16	3.42182	9	2.0859	17	4.38471	8	1.67001	4	1.06024	11	2.61824	24	5.42291	12	2.45271	7	1.94003	10	2.57203	16	4.15091	9	1.84036	9	1.63712	8	1.43557	21	4.87688	17	3.95284	27	5.45774
Nlug00044	1284	78	8.16612	60	5.31691	98	8.34404	113	9.12827	152	14.0824	124	11.1352	71	6.72693	119	10.4059	36	3.41151	29	3.05833	22	1.87778	41	4.44347	76	7.39646	84	7.7606	94	7.85574	59	6.68585	73	7.67703	84	8.91039	69	5.76906	93	6.91698	90	6.60345	71	6.74179	72	6.84521	87	7.19056
Nlug00045	8322	1818	29.3665	2007	27.4406	1744	22.9105	3276	40.8311	3052	43.6271	2965	41.0808	1901	27.7893	2259	30.4779	1898	27.7509	2150	34.9834	2136	28.1294	1917	32.0552	2668	40.0621	2690	38.3447	2830	36.4908	1538	26.8904	1662	26.9674	1691	27.6757	2759	35.5914	2984	34.2428	3010	34.0747	2201	32.2459	1667	24.4527	2421	30.8728
Nlug00048	390	267	92.0307	375	109.406	362	101.475	361	96.0103	258	78.6963	358	105.843	343	106.993	386	111.127	342	106.702	380	131.938	534	150.06	412	147.006	315	100.93	357	108.589	440	121.063	261	97.3745	328	113.565	364	127.122	440	121.118	602	147.411	406	98.0742	394	123.172	378	118.317	340	92.5173
Nlug00049	819	49	8.04264	61	8.4746	56	7.47514	172	21.7831	81	11.7652	95	13.3746	39	5.79301	64	8.77391	67	9.95406	98	16.2029	68	9.09939	96	16.3114	98	14.9526	111	16.0775	82	10.7437	31	5.50741	51	8.40856	23	3.82496	47	6.16077	38	4.43096	115	13.2284	26	3.87054	43	6.4092	53	6.86753
Nlug00050	777	1474	255.013	1291	189.051	938	131.977	2060	274.993	2893	442.921	1976	293.229	993	155.472	1450	209.529	917	143.601	682	118.854	626	88.2959	619	110.86	1458	234.483	1152	175.878	1510	208.536	986	184.64	1104	191.859	1084	190.016	1900	262.515	2498	307.022	1711	207.454	1605	251.847	1124	176.589	1864	254.585
Nlug00051	444	718	217.384	798	204.5	733	180.483	883	206.278	779	208.715	767	199.184	754	206.591	694	175.499	726	198.959	913	278.445	1177	290.523	1067	334.414	669	188.286	742	198.245	856	206.878	617	202.196	726	220.795	742	227.616	810	195.85	1109	238.532	1053	223.429	950	260.869	618	169.912	792	189.3
Nlug00052	981	480	65.7746	486	56.369	566	63.0758	673	71.1576	502	60.8743	498	58.5332	452	56.0523	440	50.3594	589	73.056	516	71.2249	521	58.2044	603	85.5366	458	58.3408	479	57.9225	509	55.6766	391	57.9932	343	47.2129	352	48.8716	439	48.0415	472	45.9485	476	45.7121	376	46.7305	378	47.0373	445	48.1393
Nlug00053	468	413	118.629	468	113.782	494	115.398	569	126.108	462	117.434	479	118.013	518	134.65	559	134.111	456	118.557	507	146.694	635	148.701	548	162.944	519	138.579	520	131.807	554	127.025	390	121.252	472	136.186	455	132.418	485	111.254	628	128.148	512	103.066	540	140.679	418	109.031	483	109.524
Nlug00054	1422	64	6.05016	90	7.20139	79	6.07355	60	4.3765	28	2.34238	62	5.02729	78	6.67297	69	5.44812	58	4.96293	83	7.90368	89	6.85927	118	11.5474	57	5.009	91	7.59141	33	2.49022	26	2.66038	30	2.84877	19	1.81985	22	1.6609	22	1.47748	41	2.7163	59	5.05865	52	4.46399	45	3.35832
Nlug00055	705	70	13.3474	68	10.9747	73	11.3201	93	13.6826	102	17.2112	99	16.1915	73	12.5967	80	12.7408	63	10.8733	67	12.8688	77	11.9699	61	12.0405	80	14.18	49	8.24494	96	14.6119	48	9.90653	63	12.0666	74	14.2964	76	11.573	93	12.5977	79	10.5568	88	15.2186	60	10.3892	78	11.7412
Nlug00056	483	509	141.663	748	176.209	775	175.416	454	97.4953	392	96.5468	458	109.335	743	187.14	637	148.078	539	135.785	826	231.571	859	194.91	796	229.335	634	164.028	614	150.8	716	159.071	499	150.322	572	159.913	522	147.199	590	131.137	840	166.085	678	132.244	714	180.232	543	137.237	603	132.489
Nlug00057	663	37	7.50195	54	9.26731	47	7.74996	78	12.2027	58	10.4067	57	9.91295	69	12.6607	75	12.7012	48	8.80921	54	11.0289	79	13.0587	63	13.223	65	12.2511	49	8.76725	70	11.3294	35	7.68111	44	8.96137	39	8.01187	45	7.28651	60	8.64243	55	7.81524	84	15.4471	51	9.39023	51	8.16329
Nlug00058	2616	533	27.389	522	22.7042	646	26.9967	932	36.9533	871	39.6077	755	33.2775	465	21.6242	578	24.8077	899	41.8149	255	13.1994	243	10.1802	153	8.13874	459	21.9256	561	25.4393	485	19.8943	432	24.0279	339	17.4984	490	25.5118	1107	45.4287	645	23.5462	817	29.4224	318	14.8208	949	44.2841	1547	62.7569
Nlug00059	330	10	4.07354	8	2.75835	6	1.98771	11	3.45743	12	4.3258	7	2.44583	2	0.737293	4	1.36095	2	0.737438	12	4.924	18	5.97786	11	4.63855	6	2.27202	1	0.359473	9	2.92653	2	0.881831	0	0	9	3.71459	2	0.650634	13	3.76208	4	1.14193	4	1.47784	14	5.17885	8	2.57267
Nlug00060	1161	692	80.1235	790	77.4227	694	65.3495	899	80.3161	953	97.6472	798	79.2524	669	70.1	755	73.0149	609	63.8255	648	75.5777	931	87.883	644	77.1893	736	79.2175	761	77.7559	896	82.8133	542	67.9261	632	73.5055	659	77.31	691	63.895	993	81.6799	931	75.5459	841	88.3173	575	60.4582	744	68.0063
Nlug00061	828	332	53.9006	316	43.424	264	34.8569	591	74.0342	628	90.2253	488	67.9565	273	40.1103	327	44.3419	283	41.5878	228	37.2868	253	33.4871	153	25.7137	360	54.331	312	44.6997	450	58.3185	258	45.3376	291	47.4567	304	50.0064	450	58.3449	521	60.0905	483	54.9554	324	47.7086	244	35.9732	392	50.2417
Nlug00062	1416	2466	234.108	2350	188.833	2573	198.652	3034	222.243	2434	204.483	2469	201.048	2128	182.824	2569	203.703	2242	192.656	1656	158.361	2057	159.206	1758	172.766	2736	241.451	2549	213.544	3076	233.103	1757	180.542	1535	146.38	1669	160.537	2735	207.355	2834	191.133	2812	187.088	2238	192.699	1959	168.885	2640	197.856
Nlug00063	1488	218	19.6943	136	10.3994	75	5.51028	342	23.8396	377	30.1396	318	24.6414	107	8.74792	157	11.8466	90	7.35951	117	10.6472	151	11.1214	88	8.22969	180	15.1163	243	19.3724	243	17.5238	146	14.2764	183	16.6067	149	13.6385	229	16.5216	312	20.024	323	20.45	189	15.4861	141	11.5674	281	20.0407
Nlug00064	3891	1154	39.8686	847	24.7683	825	23.1797	1977	52.7012	1584	48.4276	1412	41.8423	1073	33.5477	1555	44.871	1734	54.2247	521	18.1312	610	17.1813	100	3.57637	784	25.1785	802	24.4508	1073	29.5912	1315	49.1738	1309	45.427	1921	67.2433	1568	43.2619	1350	33.1338	1505	36.4392	1585	49.665	1605	50.3539	1706	46.5293
Nlug00065	1056	97	12.3479	121	13.0375	144	14.9078	108	10.608	127	14.3067	96	10.4821	86	9.90737	75	7.97433	114	13.1356	103	13.2076	111	11.5198	104	13.7048	82	9.70343	75	8.42516	125	12.7019	113	15.5698	85	10.869	101	13.0269	111	11.2844	151	13.6556	89	7.93998	156	18.0112	125	14.4499	197	19.7975
Nlug00066	5154	0	0	0	0	1	0.0212115	5	0.100624	1	0.023081	2	0.0447432	0	0	0	0	2	0.0472166	0	0	9	0.191375	1	0.0269997	9	0.21821	4	0.0920654	9	0.18738	1	0.0282309	1	0.0261994	2	0.0528528	2	0.0416588	1	0.0185291	6	0.109673	1	0.0236558	1	0.0236851	8	0.164723
Nlug00067	618	0	0	2	0.368226	0	0	1	0.167837	5	0.962455	6	1.11945	2	0.3937	5	0.908403	3	0.590666	6	1.31466	3	0.53201	2	0.450345	5	1.01101	3	0.575856	2	0.347269	3	0.706321	4	0.873991	3	0.661173	4	0.694852	1	0.154529	10	1.52442	5	0.986424	3	0.592587	6	1.03032
Nlug00068	351	0	0	0	0	0	0	0	0	0	0	0	0	0	0	1	0.319882	0	0	0	0	0	0	0	0	0	0	0	0	0	0	0	0	0	0	0	0	1	0.305854	0	0	2	0.536805	1	0.347356	0	0	0	0
Nlug00069	1326	0	0	0	0	0	0	0	0	0	0	0	0	0	0	0	0	0	0	0	0	0	0	0	0	0	0	0	0	0	0	0	0	0	0	0	0	0	0	0	0	0	0	0	0	0	0	0	0
Nlug00070	1353	319	31.6941	289	24.3038	246	19.8771	446	34.191	478	42.0271	436	37.1561	311	27.9632	268	22.24	266	23.9218	328	32.8267	270	21.8702	350	35.9976	336	31.0325	379	33.2294	405	32.1204	181	19.4648	220	21.9563	244	24.5626	259	20.5505	324	22.8689	345	24.0223	283	25.5018	179	16.1501	306	24.0012
Nlug00071	723	2432	452.18	2073	326.238	2795	422.629	5333	765.083	6031	992.316	4366	696.285	5323	895.658	5292	821.823	5066	852.582	3053	571.794	4570	692.732	1670	321.427	3438	594.214	3321	544.893	4351	645.766	4625	930.771	4562	852.025	5108	962.266	2753	408.779	3024	399.431	3689	480.688	2916	491.735	1245	210.209	3502	514.028
Nlug00072	510	90	23.7224	95	21.1947	56	12.0042	134	27.2527	168	39.1867	135	30.5215	41	9.77997	62	13.6496	62	14.7921	66	17.5237	35	7.52116	70	19.0999	93	22.7871	90	20.934	67	14.0971	43	12.2678	52	13.7679	42	11.2166	99	20.8394	88	16.4782	116	21.428	60	14.3438	50	11.9679	85	17.6871
Nlug00073	384	920	322.064	892	264.306	1059	301.495	1709	461.621	1646	509.915	1455	436.891	2230	706.476	1753	512.563	1746	553.251	2047	721.835	2542	725.49	1425	516.401	1356	441.27	1497	462.457	1471	411.06	1729	655.138	2080	731.421	1864	661.146	873	244.064	1056	262.622	1369	335.866	991	314.648	509	161.81	818	226.064
Nlug00074	831	378	61.1473	511	69.967	513	67.4888	516	64.4056	458	65.5637	408	56.611	323	47.2852	442	59.7198	419	61.3511	448	73.0009	464	61.1933	456	76.3603	340	51.1274	374	53.3889	469	60.5614	285	49.9014	301	48.9103	281	46.0562	459	59.297	497	57.1155	561	63.5997	420	61.6212	328	48.1828	405	51.7205
Nlug00075	1899	145	10.2643	113	6.77059	75	4.31769	199	10.8693	174	10.8999	192	11.6578	105	6.72649	104	6.14901	108	6.92003	78	5.56187	82	4.73234	60	4.39673	128	8.42288	176	10.9943	190	10.7363	90	6.89584	91	6.47071	134	9.61086	159	8.98862	142	7.14104	163	8.08641	96	6.16351	172	11.0566	252	14.0826
Nlug00076	1167	39	4.49242	53	5.16747	27	2.52935	92	8.17696	82	8.35876	51	5.03896	10	1.04244	19	1.82801	27	2.81515	15	1.74049	13	1.22084	8	0.953944	41	4.39024	45	4.57428	53	4.87337	28	3.49105	46	5.32258	34	3.96817	52	4.78358	36	2.94598	71	5.73167	22	2.29844	46	4.81179	118	10.7305
Nlug00077	1632	70	5.76586	74	5.15923	48	3.21541	160	10.1689	152	11.0796	142	10.0325	75	5.59068	75	5.15986	73	5.44267	53	4.39751	70	4.70073	40	3.4107	117	8.95862	102	7.41414	116	7.62714	66	5.88428	77	6.37097	86	7.1773	135	8.88044	133	7.78269	126	7.2735	88	6.57422	74	5.53517	156	10.1441
Nlug00078	2172	4402	272.443	4889	256.114	4435	223.228	5891	281.322	5715	313.008	5342	283.587	4924	275.792	4372	226.005	4512	252.766	5385	335.72	6433	324.594	4815	308.489	5421	311.885	5587	305.14	6464	319.349	3629	243.106	4871	302.826	4027	252.525	5708	282.127	6717	295.334	6875	298.199	5164	289.873	3622	203.567	5161	252.164
Nlug00079	1302	62	6.40128	32	2.79648	22	1.84726	181	14.4192	306	27.9582	150	13.2838	31	2.89651	29	2.50083	35	3.27089	27	2.80804	50	4.20868	30	3.20637	52	4.99077	73	6.65109	54	4.45048	44	4.91712	51	5.28925	48	5.02126	82	6.7612	108	7.92157	97	7.01866	43	4.02661	69	6.46931	225	18.3392
Nlug00080	7209	710	13.2394	809	12.7687	722	10.9491	1123	16.1577	1002	16.5345	976	15.6105	819	13.8208	760	11.8368	804	13.5703	1039	19.516	1170	17.7868	1039	20.056	748	12.9659	888	14.6123	849	12.6374	642	12.9577	728	13.6361	659	12.4507	709	10.5582	773	10.2401	909	11.8791	797	13.4792	658	11.1422	935	13.764
Nlug00081	1410	3	0.286015	0	0	1	0.0775347	9	0.662062	21	1.77174	4	0.327102	8	0.690231	5	0.398151	1	0.0862959	9	0.86432	9	0.699537	11	1.08562	13	1.15213	14	1.17785	11	0.837139	7	0.722351	9	0.861903	14	1.35236	23	1.75117	20	1.35459	9	0.601335	3	0.259408	7	0.606036	58	4.36533
Nlug00082	405	0	0	0	0	0	0	3	0.768319	1	0.293727	1	0.284699	1	0.300378	0	0	0	0	1	0.334346	1	0.270603	0	0	0	0	1	0.292904	0	0	0	0	0	0	0	0	2	0.530146	0	0	2	0.465231	0	0	2	0.60283	5	1.31016
Nlug00084	723	46	8.55275	58	9.12774	62	9.37495	175	25.1058	223	36.6915	203	32.3742	64	10.7688	70	10.8707	85	14.3051	122	22.8493	97	14.7035	77	14.8203	104	17.9751	83	13.6182	84	12.4671	50	10.0624	42	7.84416	64	12.0566	81	12.0273	99	13.0766	75	9.77274	76	12.8161	68	11.4813	152	22.3107
Nlug00087	423	35	11.1228	33	8.87661	19	4.91053	218	53.4554	253	71.1507	192	52.3362	45	12.9418	51	13.5371	46	13.232	17	5.44201	24	6.21811	14	4.60565	54	15.9525	106	29.7267	69	17.5038	72	24.7663	55	17.5573	74	23.8273	138	35.0235	173	39.0575	145	32.2939	45	12.9704	112	32.3219	200	50.1763
Nlug00088	1680	2681	214.523	3346	226.616	3465	225.481	3373	208.249	3027	214.339	3018	207.134	2259	163.58	2661	177.841	2803	203.013	2644	213.11	3147	205.293	2359	195.399	2704	201.128	2725	192.415	3114	198.899	2171	188.027	2226	178.917	2335	189.304	3237	206.849	3648	207.369	3895	218.42	3147	228.386	2354	171.047	2806	177.25
Nlug00089	1458	1353	124.746	1557	121.508	1420	106.475	6528	464.406	9650	787.352	5759	455.44	5641	470.676	6315	486.31	4313	359.941	2742	254.66	4322	324.874	1949	186.019	2451	210.069	2621	213.251	3354	246.848	3751	374.334	3774	349.526	3819	356.759	3003	221.115	4484	293.702	3032	195.914	1949	162.981	1338	112.026	2605	189.609
Nlug00090	1458	398	36.6954	290	22.6315	299	22.4197	620	44.1072	542	44.2222	436	34.4803	111	9.26167	289	22.2555	177	14.7715	132	12.2593	229	17.2133	155	14.7937	180	15.4273	280	22.7814	231	17.0012	325	32.4336	303	28.0621	347	32.4156	409	30.1153	454	29.737	451	29.1415	238	19.9022	360	30.1415	419	30.4976
Nlug00091	1002	55	7.37872	64	7.26751	69	7.5283	205	21.2208	191	22.6759	151	17.376	96	11.6554	69	7.73176	105	12.7506	122	16.4871	145	15.8594	120	16.6655	113	14.0924	114	13.4964	169	18.0985	67	9.72918	71	9.5681	79	10.7385	111	11.8926	117	11.1511	173	16.2657	66	8.03079	87	10.5992	105	11.1207
Nlug00092	615	2	0.437161	2	0.370023	5	0.888813	1	0.168655	0	0	1	0.187485	3	0.593431	1	0.182567	1	0.197849	1	0.220179	1	0.178202	2	0.452542	1	0.203189	5	0.964441	2	0.348963	2	0.473178	2	0.439127	1	0.221466	6	1.04736	1	0.155283	0	0	0	0	3	0.595478	6	1.03534
Nlug00093	666	0	0	3	0.512531	0	0	1	0.15574	0	0	0	0	4	0.73065	5	0.842932	0	0	0	0	1	0.164556	2	0.417887	0	0	0	0	0	0	3	0.655415	5	1.01375	0	0	3	0.483579	5	0.716959	2	0.282911	1	0.183066	0	0	0	0
Nlug00094	1005	0	0	4	0.452863	1	0.10878	0	0	1	0.118368	0	0	1	0.121048	0	0	4	0.484288	5	0.673682	0	0	2	0.276928	1	0.12434	3	0.354108	0	0	0	0	0	0	1	0.135524	1	0.106821	0	0	0	0	0	0	0	0	1	0.105595
Nlug00095	858	0	0	0	0	0	0	1	0.120889	1	0.138647	0	0	0	0	0	0	0	0	1	0.157821	0	0	0	0	0	0	0	0	0	0	0	0	0	0	0	0	0	0	0	0	0	0	0	0	0	0	0	0
Nlug00096	393	0	0	0	0	0	0	0	0	0	0	0	0	0	0	0	0	0	0	0	0	0	0	0	0	0	0	0	0	0	0	0	0	0	0	0	0	0	0	0	0	0	0	0	0	0	0	0	0
Nlug00097	300	0	0	0	0	0	0	0	0	0	0	0	0	0	0	0	0	0	0	0	0	0	0	0	0	0	0	1	0.395421	1	0.357687	1	0.485007	0	0	1	0.454006	0	0	0	0	0	0	0	0	0	0	0	0
Nlug00098	1206	0	0	0	0	0	0	0	0	1	0.0986397	0	0	0	0	0	0	0	0	0	0	0	0	0	0	0	0	1	0.0983634	0	0	0	0	0	0	0	0	0	0	0	0	0	0	0	0	0	0	0	0
Nlug00099	663	0	0	0	0	0	0	0	0	0	0	0	0	0	0	0	0	0	0	0	0	0	0	0	0	1	0.188479	0	0	0	0	0	0	0	0	0	0	0	0	0	0	0	0	0	0	0	0	0	0
Nlug00100	432	0	0	0	0	0	0	0	0	0	0	0	0	0	0	0	0	0	0	0	0	0	0	0	0	0	0	0	0	0	0	0	0	0	0	0	0	0	0	0	0	0	0	0	0	0	0	0	0
Nlug00101	393	0	0	0	0	0	0	0	0	0	0	0	0	0	0	0	0	0	0	0	0	0	0	0	0	0	0	0	0	0	0	0	0	0	0	0	0	0	0	0	0	0	0	0	0	0	0	0	0
Nlug00102	252	0	0	0	0	0	0	0	0	0	0	0	0	0	0	0	0	0	0	0	0	0	0	0	0	0	0	0	0	0	0	0	0	0	0	0	0	0	0	0	0	0	0	0	0	0	0	0	0
Nlug00103	603	35	7.80256	44	8.3025	21	3.8073	32	5.50437	18	3.55103	20	3.82432	9	1.81572	12	2.2344	27	5.44823	35	7.85962	55	9.99615	39	9.00017	23	4.76635	33	6.49198	18	3.20316	17	4.10205	19	4.25473	17	3.83985	30	5.34103	20	3.16746	46	7.18677	9	1.81973	9	1.82198	16	2.81586
Nlug00104	780	18	3.10216	29	4.23035	22	3.0835	21	2.79254	30	4.57536	25	3.69562	20	3.11932	19	2.73499	15	2.33995	37	6.4233	48	6.74425	23	4.10333	24	3.84496	19	2.88961	31	4.26473	12	2.23849	21	3.63546	30	5.23853	18	2.47741	31	3.79547	43	5.19358	25	3.90776	8	1.25203	13	1.76871
Nlug00105	1512	82	7.29035	130	9.78284	107	7.73655	146	10.0156	165	12.9817	138	10.5237	64	5.14935	83	6.16344	61	4.90894	172	15.4038	237	17.1784	148	13.6211	53	4.38026	73	5.72733	132	9.36799	101	9.71939	85	7.59106	113	10.1791	116	8.2362	98	6.18974	117	7.29	75	6.04772	130	10.4957	48	3.36898
Nlug00106	1530	146	12.8277	315	23.4257	571	40.8	185	12.5417	127	9.87441	84	6.33038	169	13.4375	111	8.1457	453	36.026	29	2.5666	47	3.36662	52	4.7295	79	6.45225	153	11.8626	62	4.34835	226	21.4925	96	8.47257	181	16.1128	332	23.2953	154	9.61231	175	10.7756	167	13.3078	388	30.9571	375	26.0105
Nlug00107	2061	11	0.717465	40	2.20829	65	3.44787	32	1.61045	27	1.55842	34	1.90214	19	1.1215	15	0.817166	19	1.12172	15	0.985517	27	1.43573	19	1.28286	17	1.03073	7	0.402903	14	0.72891	32	2.25913	13	0.851727	46	3.03992	20	1.04177	21	0.97306	40	1.82842	18	1.06482	76	4.50148	44	2.2656
Nlug00109	609	0	0	0	0	0	0	0	0	0	0	0	0	0	0	0	0	0	0	0	0	0	0	0	0	0	0	0	0	1	0.1762	0	0	0	0	0	0	0	0	0	0	0	0	0	0	0	0	0	0
Nlug00113	429	135	42.3022	179	47.4754	153	38.9897	130	31.4312	95	26.343	143	38.4344	181	51.3269	161	42.1372	161	45.6644	102	32.1954	207	52.8811	155	50.278	134	39.0322	138	38.1595	173	43.2726	105	35.6124	160	50.3614	139	44.1306	212	53.0517	261	58.1007	166	36.4539	214	60.8189	183	52.0731	173	42.7954
Nlug00115	246	1	0.546451	2	0.925056	0	0	1	0.421638	6	2.90145	3	1.40614	0	0	2	0.912834	0	0	4	2.20179	0	0	0	0	0	0	6	2.89332	1	0.436203	1	0.591472	2	1.09782	2	1.10733	2	0.872802	0	0	2	0.765928	2	0.991236	0	0	3	1.29418
Nlug00116	1314	698	71.4079	898	77.7597	830	69.0555	1065	84.0677	914	82.7465	923	80.9931	698	64.6225	811	69.2983	688	63.7092	815	83.9872	935	77.9836	795	84.1929	787	74.8436	960	86.6676	940	76.7638	657	72.7511	673	69.16	648	67.168	917	74.9195	894	64.9741	1052	75.4247	698	64.7652	776	72.0918	946	76.4019
Nlug00117	462	0	0	0	0	0	0	0	0	0	0	0	0	0	0	0	0	0	0	0	0	0	0	0	0	0	0	0	0	0	0	0	0	0	0	0	0	0	0	0	0	0	0	0	0	0	0	0	0
Nlug00118	198	0	0	0	0	0	0	0	0	0	0	0	0	0	0	2	1.13413	0	0	0	0	0	0	2	1.40562	0	0	1	0.599122	0	0	0	0	2	1.36395	0	0	0	0	0	0	1	0.475804	1	0.615768	0	0	2	1.07195
Nlug00120	3234	25	1.03917	97	3.41275	39	1.31838	253	8.11438	103	3.78875	126	4.49234	12	0.451404	40	1.38873	58	2.18221	93	3.89398	60	2.03329	116	4.99139	139	5.37094	178	6.52921	44	1.45995	50	2.24957	48	2.00418	5	0.210578	15	0.497934	3	0.088589	110	3.20439	5	0.1885	120	4.52961	11	0.360962
Nlug00121	699	313	60.194	285	46.3918	265	41.4461	291	43.1808	237	40.3339	299	49.3214	474	82.4945	440	70.6761	414	72.0663	342	66.2521	410	64.2827	231	45.9873	385	68.827	330	56.0038	517	79.3665	278	57.8678	360	69.5441	374	72.8747	465	71.4162	633	86.4818	490	66.0408	464	80.9325	499	87.1451	456	69.2303
Nlug00122	492	1396	381.423	1751	404.943	1696	376.857	1398	294.725	1124	271.769	1379	323.177	1458	360.509	1521	347.105	1605	396.935	1594	438.707	1865	415.433	1450	410.116	1383	351.263	1467	353.709	1734	378.188	1210	357.841	1324	363.378	1096	303.409	1470	320.755	1721	334.052	1715	328.392	1234	305.796	1129	280.123	1084	233.815
Nlug00123	537	9	2.25296	13	2.7545	17	3.46091	32	6.18089	11	2.43679	8	1.71774	2	0.453085	17	3.55444	25	5.66468	42	10.5907	33	6.73483	39	10.1063	35	8.14459	27	5.96445	31	6.19458	9	2.43858	15	3.77183	6	1.52181	10	1.99915	2	0.355676	41	7.19288	1	0.227043	18	4.09183	0	0
Nlug00124	1923	23	1.60781	44	2.60343	36	2.04663	47	2.53509	60	3.71168	53	3.17789	16	1.0122	27	1.57645	20	1.26549	17	1.19707	17	0.968851	3	0.217093	32	2.07944	30	1.85064	34	1.89725	38	2.87524	28	1.96614	26	1.84152	60	3.3496	57	2.8307	45	2.20458	26	1.64845	27	1.71397	44	2.42819
Nlug00126	1044	192	24.7222	202	22.0153	201	21.048	301	29.9048	262	29.8538	260	28.7154	152	17.712	200	21.5093	192	22.3774	220	28.5347	254	26.6637	206	27.4581	197	23.5799	204	23.1798	261	26.8265	146	20.348	178	23.0226	184	24.0049	238	24.4736	285	26.0701	236	21.2963	221	25.8092	157	18.3577	191	19.4152
Nlug00127	594	5	1.13154	31	5.93811	11	2.02452	14	2.44465	12	2.40322	15	2.9117	27	5.52969	27	5.10357	34	6.96469	59	13.4498	39	7.19557	63	14.759	32	6.73192	77	15.3775	33	5.96145	23	5.63392	22	5.00117	17	3.89803	23	4.15683	8	1.28618	64	10.1505	4	0.821023	43	8.83693	12	2.14389
Nlug00128	291	1	0.461948	1	0.391003	2	0.751367	14	4.99011	1	0.408795	7	2.77362	2	0.836105	0	0	1	0.418135	2	0.930654	0	0	1	0.478201	2	0.858841	0	0	2	0.737498	0	0	0	0	1	0.468047	0	0	0	0	0	0	1	0.418976	2	0.83899	1	0.364683
Nlug00129	1608	185	15.4658	211	14.9303	295	20.0563	367	23.6731	328	24.2654	404	28.9692	261	19.746	275	19.2019	229	17.3284	237	19.9578	282	19.2199	194	16.7888	159	12.3562	206	15.1971	217	14.481	197	17.8258	162	13.6039	224	18.9734	209	13.9534	196	11.6404	269	15.7601	224	16.9842	168	12.7539	190	12.5394
Nlug00130	1827	263	19.351	204	12.7047	207	12.3865	254	14.4202	329	21.4218	211	13.3164	109	7.25791	207	12.7212	176	11.7215	144	10.6727	141	8.458	111	8.4545	236	16.1417	254	16.4921	301	17.6788	195	15.5298	241	17.812	174	12.9716	319	18.7445	279	14.5836	316	16.2945	172	11.4781	144	9.62152	237	13.7663
Nlug00131	1470	16	1.46315	4	0.309611	26	1.93362	22	1.55232	17	1.37572	12	0.941251	16	1.32412	12	0.91656	7	0.579415	14	1.28962	13	0.9692	6	0.567986	13	1.1051	8	0.645585	11	0.80297	7	0.692867	2	0.183716	7	0.64858	11	0.803334	15	0.974479	3	0.192264	7	0.580581	15	1.24564	11	0.794116
Nlug00132	1008	0	0	0	0	1	0.108456	4	0.411599	3	0.354046	1	0.114388	2	0.241376	2	0.222775	2	0.241423	0	0	3	0.326173	0	0	0	0	3	0.353054	0	0	0	0	3	0.40188	3	0.405362	10	1.06503	1	0.094741	2	0.186923	4	0.483817	4	0.484417	3	0.315842
Nlug00133	585	344	79.0476	516	100.362	484	90.4492	482	85.4607	406	82.5599	390	76.8689	365	75.9033	384	73.7008	375	77.9982	459	106.245	509	95.3562	462	109.898	366	78.1809	438	88.8176	485	88.9631	280	69.642	373	86.097	331	77.0646	393	72.1203	472	77.0521	523	84.2246	441	91.9104	349	72.8264	408	74.0138
Nlug00134	1344	0	0	0	0	0	0	0	0	0	0	0	0	0	0	1	0.0835406	0	0	0	0	0	0	0	0	0	0	0	0	0	0	0	0	0	0	0	0	0	0	0	0	0	0	0	0	0	0	0	0
Nlug00135	801	134	22.4884	159	22.5859	194	26.478	350	45.3222	312	46.3363	291	41.8892	182	27.6416	250	35.0433	219	33.2676	246	41.5866	271	37.0787	261	45.3431	186	29.0172	208	30.8043	205	27.4628	151	27.4292	178	30.007	134	22.7853	202	27.0732	241	28.7331	193	22.6996	237	36.0743	187	28.4989	191	25.3052
Nlug00136	270	446	222.053	467	196.801	498	201.642	477	183.244	425	187.251	470	200.713	547	246.461	492	204.597	512	230.736	508	254.772	557	226.089	565	291.198	456	211.046	470	206.498	463	184.01	357	192.386	370	185.043	333	167.982	376	149.501	537	189.937	502	175.159	472	213.138	363	164.12	370	145.428
Nlug00137	2367	225	12.7782	310	14.9017	185	8.54454	558	24.4518	372	18.6958	369	17.975	170	8.73724	207	9.81904	191	9.81848	333	19.0501	283	13.1031	394	23.1634	342	18.0552	373	18.6935	267	12.1042	171	10.5116	204	11.6377	137	7.88324	300	13.6064	262	10.5706	579	23.0448	160	8.24145	233	12.0165	165	7.39766
Nlug00138	669	26	5.22436	34	5.78264	33	5.39266	44	6.82184	38	6.75704	27	4.6535	62	11.2743	41	6.88105	15	2.72819	51	10.3227	34	5.56981	34	7.07223	57	10.6469	33	5.85152	29	4.65153	29	6.30727	26	5.24786	26	5.29334	28	4.49317	67	9.56416	36	5.06955	23	4.19164	15	2.73706	33	5.23476
Nlug00139	261	85	43.7789	116	50.5698	79	33.0904	109	43.3173	81	36.9185	70	30.9243	101	47.0766	107	46.0299	69	32.1675	100	51.8813	113	47.4488	116	61.8473	79	37.8235	93	42.2691	100	41.1134	63	35.1212	87	45.0105	79	41.2258	81	33.317	134	49.0301	119	42.9536	78	36.4365	65	30.4013	70	28.462
Nlug00140	6177	240	5.223	254	4.67875	197	3.48661	514	8.63099	456	8.78186	334	6.23463	224	4.41158	347	6.30738	273	5.37767	278	6.09422	269	4.77268	241	5.42929	350	7.08053	398	7.64339	398	6.914	246	5.79464	292	6.38323	325	7.16619	374	6.50002	393	6.07594	365	5.56684	224	4.42132	268	5.29635	496	8.52143
Nlug00141	2700	494	24.5951	368	15.5081	157	6.35699	1133	43.5252	1453	64.0178	1032	44.0715	671	30.2331	892	37.0935	488	21.992	491	24.6246	345	14.0037	468	24.1205	926	42.8571	742	32.6002	723	28.7342	539	29.0465	762	38.1089	601	30.3175	690	27.4351	1594	56.3797	570	19.8886	615	27.7711	461	20.8428	1147	45.0825
Nlug00142	1563	119	10.2347	158	11.5019	126	8.81306	179	11.8787	241	18.3424	222	16.3771	219	17.0455	190	13.6487	155	12.0665	214	18.5398	210	14.7247	246	21.9018	215	17.1892	157	11.9158	177	12.1517	117	10.8917	171	14.7731	121	10.5441	153	10.5088	220	13.4419	184	11.0905	182	14.1969	118	9.216	178	12.0856
Nlug00143	2709	169	8.38617	152	6.38422	150	6.05338	273	10.4527	260	11.4173	263	11.1941	106	4.76015	143	5.92685	122	5.47974	180	8.99735	153	6.1897	129	6.6265	223	10.2866	218	9.54615	189	7.48647	136	7.30465	124	6.18085	80	4.0222	203	8.04466	179	6.31019	249	8.65932	133	5.98583	127	5.72288	171	6.69878
Nlug00144	1176	7	0.80016	69	6.67598	22	2.04518	124	10.9368	73	7.38439	53	5.19649	19	1.96549	52	4.9647	38	3.93175	85	9.78729	62	5.77792	94	11.1231	88	9.35085	138	13.9204	55	5.01856	33	4.08297	44	5.0522	7	0.810725	22	2.00833	0	0	98	7.85077	7	0.725726	102	10.588	7	0.631683
Nlug00145	567	100	23.7084	54	10.8364	73	14.0752	99	18.1104	86	18.0432	89	18.0988	132	28.3214	87	17.2279	118	25.3226	62	14.8067	104	20.1019	57	13.9893	77	16.9701	89	18.6203	115	21.764	71	18.2198	102	24.2914	82	19.6976	126	23.8566	178	29.9803	97	16.1169	97	20.8579	105	22.6061	115	21.524
Nlug00146	1464	128	11.7532	535	41.5801	192	14.3376	922	65.3228	502	40.7907	566	44.5776	119	9.88848	345	26.4591	291	24.1858	665	61.508	483	36.1571	856	81.3647	639	54.5425	805	65.2282	260	19.0571	270	26.8344	284	26.1946	71	6.60541	136	9.97283	29	1.89171	473	30.4378	19	1.58232	524	43.6928	28	2.02967
Nlug00147	1365	82	8.07546	58	4.83469	52	4.16472	105	7.97869	88	7.66918	89	7.51794	52	4.63441	128	10.5287	90	8.02268	47	4.66247	39	3.13126	22	2.24282	94	8.60539	90	7.82151	114	8.96182	57	6.07591	77	7.61716	66	6.58558	116	9.12318	161	11.264	94	6.48767	66	5.89513	102	9.12194	148	11.5064
Nlug00148	423	0	0	0	0	0	0	0	0	0	0	0	0	0	0	0	0	0	0	0	0	0	0	0	0	0	0	0	0	0	0	0	0	0	0	0	0	0	0	0	0	0	0	0	0	0	0	0	0
Nlug00149	999	27	3.63316	27	3.07519	31	3.39244	69	7.16405	61	7.26379	66	7.61764	46	5.60165	51	5.73194	35	4.26297	53	7.18392	46	5.04638	62	8.63634	46	5.75397	52	6.17474	65	6.98187	42	6.11721	39	5.2715	36	4.90817	48	5.15818	90	8.6035	50	4.71518	33	4.02745	43	5.25439	44	4.67408
Nlug00150	1002	860	115.376	834	94.7047	1240	135.291	1123	116.248	1109	131.663	1055	121.402	1056	128.209	1414	158.445	1675	203.403	413	55.8127	713	77.9846	407	56.5237	778	97.0258	789	93.4093	867	92.8486	953	138.387	755	101.745	840	114.181	1188	127.283	1034	98.5488	1021	95.9956	663	80.6729	984	119.88	902	95.5317
Nlug00151	354	0	0	0	0	0	0	0	0	0	0	0	0	0	0	0	0	0	0	0	0	0	0	0	0	0	0	0	0	0	0	0	0	0	0	0	0	0	0	0	0	0	0	0	0	0	0	0	0
Nlug00152	894	0	0	0	0	0	0	2	0.232043	1	0.133064	0	0	2	0.272155	2	0.251183	1	0.136104	0	0	0	0	0	0	0	0	1	0.132692	0	0	1	0.162754	2	0.302084	0	0	0	0	2	0.213644	1	0.105379	0	0	2	0.273094	4	0.474822
Nlug00153	303	0	0	0	0	0	0	0	0	0	0	0	0	0	0	0	0	0	0	0	0	0	0	0	0	0	0	0	0	0	0	0	0	0	0	0	0	0	0	0	0	0	0	0	0	0	0	0	0
Nlug00154	1200	153	17.1394	161	15.2657	211	19.2228	509	43.9958	460	45.6011	397	38.1462	226	22.9114	332	31.0637	241	24.4368	198	22.3427	226	20.6402	134	15.5391	249	25.9295	316	31.2382	333	29.7774	284	34.4355	299	33.6454	316	35.8665	302	27.0176	259	20.6118	428	33.6013	182	18.4915	156	15.8695	259	22.9048
Nlug00155	384	29	10.152	20	5.92614	26	7.40214	28	7.56314	20	6.19581	16	4.8043	21	6.65291	17	4.97067	18	5.70362	17	5.99472	29	8.27664	14	5.07341	30	9.7626	32	9.88552	37	10.3394	14	5.30476	20	7.03289	5	1.77346	31	8.66665	19	4.72521	27	6.62408	20	6.3501	16	5.08637	17	4.69814
Nlug00156	2436	737	40.6702	646	30.1737	743	33.3447	528	22.4818	421	20.5591	529	25.0392	522	26.0686	577	26.5947	649	32.4173	560	31.1288	732	32.9322	635	36.2744	496	25.4437	511	24.8842	642	28.2802	419	25.0268	472	26.1637	453	25.3282	818	36.0493	699	27.403	936	36.1986	479	23.974	529	26.5093	485	21.1287
Nlug00157	4161	25	0.80766	14	0.382828	11	0.289008	57	1.42086	60	1.71535	68	1.88431	36	1.05252	29	0.782523	25	0.731058	32	1.04137	26	0.684799	17	0.568532	54	1.6217	40	1.14036	59	1.52152	32	1.11898	26	0.843744	18	0.589193	41	1.05781	55	1.2623	48	1.08677	34	0.996238	12	0.352049	53	1.35172
Nlug00158	1953	17	1.17013	23	1.33998	13	0.727707	30	1.59329	25	1.52278	17	1.00366	24	1.49497	43	2.47208	40	2.49211	33	2.28804	40	2.24463	34	2.42259	34	2.17547	19	1.15407	38	2.08788	20	1.49004	18	1.24453	15	1.0461	20	1.09938	20	0.977971	29	1.39891	50	3.1214	40	2.50021	38	2.06486
Nlug00159	3003	1	0.0447642	0	0	4	0.14562	4	0.138159	8	0.316908	6	0.230376	6	0.243064	4	0.149555	4	0.162074	11	0.496008	4	0.145979	15	0.695087	3	0.124836	2	0.0790052	3	0.107199	5	0.242261	2	0.0899311	5	0.226776	5	0.178746	2	0.0636023	1	0.0313717	8	0.3248	3	0.121951	5	0.176695
Nlug00160	3117	0	0	0	0	0	0	6	0.199659	1	0.0381647	1	0.0369918	1	0.039029	1	0.0360214	0	0	1	0.0434424	0	0	0	0	1	0.0400902	0	0	4	0.137704	0	0	0	0	0	0	0	0	1	0.0306381	1	0.0302243	0	0	2	0.0783272	0	0
Nlug00161	1218	0	0	0	0	0	0	0	0	2	0.195336	3	0.283998	0	0	1	0.0921827	0	0	4	0.444697	0	0	1	0.11425	0	0	1	0.0973943	0	0	0	0	1	0.110863	0	0	0	0	1	0.0784063	4	0.30939	0	0	0	0	0	0
Nlug00162	1155	1	0.116387	3	0.295538	3	0.283958	0	0	0	0	3	0.299489	0	0	0	0	1	0.105348	0	0	1	0.0948867	4	0.481927	0	0	0	0	1	0.0929057	0	0	0	0	0	0	0	0	0	0	1	0.0815664	2	0.21112	3	0.317073	2	0.183762
Nlug00163	534	0	0	0	0	0	0	0	0	0	0	5	1.07962	0	0	0	0	1	0.22786	1	0.253577	0	0	0	0	1	0.23401	0	0	0	0	0	0	0	0	0	0	0	0	2	0.357674	2	0.352843	0	0	0	0	0	0
Nlug00164	888	2	0.302763	0	0	0	0	0	0	0	0	0	0	0	0	6	0.758639	2	0.274048	0	0	0	0	0	0	3	0.422167	0	0	0	0	1	0.163854	0	0	0	0	0	0	0	0	0	0	1	0.1373	0	0	2	0.239015
Nlug00165	1047	2	0.256785	4	0.434697	2	0.208833	0	0	1	0.113619	1	0.110127	0	0	0	0	0	0	0	0	0	0	1	0.13291	1	0.119352	0	0	0	0	0	0	1	0.12897	1	0.130088	0	0	1	0.0912119	1	0.0899801	0	0	1	0.116593	1	0.101359
Nlug00166	291	0	0	0	0	0	0	1	0.356436	0	0	0	0	0	0	0	0	0	0	0	0	0	0	0	0	0	0	0	0	0	0	0	0	0	0	1	0.468047	0	0	0	0	0	0	0	0	0	0	0	0
Nlug00167	396	3	1.01839	3	0.861984	7	1.93249	5	1.30963	1	0.300403	4	1.16468	0	0	0	0	1	0.307266	1	0.341945	4	1.10701	2	0.702811	4	1.26224	1	0.299561	0	0	0	0	0	0	0	0	0	0	1	0.241159	2	0.475804	0	0	0	0	0	0
Nlug00168	384	0	0	2	0.592614	0	0	0	0	1	0.30979	0	0	0	0	0	0	0	0	0	0	0	0	0	0	0	0	0	0	1	0.279443	0	0	0	0	0	0	0	0	0	0	0	0	0	0	0	0	0	0
Nlug00169	573	0	0	4	0.794289	0	0	2	0.362035	0	0	0	0	0	0	0	0	0	0	0	0	1	0.191264	1	0.242856	0	0	3	0.62108	5	0.936353	0	0	0	0	0	0	1	0.187355	4	0.666659	2	0.328828	0	0	1	0.213042	2	0.370411
Nlug00170	300	0	0	0	0	3	1.09324	1	0.345743	0	0	0	0	0	0	0	0	0	0	0	0	0	0	0	0	0	0	0	0	0	0	0	0	0	0	0	0	0	0	0	0	0	0	0	0	0	0	2	0.707485
Nlug00171	3690	202	7.35887	336	10.3606	198	5.86616	496	13.9422	255	8.22078	264	8.24934	163	5.37384	209	6.35941	186	6.13332	498	18.2749	335	9.9496	498	18.7805	364	12.3268	551	17.7136	255	7.41546	271	10.6859	235	8.59957	140	5.16755	178	5.17862	123	3.1833	309	7.88906	82	2.70938	219	7.24498	110	3.16355
Nlug00172	1362	5	0.493491	8	0.668323	12	0.963207	10	0.761549	9	0.786076	14	1.1852	8	0.714557	11	0.906802	9	0.804035	5	0.4971	7	0.563259	8	0.817366	7	0.642239	10	0.870971	5	0.393928	7	0.747808	14	1.38799	11	1.10001	12	0.945856	8	0.560933	6	0.415019	1	0.0895169	8	0.717022	5	0.389584
Nlug00173	1614	15	1.24932	5	0.352484	10	0.677348	9	0.578381	2	0.14741	5	0.357197	12	0.904485	15	1.04348	9	0.678498	14	1.17456	19	1.29014	9	0.775966	13	1.0065	7	0.514488	14	0.930783	11	0.99165	4	0.334651	5	0.421938	12	0.798176	18	1.06504	12	0.70044	23	1.73743	11	0.831972	12	0.789017
Nlug00174	1092	2	0.246203	2	0.208392	1	0.100114	1	0.0949844	0	0	7	0.739124	1	0.111404	1	0.102819	2	0.222852	0	0	1	0.100361	2	0.254865	2	0.228867	2	0.217264	0	0	0	0	3	0.370966	0	0	1	0.0983101	0	0	0	0	2	0.2233	0	0	1	0.097182
Nlug00175	402	8	2.67516	1	0.28304	0	0	6	1.5481	4	1.18368	9	2.58142	1	0.30262	1	0.2793	3	0.908039	3	1.01052	0	0	5	1.7308	4	1.2434	0	0	5	1.33465	3	1.08584	3	1.0077	3	1.01643	0	0	2	0.475119	2	0.468703	3	0.909865	0	0	2	0.527974
Nlug00176	555	0	0	0	0	0	0	0	0	0	0	0	0	0	0	0	0	0	0	3	0.731946	0	0	0	0	0	0	1	0.213741	2	0.386688	0	0	0	0	0	0	0	0	0	0	0	0	0	0	0	0	0	0
Nlug00177	993	160	21.6599	142	16.2709	114	12.5508	246	25.6957	270	32.3455	238	27.6356	150	18.3766	209	23.6316	168	20.5859	206	28.0911	185	20.4178	160	22.422	260	32.719	230	27.4764	253	27.3398	145	21.2465	166	22.5732	125	17.1452	206	22.2709	222	21.3502	247	23.4337	144	17.6805	137	16.8419	195	20.8398
Nlug00178	468	10145	2914.02	14155	3441.42	14207	3318.73	11117	2463.86	9464	2405.62	11334	2792.41	14662	3811.28	12656	3036.32	11948	3106.41	15159	4386.07	19105	4473.92	16484	4901.4	11874	3170.49	11483	2910.65	13590	3116	9608	2987.15	11233	3241.05	10907	3174.26	11363	2606.56	14332	2924.55	13564	2730.46	13915	3625.09	8929	2329.04	9863	2236.51
Nlug00179	2184	236	14.526	234	12.1909	261	13.0648	312	14.8176	287	15.6325	285	15.0464	221	12.3102	263	13.5207	194	10.8083	201	12.4622	200	10.0361	163	10.3858	230	13.1598	275	14.9369	272	13.3641	197	13.1245	233	14.4058	234	14.593	310	15.2381	273	11.9374	310	13.3722	231	12.8956	281	15.7063	316	15.3548
Nlug00180	1521	253	22.3603	317	23.7139	339	24.3661	394	26.8684	371	29.0164	340	25.7746	330	26.3942	335	24.7293	289	23.1195	243	21.6336	329	23.7058	244	22.3236	258	21.1966	289	22.5398	413	29.137	250	23.9155	286	25.3905	301	26.9538	273	19.2688	404	25.3659	396	24.5278	373	29.8993	266	21.3487	311	21.699
Nlug00181	225	35	20.9109	42	21.2393	35	17.0059	49	22.5886	42	22.2058	51	26.1354	32	17.3018	38	18.9626	50	27.0394	32	19.2583	41	19.9705	44	27.2128	42	23.3261	41	21.6163	47	22.415	35	22.6337	34	20.4048	24	14.5282	39	18.6081	42	17.8265	52	21.7728	39	21.1331	20	10.8509	34	16.0363
Nlug00182	945	363	51.637	430	51.7738	404	46.7374	433	47.526	308	38.772	326	39.7766	326	41.9672	333	39.5648	302	38.8852	437	62.6182	436	50.5641	392	57.7242	365	48.2655	425	53.3504	314	35.6551	301	46.3451	270	38.5804	319	45.9771	301	34.1944	291	29.4076	300	29.9077	303	39.0924	247	31.9069	180	20.2139
Nlug00183	327	75	30.8319	101	35.1437	110	36.7756	143	45.359	81	29.467	86	30.3244	76	28.2742	76	26.0953	94	34.9776	105	43.4803	129	43.2344	84	35.7466	67	25.6037	83	30.11	98	32.159	70	31.1472	121	49.9658	66	27.4903	100	32.8302	99	28.9125	91	26.2172	88	32.8108	80	29.8649	80	25.9628
Nlug00184	393	2411	824.69	1988	575.569	2401	667.905	2567	677.499	2219	671.682	2325	682.138	1860	575.764	2283	652.244	2055	636.251	1279	440.686	1593	444.233	987	349.485	2236	710.976	2148	648.369	2702	737.763	1974	730.843	1605	551.465	2239	775.969	3090	844.086	2454	596.321	2860	685.594	1947	604.026	2494	774.682	3402	918.651
Nlug00185	741	1653	299.875	2362	362.69	2232	329.3	2200	307.95	2006	322.041	2033	316.345	1748	286.977	2056	311.531	1651	271.105	2093	382.474	2281	337.361	2019	379.159	2037	343.517	1827	292.483	2103	304.541	1648	323.6	1726	314.527	1732	318.355	2211	320.325	2870	369.881	2468	313.776	2302	378.764	1711	281.872	1950	279.27
Nlug00186	150	0	0	0	0	0	0	0	0	2	1.58613	0	0	0	0	0	0	0	0	0	0	0	0	0	0	0	0	0	0	0	0	0	0	0	0	0	0	0	0	0	0	0	0	0	0	0	0	0	0
Nlug00187	5940	2663	60.2658	2316	44.3635	2157	39.699	4298	75.0508	4165	83.4118	3964	76.9465	3093	63.3457	3335	63.0386	3085	63.1943	2620	59.7263	2943	54.2989	2485	58.2162	3015	63.4273	3065	61.2103	3643	65.8108	2171	53.1793	2565	58.3091	2274	52.1419	3983	71.9854	4120	66.2383	4553	72.2112	2576	52.8739	2623	53.9053	3519	62.8697
Nlug00188	2565	389	20.3868	399	17.6994	501	21.3533	384	15.5281	317	14.7018	411	18.4755	293	13.8965	297	13.0007	300	14.2313	233	12.3004	288	12.3053	220	11.9355	293	14.2743	318	14.7069	316	13.2198	281	15.94	263	13.8453	260	13.806	382	15.9881	285	10.611	337	12.3776	248	11.7882	329	15.6577	280	11.5846
Nlug00189	2118	306	19.4215	413	22.1869	414	21.3693	391	19.1481	469	26.3418	514	27.982	349	20.0458	444	23.5372	357	20.5093	308	19.6914	407	21.0599	280	18.3965	375	22.1249	385	21.5633	389	19.7082	410	28.1661	339	21.6127	322	20.7068	444	22.5049	619	27.9102	509	22.6405	424	24.4074	371	21.3829	400	20.0421
Nlug00190	1548	185	16.0652	136	9.99635	121	8.54535	481	32.2292	498	38.2699	305	22.718	165	12.9669	253	18.3504	142	11.1616	161	14.0833	177	12.5311	140	12.5852	213	17.1943	286	21.9167	235	16.29	139	13.0651	186	16.2247	131	11.5261	335	23.2324	326	20.1115	334	20.3268	135	10.6327	218	17.1912	263	18.0299
Nlug00191	1815	315	23.3303	235	14.7321	225	13.5526	868	49.6042	782	51.2542	665	42.2461	271	18.1642	339	20.971	288	19.3075	285	21.2627	247	14.9145	202	15.4874	516	35.5262	556	36.3395	445	26.3092	296	23.7293	306	22.7656	260	19.511	704	41.6406	674	35.4635	815	42.3033	218	14.6441	364	24.4819	525	30.6967
Nlug00192	831	11	1.77942	7	0.958452	4	0.526228	9	1.12335	11	1.57467	10	1.38752	6	0.878363	0	0	5	0.732113	16	2.60717	8	1.05506	20	3.34913	9	1.35337	12	1.71301	12	1.54955	8	1.40074	10	1.62493	3	0.491703	9	1.16269	16	1.83873	9	1.02032	2	0.293434	6	0.881393	16	2.04328
Nlug00193	858	18	2.82014	14	1.85658	11	1.40159	32	3.86846	32	4.43672	19	2.55334	19	2.69395	14	1.83205	11	1.55996	18	2.84077	17	2.17145	4	0.648748	24	3.49542	34	4.70081	25	3.12663	21	3.56124	24	3.77711	7	1.1112	25	3.12805	24	2.6713	20	2.19602	13	1.8473	18	2.56097	22	2.7211
Nlug00195	222	8	4.84421	1	0.512531	2	0.984901	5	2.3361	4	2.14341	4	2.07754	4	2.19195	2	1.01152	3	1.64429	3	1.82987	3	1.481	2	1.25366	2	1.12578	2	1.0687	2	0.966721	0	0	2	1.2165	4	2.45409	0	0	1	0.430175	9	3.81929	4	2.19679	52	28.5937	7	3.34621
Nlug00196	189	0	0	0	0	0	0	0	0	0	0	0	0	0	0	0	0	0	0	0	0	0	0	0	0	0	0	0	0	0	0	0	0	0	0	0	0	0	0	0	0	1	0.498461	0	0	0	0	0	0
Nlug00197	882	81	12.3453	47	6.06321	39	4.83405	155	18.228	185	24.9518	164	21.4396	78	10.7585	79	10.0567	86	11.8642	49	7.52278	77	9.56774	45	7.09982	102	14.4513	114	15.3326	98	11.9229	61	10.0631	83	12.7071	57	8.80215	132	16.0667	134	14.5089	170	18.1582	74	10.2293	77	10.6572	174	20.9358
Nlug00198	1380	16	1.55857	17	1.40166	17	1.34674	56	4.20905	48	4.13772	44	3.67634	31	2.73279	14	1.13906	13	1.14623	27	2.64933	27	2.14423	27	2.72263	40	3.62207	25	2.14903	52	4.04342	22	2.3196	31	3.03332	18	1.77654	27	2.10042	26	1.79925	35	2.38936	22	1.94368	19	1.68071	55	4.22953
Nlug00199	264	0	0	1	0.430992	0	0	0	0	0	0	0	0	0	0	1	0.425298	0	0	0	0	0	0	0	0	1	0.473338	0	0	0	0	0	0	0	0	0	0	1	0.406646	0	0	0	0	0	0	1	0.462398	0	0
Nlug00200	558	0	0	1	0.20391	2	0.391842	1	0.185884	0	0	0	0	1	0.218017	0	0	0	0	1	0.24267	0	0	0	0	1	0.223945	0	0	0	0	0	0	0	0	0	0	0	0	0	0	0	0	0	0	2	0.437538	1	0.190184
Nlug00201	303	7	3.10557	13	4.88173	2	0.72161	14	4.79248	16	6.28169	20	7.61078	7	2.81047	7	2.59389	3	1.20473	7	3.12829	0	0	2	0.918525	16	6.59862	8	3.13205	3	1.06244	2	0.96041	13	5.79343	11	4.94462	3	1.06292	25	7.87945	3	0.932764	12	4.82859	2	0.805762	20	7.0048
Nlug00202	228	0	0	0	0	0	0	0	0	0	0	0	0	0	0	0	0	0	0	0	0	0	0	0	0	0	0	0	0	0	0	0	0	0	0	1	0.597376	0	0	0	0	0	0	0	0	1	0.535408	0	0
Nlug00203	444	3	0.90829	7	1.79386	2	0.49245	5	1.16805	0	0	1	0.259692	2	0.547988	0	0	0	0	0	0	3	0.740501	0	0	0	0	2	0.534352	2	0.48336	0	0	0	0	1	0.306761	1	0.24179	0	0	1	0.212183	1	0.274599	0	0	2	0.478031
Nlug00204	1494	49	4.40891	67	5.10267	75	5.48815	85	5.90124	51	4.06087	78	6.01985	71	5.78138	59	4.43403	74	6.02685	62	5.61943	62	4.54808	30	2.79431	52	4.34939	71	5.63753	83	5.96145	54	5.25911	54	4.88066	38	3.4643	45	3.23357	66	4.21883	62	3.90962	56	4.57003	47	3.84031	42	2.98337
Nlug00205	1563	298	25.6297	313	22.7855	268	18.7452	574	38.0915	451	34.3255	394	29.0656	197	15.3331	304	21.8379	275	21.4083	275	23.8246	239	16.7582	200	17.8063	339	27.1029	409	31.0417	394	27.0496	194	18.0598	296	25.5722	270	23.5281	278	19.0944	377	23.0346	480	28.9318	247	19.2673	277	21.6342	299	20.3012
Nlug00206	1032	190	24.7491	287	31.6428	258	27.331	387	38.8961	299	34.466	316	35.306	186	21.9259	204	22.1946	219	25.821	280	36.7392	218	23.1507	297	40.048	293	35.4784	350	40.2318	281	29.218	156	21.9945	178	23.2903	169	22.3044	190	19.7649	163	15.0836	339	30.9466	196	23.1557	197	23.3027	177	18.2013
Nlug00207	216	1	0.622347	1	0.526768	4	2.02452	0	0	3	1.65221	2	1.06762	2	1.12642	0	0	3	1.68996	1	0.626899	5	2.5369	6	3.86546	0	0	4	2.19678	1	0.496787	0	0	4	2.50058	1	0.630564	0	0	8	3.537	2	0.872307	1	0.564454	2	1.13031	2	0.982618
Nlug00208	657	555	113.557	711	123.134	777	129.292	442	69.7802	327	59.2081	397	69.6734	645	119.431	535	91.4293	738	136.679	759	156.433	901	150.296	840	177.917	619	117.734	587	105.987	663	108.286	424	93.9009	513	105.436	466	96.6058	560	91.5047	635	92.3011	659	94.496	632	117.283	485	90.1148	470	75.9174
Nlug00209	255	78	41.1188	75	33.4653	92	39.4424	94	38.2351	73	34.0551	65	29.391	91	43.4135	60	26.4185	89	42.4677	81	43.0126	93	39.9696	70	38.1998	76	37.2434	77	35.8205	77	32.4022	49	27.9592	43	22.77	57	30.4451	107	45.0468	105	39.3231	139	51.3533	85	40.6407	62	29.6805	96	39.9521
Nlug00210	1503	0	0	0	0	0	0	0	0	0	0	0	0	0	0	0	0	0	0	0	0	0	0	0	0	0	0	0	0	0	0	0	0	0	0	0	0	0	0	0	0	0	0	0	0	0	0	0	0
Nlug00211	2001	53	3.56053	34	1.93333	25	1.36587	152	7.87901	134	7.9663	121	6.97236	58	3.52618	70	3.92779	49	2.9796	79	5.34603	76	4.16249	63	4.38124	81	5.0584	92	5.45408	88	4.71911	66	4.79917	68	4.58878	62	4.22014	89	4.77489	89	4.24758	98	4.61394	47	2.86373	60	3.66036	126	6.68239
Nlug00212	2991	236	10.6067	240	9.12995	297	10.8556	249	8.63491	208	8.27268	204	7.86422	204	8.29732	190	7.13237	192	7.81078	253	11.4539	232	8.50078	255	11.8639	224	9.35852	243	9.63764	278	9.97361	160	7.78346	197	8.89375	155	7.05826	248	8.90135	230	7.34361	315	9.92173	167	6.80741	152	6.20364	181	6.42201
Nlug00213	3441	2450	95.7123	3558	117.651	3904	124.034	5248	158.192	3014	104.198	2973	99.6212	3486	123.244	5549	181.062	4232	149.648	1157	45.5302	1137	36.2129	845	34.1724	1386	50.3332	2231	76.9123	2060	64.2402	2569	108.63	2043	80.1713	3428	135.687	1351	42.1494	4017	111.485	2445	66.9403	2547	90.2456	3309	117.39	3191	98.4126
Nlug00214	465	3570	1032.05	4520	1106.01	4021	945.358	4075	908.97	3730	954.234	3848	954.166	4396	1150.08	4549	1098.4	3952	1034.13	5027	1463.89	5983	1410.11	4739	1418.2	4343	1167.11	3984	1016.36	5185	1196.52	3739	1169.96	4350	1263.2	3658	1071.45	4607	1063.62	6190	1271.26	4980	1008.95	5364	1406.43	3121	819.333	3982	908.776
Nlug00215	1695	104	8.24802	100	6.7128	95	6.1273	155	9.48499	150	10.5274	131	8.91135	69	4.95226	74	4.90184	83	5.95824	81	6.47092	79	5.10793	65	5.33639	91	6.70884	96	6.71865	105	6.64728	68	5.83725	69	5.49686	83	6.66946	92	5.82692	93	5.23976	133	7.39223	69	4.9632	72	5.1854	115	7.20007
Nlug00216	495	17	4.61668	84	19.3085	12	2.65028	139	29.1263	61	14.6597	74	17.2373	8	1.96611	46	10.434	16	3.933	92	25.1671	63	13.9483	126	35.4217	179	45.188	118	28.2786	24	5.20272	54	15.873	54	14.7307	9	2.47639	16	3.47005	7	1.35049	82	15.6064	0	0	94	23.1815	0	0
Nlug00217	1317	422	43.0738	468	40.4328	534	44.3273	509	40.0873	438	39.5628	492	43.0746	316	29.1894	436	37.1704	383	35.3853	386	39.6874	403	33.5356	339	35.8193	383	36.3403	375	33.7774	453	36.9094	383	42.3138	393	40.2942	391	40.4365	484	39.453	558	40.4619	496	35.4805	408	37.7708	377	34.9442	407	32.7957
Nlug00218	1923	333	23.2783	84	4.97019	108	6.13988	238	12.8373	183	11.3206	192	11.5123	145	9.17302	151	8.81647	160	10.124	77	5.42204	173	9.85948	106	7.67061	224	14.5561	139	8.57465	199	11.1045	174	13.1656	195	13.6927	156	11.0491	146	8.15069	170	8.44244	165	8.08347	92	5.83298	130	8.25246	168	9.27126
Nlug00219	885	36	5.46821	37	4.75699	7	0.864709	24	2.81283	88	11.8287	67	8.72918	17	2.33684	49	6.21655	11	1.51237	12	1.83607	37	4.5819	13	2.04411	84	11.8607	37	4.95952	46	5.57749	45	7.39841	33	5.03507	28	4.30921	48	5.82262	43	4.64006	46	4.89675	15	2.06647	11	1.51729	26	3.11773
Nlug00220	681	731	144.297	622	103.924	577	92.6284	669	101.895	656	114.592	641	108.531	417	74.4925	559	92.1641	501	89.5159	526	104.59	530	85.2935	343	70.0891	661	121.291	724	126.117	782	123.221	481	102.77	530	105.091	412	82.401	836	131.789	875	122.704	894	123.676	511	91.4862	542	97.1565	680	105.967
Nlug00221	2418	177	9.84018	160	7.529	221	9.99197	379	16.2577	211	10.3807	278	13.2565	302	15.1941	634	29.4395	276	13.8887	55	3.08005	16	0.725188	36	2.07181	114	5.89148	266	13.0499	192	8.52058	135	8.12357	149	8.3208	233	13.1245	235	10.4336	259	10.2292	368	14.3379	219	11.0426	351	17.7203	255	11.1916
Nlug00222	1014	29	3.84456	15	1.68316	22	2.37192	21	2.14811	21	2.46366	34	3.86619	39	4.67897	29	3.21112	22	2.63994	22	2.93789	22	2.37778	22	3.01917	33	4.06679	30	3.50965	32	3.38638	22	3.15685	30	3.99502	27	3.62667	47	4.976	52	4.89738	32	2.97307	24	2.88573	33	3.97279	32	3.34904
Nlug00223	900	20205	3017.88	25831	3265.67	29104	3535.29	24501	2823.69	20000	2643.54	23059	2954.2	27788	3756.11	24916	3108.37	24423	3301.91	27887	4195.76	35497	4322.51	27042	4181.19	21996	3054.05	21851	2880.11	25851	3082.19	20156	3258.6	23514	3527.92	23420	3544.27	23134	2759.49	27438	2911.44	26504	2774.36	27204	3685.29	19266	2613.18	22160	2612.98
Nlug00224	888	96	14.5326	93	11.9164	91	11.2032	110	12.8486	85	11.3869	92	11.9458	107	14.6587	114	14.4141	115	15.7578	58	8.84435	81	9.99676	79	12.3799	87	12.2428	118	15.7634	133	16.0717	69	11.3059	90	13.6856	70	10.7366	99	11.9686	131	14.0882	111	11.7762	101	13.8673	70	9.62287	82	9.79963
Nlug00226	1263	930	98.9842	1521	137.025	1082	93.6568	929	76.2935	412	38.8055	590	53.863	768	73.9744	580	51.561	402	38.7286	320	34.3082	325	28.2012	312	34.376	320	31.6608	930	87.3495	1171	99.4896	635	73.1543	442	47.2557	739	79.6936	741	62.9848	384	29.0353	565	42.1443	687	66.3186	2322	224.429	2509	210.817
Nlug00227	2241	189	11.3372	158	8.02211	208	10.147	350	16.1995	334	17.7298	261	13.4289	272	14.7656	119	5.96214	129	7.00418	62	3.74629	67	3.27658	128	7.94825	222	12.379	129	6.82855	171	8.18801	127	8.24577	179	10.7857	130	7.90104	147	7.042	280	11.932	165	6.93642	164	8.92245	162	8.82455	218	10.3234
Nlug00228	3150	66	2.81656	41	1.48097	33	1.1453	127	4.18185	171	6.4578	114	4.17288	63	2.43307	90	3.20796	73	2.81982	17	0.730785	29	1.00896	21	0.92771	80	3.17362	96	3.61528	91	3.09995	43	1.98622	66	2.82923	61	2.63756	96	3.27176	85	2.57695	65	1.944	39	1.50951	52	2.01517	181	6.09785
Nlug00229	1194	1	0.112585	11	1.04824	4	0.366244	21	1.82427	19	1.89299	30	2.89707	6	0.611323	9	0.846321	16	1.63052	4	0.453635	9	0.826086	5	0.582732	6	0.627946	5	0.49676	10	0.89871	10	1.21861	6	0.67855	9	1.02665	9	0.809206	16	1.27972	16	1.26243	1	0.102112	6	0.613432	23	2.04424
Nlug00230	246	0	0	0	0	0	0	1	0.421638	0	0	0	0	0	0	0	0	0	0	0	0	0	0	0	0	0	0	1	0.48222	2	0.872407	0	0	0	0	0	0	1	0.436401	0	0	0	0	0	0	0	0	0	0
Nlug00231	210	1	0.640128	0	0	0	0	2	0.987838	0	0	5	2.74532	0	0	4	2.13864	0	0	0	0	0	0	0	0	0	0	4	2.25955	0	0	0	0	2	1.28601	0	0	2	1.02242	2	0.909513	0	0	0	0	0	0	0	0
Nlug00232	2388	151	8.50019	106	5.05062	103	4.7154	287	12.4659	406	20.2251	296	14.2922	129	6.57172	163	7.66391	173	8.81498	271	15.3669	224	10.2802	143	8.33307	258	13.5008	226	11.2268	270	12.1326	159	9.68796	208	11.7615	223	12.719	367	16.4988	323	12.9171	343	13.5317	158	8.06686	120	6.13432	214	9.51016
Nlug00233	1647	189	15.426	111	7.66836	163	10.8196	287	18.0744	281	20.2961	222	15.5418	129	9.5284	204	13.907	229	16.9181	75	6.16622	78	5.19025	36	3.04167	162	12.2913	170	12.2444	212	13.8123	128	11.308	90	7.37877	179	14.8027	256	16.6866	164	9.5093	205	11.7261	125	9.25334	136	10.0801	337	21.7143
Nlug00234	2358	454	25.882	613	29.5794	497	23.0424	789	34.7063	829	41.8225	750	36.6741	452	23.3195	496	23.6175	427	22.034	485	27.8515	504	23.4247	466	27.5008	528	27.9812	521	26.2105	603	27.4409	440	27.1505	532	30.4651	563	32.5197	588	26.7704	743	30.0915	651	26.0094	572	29.5756	398	20.6043	423	19.0373
Nlug00235	1359	261	25.8171	338	28.299	325	26.1444	353	26.942	284	24.8598	345	29.2713	302	27.0341	350	28.9165	360	32.2324	418	41.6493	455	36.6927	406	41.5729	358	32.9184	377	32.9081	340	26.8462	285	30.5137	353	35.0744	256	25.6568	322	25.4365	353	24.8058	411	28.4915	263	23.5949	211	18.9532	214	16.711
Nlug00236	2883	184	8.57945	181	7.14344	171	6.48436	321	11.5488	345	14.2355	309	12.3582	167	7.04686	174	6.77644	177	7.4703	174	8.17251	190	7.22264	146	7.04712	197	8.53881	175	7.20069	256	9.52839	142	7.1666	168	7.86864	133	6.28333	211	7.85703	241	7.98309	268	8.75757	181	7.65448	175	7.40991	202	7.43559
Nlug00237	1935	14508	1007.89	16630	977.878	13899	785.268	22386	1199.97	23606	1451.24	20145	1200.41	10950	688.426	13546	786.008	11055	695.164	14030	981.811	14525	822.664	11911	856.586	17890	1155.33	16281	998.116	20016	1109.99	12067	907.377	11941	833.288	10957	771.247	23787	1319.71	27842	1374.1	24418	1188.84	20221	1274.1	11660	735.592	18149	995.36
Nlug00238	377	3	1.06971	9	2.71628	1	0.289984	7	1.92589	11	3.47097	2	0.611689	15	4.84032	6	1.78693	11	3.55026	1	0.359178	10	2.90701	2	0.738231	8	2.6517	6	1.88795	5	1.42316	2	0.771895	2	0.716348	5	1.80639	12	3.41712	17	4.30632	17	4.24816	4	1.2936	16	5.18082	7	1.97045
Nlug00240	1623	472	39.094	467	32.7395	513	34.5553	359	22.943	410	30.0514	426	30.2645	297	22.2619	456	31.5459	257	19.2674	173	14.4337	228	15.3958	134	11.4892	296	22.7902	387	28.2861	390	25.7852	261	23.3987	338	28.1212	409	34.3232	540	35.7187	627	36.8933	586	34.0152	280	21.034	440	33.0943	485	31.7126
Nlug00241	1275	373	39.3265	489	43.6387	496	42.5292	648	52.7157	526	49.0766	543	49.1056	461	43.986	558	49.1384	545	52.0111	553	58.7308	555	47.7057	429	46.8221	544	53.3168	471	43.8219	562	47.2988	377	43.023	485	51.3649	406	43.3709	574	48.3306	624	46.7383	599	44.2599	430	41.1188	356	34.0847	468	38.9533
Nlug00242	1230	116	12.6777	159	14.7084	219	19.465	123	10.3723	67	6.47991	74	6.93695	143	14.1434	94	8.58064	85	8.40859	130	14.3116	194	17.2856	126	14.2551	87	8.83873	113	10.8982	108	9.42199	52	6.15131	108	11.8564	97	10.7411	110	9.60082	137	10.6369	119	9.11455	105	10.408	120	11.9096	83	7.16113
Nlug00243	471	0	0	0	0	0	0	0	0	0	0	0	0	0	0	0	0	0	0	0	0	0	0	1	0.295449	0	0	0	0	0	0	0	0	0	0	0	0	0	0	0	0	0	0	0	0	0	0	1	0.225314
Nlug00244	522	0	0	0	0	0	0	0	0	0	0	0	0	0	0	0	0	0	0	1	0.259406	1	0.20995	0	0	0	0	1	0.227253	0	0	0	0	0	0	0	0	0	0	0	0	1	0.180477	1	0.233567	0	0	0	0
Nlug00245	2685	185	9.26219	147	6.2294	78	3.17589	394	15.2204	508	22.507	329	14.1284	189	8.5633	265	11.0815	196	8.88221	153	7.71611	136	5.55114	124	6.4266	256	11.9144	265	11.708	274	10.9504	127	6.88222	198	9.95763	166	8.42067	321	12.8346	387	13.7646	352	12.3507	186	8.44599	198	9.00203	398	15.7307
Nlug00246	2331	657	37.8887	594	28.9946	514	24.1066	936	41.6494	838	42.7662	850	42.0454	815	42.5343	861	41.4723	678	35.3913	544	31.6015	676	31.7828	545	32.5355	676	36.2393	696	35.4199	713	32.8225	540	33.7071	685	39.6811	673	39.3238	761	35.048	1028	42.1162	905	36.5763	888	46.4465	719	37.6536	962	43.7967
Nlug00247	708	80	15.1895	73	11.7318	92	14.2059	141	20.6567	133	22.3469	139	22.6372	113	19.4164	110	17.4444	125	21.4826	131	25.0547	167	25.8506	135	26.5341	132	23.2979	99	16.5876	127	19.2484	100	20.5511	119	22.696	90	17.3138	110	16.6794	149	20.0979	140	18.6289	145	24.9699	89	15.3453	133	19.9355
Nlug00248	1065	0	0	4	0.42735	0	0	1	0.0973925	1	0.111699	1	0.108266	0	0	2	0.210852	2	0.228502	0	0	6	0.617432	6	0.78398	0	0	2	0.222772	0	0	0	0	5	0.633951	0	0	0	0	3	0.269011	2	0.176919	2	0.228961	0	0	1	0.0996458
Nlug00249	363	0	0	0	0	0	0	2	0.571477	0	0	0	0	0	0	0	0	0	0	0	0	0	0	3	1.15005	1	0.344246	0	0	0	0	0	0	0	0	0	0	1	0.295743	0	0	0	0	0	0	0	0	0	0
Nlug00250	243	0	0	0	0	0	0	0	0	0	0	0	0	0	0	0	0	0	0	1	0.557243	0	0	2	1.14532	0	0	0	0	0	0	0	0	1	0.555685	0	0	0	0	0	0	0	0	0	0	0	0	0	0
Nlug00251	774	5	0.868391	0	0	1	0.141245	7	0.938063	4	0.614778	3	0.446912	6	0.943049	2	0.290126	6	0.943234	7	1.22464	7	0.991161	1	0.179789	13	2.09883	1	0.153264	3	0.415915	3	0.563962	0	0	7	1.2318	7	0.970907	5	0.616918	3	0.365152	3	0.472566	2	0.315434	12	1.64531
Nlug00252	804	130	21.7357	157	22.2186	145	19.7164	141	18.1902	116	17.1633	118	16.9226	103	15.5849	116	16.1994	78	11.8045	109	18.3578	192	26.1717	132	22.8466	127	19.7389	125	18.4431	157	20.954	90	16.2876	117	19.6501	93	15.7547	108	14.4208	125	14.8475	97	11.366	111	16.8325	71	10.7801	68	8.97556
Nlug00253	690	107	20.8459	83	13.6868	85	13.4674	200	30.0646	165	28.4468	146	24.3975	127	22.3913	128	20.8285	93	16.4	70	13.7373	101	16.042	68	13.714	92	16.6615	119	20.4587	135	20.9947	108	22.7742	97	18.9827	103	20.3316	178	27.6944	242	33.4938	199	27.1705	99	17.4932	128	22.6454	193	29.6836
Nlug00254	546	2	0.492406	0	0	0	0	2	0.379938	5	1.08937	4	0.844713	6	1.33685	2	0.411277	1	0.222852	0	0	3	0.602165	1	0.254865	4	0.915467	4	0.869057	1	0.196531	4	1.06595	1	0.247311	3	0.748361	3	0.589861	5	0.874532	5	0.862722	3	0.669901	2	0.447154	2	0.388728
Nlug00255	222	3	1.81658	0	0	0	0	1	0.467221	0	0	0	0	3	1.64396	1	0.505759	0	0	2	1.21991	1	0.493667	0	0	1	0.562889	0	0	0	0	0	0	0	0	0	0	0	0	1	0.430175	1	0.424366	2	1.0984	1	0.549878	3	1.43409
Nlug00256	762	1	0.176413	0	0	1	0.14347	0	0	0	0	0	0	0	0	0	0	0	0	0	0	0	0	0	0	0	0	0	0	2	0.281643	0	0	0	0	0	0	0	0	0	0	0	0	2	0.320005	0	0	0	0
Nlug00257	3354	82	3.28653	55	1.86583	53	1.72754	144	4.45322	166	5.88768	159	5.46608	50	1.81356	98	3.28065	71	2.57576	73	2.94721	71	2.31997	49	2.033	105	3.91203	114	4.03202	109	3.48729	130	5.63962	137	5.5156	131	5.31975	166	5.31332	186	5.296	195	5.47728	92	3.34431	103	3.74881	220	6.96095
Nlug00258	1428	1725	162.385	1369	109.081	2391	183.049	3579	259.961	4196	349.548	3064	247.401	4769	406.278	3875	304.678	4372	372.53	3709	351.706	6670	511.9	2926	285.134	2820	246.772	2882	239.412	2899	217.843	3998	407.365	4236	400.556	4010	382.471	3553	267.109	2955	197.619	5865	386.931	1677	143.181	1015	86.7676	1311	97.4278
Nlug00259	1095	24425	2998.52	26882	2793.32	36621	3656.21	14446	1368.39	8810	957.108	15594	1642.05	14351	1594.38	14047	1440.34	21659	2406.76	17543	2169.41	37584	3761.63	25155	3196.79	17496	1996.64	15721	1703.13	21396	2096.73	16244	2158.48	16115	1987.25	14867	1849.23	30272	2967.89	26823	2339.33	44003	3785.83	25909	2884.82	21194	2362.75	15901	1541.06
Nlug00260	1047	28628	3675.62	39889	4334.91	65514	6840.74	11512	1140.46	4530	514.696	12443	1370.31	22487	2612.82	23532	2523.53	36893	4287.52	3914	506.204	12457	1303.93	6501	864.046	12826	1530.81	15749	1784.38	17139	1756.56	24169	3358.78	11167	1440.21	20195	2627.12	41086	4212.77	26363	2404.62	29322	2638.4	15436	1797.5	47255	5509.61	28308	2869.27
Nlug00261	888	1428	216.173	1387	177.72	2380	293.008	871	101.737	508	68.0534	883	114.654	1192	163.3	1456	184.096	2494	341.738	223	34.005	512	63.1894	320	50.1465	580	81.6189	625	83.4926	582	70.329	850	139.276	503	76.4875	740	113.501	2876	347.694	1681	180.781	2000	212.183	1157	158.856	2422	332.951	1324	158.228
Nlug00262	921	2303	336.14	3592	443.762	5587	663.185	824	92.7989	379	48.9529	800	100.155	1387	183.206	1271	154.947	2820	372.562	282	41.4611	817	97.2187	441	66.6319	1004	136.223	1360	175.17	1268	147.735	1523	240.608	775	113.626	1298	191.954	2784	324.512	1766	183.117	1845	188.725	1264	167.328	3925	520.235	2837	326.895
Nlug00263	525	1087	278.328	846	183.351	1578	328.597	268	52.9481	121	27.4173	253	55.5652	644	149.228	622	133.023	1026	237.792	230	59.3225	420	87.6753	255	67.5903	383	91.1623	393	88.8002	495	101.174	612	169.614	288	74.0744	353	91.5794	954	195.079	479	87.1314	641	115.025	493	114.491	887	206.245	523	105.718
Nlug00264	1668	356	28.6906	229	15.6211	177	11.6009	585	36.3777	552	39.3679	576	39.817	326	23.7764	395	26.5888	270	19.696	212	17.2104	259	17.0173	162	13.5152	352	26.3707	355	25.2472	515	33.1311	273	23.8142	278	22.5053	306	24.9866	489	31.4727	473	27.0809	519	29.3133	310	22.6594	352	25.7612	557	35.4379
Nlug00265	1947	170	11.7373	267	15.6034	233	13.0829	250	13.3183	158	9.65362	203	12.0219	183	11.4343	179	10.3225	209	13.0614	325	22.6031	315	17.7309	314	22.4423	263	16.8797	271	16.5114	232	12.7863	212	15.8431	198	13.732	158	11.0528	236	13.0127	239	11.7228	414	20.0322	166	10.395	232	14.5459	154	8.39389
Nlug00266	1611	3	0.250329	2	0.141256	2	0.135722	9	0.579458	3	0.221526	2	0.143145	2	0.151028	2	0.13939	0	0	9	0.756481	25	1.70072	2	0.172758	0	0	4	0.294541	7	0.466258	3	0.270954	1	0.0838185	1	0.0845448	3	0.199915	5	0.296396	3	0.175436	4	0.302724	1	0.0757747	3	0.197622
Nlug00267	1422	725	68.5369	697	55.7708	993	76.3423	670	48.8709	661	55.2969	574	46.543	671	57.4046	626	49.4278	546	46.72	287	27.3296	277	21.3485	200	19.5719	345	30.3176	455	37.9571	345	26.0342	446	45.6357	421	39.9777	416	39.8452	524	39.5596	500	33.5791	768	50.8809	401	34.3817	395	33.9092	404	30.1502
Nlug00268	921	297	43.3494	297	36.6919	358	42.4951	429	48.314	394	50.8904	385	48.1995	298	39.3623	451	54.9812	437	57.7339	463	68.0726	437	52.0007	389	58.7751	343	46.5383	375	48.3006	420	48.9343	318	50.2385	370	54.2472	369	54.5694	504	58.7478	560	58.0666	477	48.7924	346	45.8035	326	43.2093	376	43.3248
Nlug00269	480	119	33.3267	134	31.7641	248	56.484	112	24.202	128	31.7225	87	20.8987	83	21.0359	104	24.327	174	44.108	137	38.6483	75	17.1241	103	29.8607	116	30.199	102	25.2081	126	28.1678	131	39.71	117	32.9139	113	32.0642	250	55.9139	161	32.0319	189	37.0949	102	25.9084	195	49.5921	135	29.847
Nlug00270	255	126	66.4227	133	59.3451	131	56.1625	130	52.8784	130	60.646	139	62.8516	109	52.0008	111	48.8742	117	55.8284	92	48.8538	109	46.8461	93	50.7512	146	71.5465	147	68.3845	135	56.8091	136	77.6011	121	64.0738	105	56.0831	174	73.2537	95	35.578	105	38.792	93	44.4657	116	55.5312	142	59.0958
Nlug00271	318	44	18.5999	76	27.1932	66	22.6899	37	12.0684	45	16.8339	38	13.7784	48	18.3628	49	17.3008	35	13.3921	64	27.2523	83	28.6048	56	24.5055	30	11.7888	51	19.025	57	19.2341	36	16.4719	55	23.3545	49	20.9871	45	15.1917	61	18.319	46	13.6277	57	21.8539	58	22.2649	48	16.0185
Nlug00272	714	1078	202.958	1357	216.249	1378	210.992	1234	179.264	1039	173.108	1316	212.52	1476	251.485	1297	203.957	1249	212.85	1458	276.51	1779	273.064	1524	297.023	1116	195.318	1289	214.159	1524	229.04	1009	205.619	1209	228.646	1096	209.072	1221	183.585	1570	209.991	1430	188.682	1274	217.547	986	168.577	1039	154.428
Nlug00273	867	202	31.3198	252	33.0716	261	32.9107	298	35.651	190	26.0696	250	33.2478	213	29.8871	310	40.1457	233	32.6999	279	43.5749	382	48.2871	363	58.2628	248	35.7444	232	31.7431	243	30.0754	148	24.8377	168	26.1653	193	30.3194	247	30.5843	354	38.9926	330	35.8582	264	37.125	241	33.9326	240	29.3765
Nlug00274	978	928	127.554	1231	143.216	1139	127.321	877	93.0113	877	106.674	824	97.1472	725	90.1827	702	80.5926	737	91.6934	1322	183.039	2002	224.343	1615	229.793	948	121.128	777	94.246	1104	121.131	1005	149.519	977	134.893	940	130.91	1455	159.715	1834	179.085	1504	144.878	1522	189.74	852	106.346	883	95.8143
Nlug00275	576	223	52.0437	144	28.4455	255	48.3986	161	28.992	257	53.0774	146	29.2262	106	22.3876	250	48.732	101	21.3358	278	65.3542	337	64.1202	144	34.7891	107	23.2133	173	35.6291	102	19.0021	178	44.9642	159	37.2743	93	21.9909	258	48.0859	314	52.0602	164	26.8235	119	25.1887	132	27.9751	187	34.4531
Nlug00276	624	155	33.3913	98	17.8696	158	27.6814	402	66.8215	345	65.7709	243	44.9018	627	122.238	296	53.2604	251	48.9439	390	84.6313	486	85.357	260	57.9819	461	92.3192	409	77.7534	630	108.338	521	121.485	621	134.382	680	148.425	930	160	1556	238.135	806	121.687	98	19.148	663	129.703	702	119.388
Nlug00277	630	4	0.853504	0	0	3	0.52059	3	0.493919	1	0.188825	2	0.366042	0	0	5	0.8911	5	0.965692	2	0.429873	12	2.08751	4	0.883533	0	0	6	1.12977	6	1.02196	7	1.61669	7	1.50035	7	1.51335	16	2.72647	3	0.454757	4	0.598154	0	0	0	0	0	0
Nlug00278	612	225	49.4217	230	42.7612	223	39.8354	252	42.7095	251	48.7889	258	48.6083	256	50.8876	255	46.7827	218	43.3425	180	39.8265	180	32.2336	159	36.1534	204	41.6538	242	46.9078	261	45.7629	147	34.949	183	40.3771	161	35.8308	252	44.2048	291	45.4088	241	37.0987	238	47.4141	165	32.9118	220	38.1487
Nlug00279	3351	153	6.13767	222	7.53793	163	5.31776	337	10.4311	260	9.22992	238	8.18925	124	4.50164	117	3.9202	142	5.15612	241	9.73854	202	6.60639	212	8.80369	244	9.09894	216	7.64645	154	4.9314	158	6.86044	165	6.64882	109	4.43032	198	6.34325	185	5.27225	223	6.26937	111	4.0386	122	4.44432	102	3.23024
Nlug00280	261	19	9.78587	11	4.79541	11	4.60752	12	4.76887	7	3.19048	15	6.62663	12	5.59325	2	0.860372	9	4.19577	14	7.26338	16	6.71841	11	5.86483	12	5.74535	7	3.18155	9	3.70021	4	2.22992	8	4.1389	1	0.521846	10	4.1132	10	3.65896	6	2.16573	5	2.33567	4	1.87085	1	0.406601
Nlug00281	2505	144	7.72753	150	6.81329	174	7.59376	241	9.97894	195	9.26032	246	11.3232	118	5.73057	145	6.49916	152	7.38321	194	10.4868	163	7.13127	166	9.22155	197	9.8273	227	10.7498	192	8.22465	127	7.37675	114	6.14515	128	6.95961	173	7.41411	119	4.53667	231	8.68756	111	5.40253	86	4.19093	108	4.57535
Nlug00282	528	29	7.3833	49	10.5593	45	9.31738	72	14.144	57	12.8422	67	14.6313	44	10.1378	36	7.65536	29	6.68303	69	17.6956	77	15.9825	102	26.8825	28	6.62674	53	11.9076	54	10.9745	43	11.8496	54	13.81	16	4.12732	31	6.30302	37	6.69216	41	7.31549	42	9.69834	46	10.6351	21	4.22079
Nlug00283	4074	992	32.7323	1045	29.1856	843	22.6215	1310	33.3523	1507	44.0039	1218	34.4721	937	27.9797	1112	30.6465	865	25.8348	862	28.6508	1005	27.0354	646	22.0656	1048	32.1452	1025	29.8458	1272	33.5035	691	24.6789	844	27.9741	944	31.5598	1350	35.5741	1630	38.2089	1246	28.8131	986	29.5079	811	24.3007	1194	31.1023
Nlug00284	795	50	8.45452	77	11.0204	57	7.83832	53	6.91487	69	10.3248	41	5.94646	37	5.66185	55	7.7677	29	4.43854	31	5.28014	61	8.40911	34	5.95135	56	8.80231	68	10.1466	47	6.34388	59	10.7983	63	10.7006	42	7.19556	68	9.18253	66	7.92821	70	8.29515	54	8.28149	58	8.90595	87	11.6134
Nlug00285	687	5	0.978362	7	1.15935	2	0.318265	9	1.35882	2	0.346316	15	2.51754	7	1.23955	8	1.30747	2	0.354228	2	0.394207	3	0.478577	2	0.405114	4	0.727577	3	0.518019	5	0.780975	3	0.63538	4	0.78621	8	1.58605	11	1.71892	8	1.11207	10	1.37131	1	0.17747	3	0.53307	1	0.154473
Nlug00286	1854	863	62.573	932	57.1978	605	35.6748	1565	87.5547	1969	126.338	1343	83.5234	760	49.8687	738	44.6934	578	37.9339	729	53.2438	519	30.6793	576	43.2331	1113	75.0172	784	50.1634	1136	65.7495	905	71.0245	1166	84.9228	859	63.1053	1016	58.8308	1630	83.9607	1252	63.6192	1215	79.9003	453	29.8269	1176	67.3141
Nlug00287	519	26	6.7343	17	3.72696	16	3.3703	45	8.99332	57	13.0649	55	12.219	16	3.75039	32	6.92276	38	8.90893	13	3.39177	35	7.39074	20	5.36249	34	8.18629	35	7.99984	43	8.89048	20	5.60702	34	8.846	23	6.03591	54	11.1698	63	11.5924	45	8.16843	17	3.99359	52	12.2308	55	11.2462
Nlug00288	2919	1033	47.5721	1361	53.0515	1122	42.0217	2061	73.235	1764	71.8892	1753	69.2452	955	39.8009	995	38.2724	1325	55.232	1555	72.1352	1370	51.4368	1348	64.2628	1572	67.2967	1813	73.6791	1733	63.7072	1013	50.4946	1260	58.287	1012	47.2203	1269	46.6711	1123	36.7404	1674	54.0275	710	29.6556	805	33.6652	1120	40.7186
Nlug00289	186	3	2.16818	1	0.611731	8	4.70211	11	6.13416	16	10.2331	4	2.47964	3	1.96215	11	6.64013	10	6.54179	2	1.45602	2	1.17843	0	0	7	4.70284	5	3.18888	10	5.76914	2	1.56454	3	2.17793	5	3.66134	15	8.65763	12	6.16122	12	6.07801	4	2.62198	3	1.96892	14	7.98774
Nlug00290	1425	172	16.2256	118	9.42194	108	8.28561	368	26.786	333	27.799	248	20.0668	70	5.97595	139	10.9521	102	8.70953	123	11.688	104	7.99845	99	9.66772	201	17.6261	238	19.8127	161	12.1237	77	7.86222	102	9.66542	89	8.50663	138	10.3964	139	9.31533	157	10.3795	89	7.61478	112	9.59451	148	11.0219
Nlug00291	2259	1178	70.0996	1261	63.5144	1722	83.3359	1507	69.1946	730	38.442	687	35.0657	1435	77.2786	2307	114.664	1849	99.5933	230	13.7868	283	13.7296	135	8.31613	803	44.4196	1496	78.559	1289	61.2295	952	61.3183	785	46.9233	1067	64.3326	1210	57.5029	1380	58.3393	709	29.5681	1099	59.3149	1160	62.6847	2548	119.699
Nlug00292	1143	148267	17437.5	186332	18548.7	222722	21302.6	125626	11400.1	113495	11812.2	143014	14426.9	197643	21035.8	226129	22213	211811	22548.2	132352	15679.6	184298	17671	127324	15501.3	160929	17594	167067	17339	201162	18885.3	155516	19796.9	162071	19146.7	169647	20215.4	198889	18680.4	263043	21977.5	233463	19242.7	165514	17655.1	200441	21407.2	181667	16867
Nlug00293	1775	703	53.2406	701	44.9359	877	54.0153	720	42.0736	633	42.4233	690	44.8221	566	38.792	633	40.0408	683	46.82	639	48.7476	729	45.0108	666	52.2131	561	39.4948	695	46.448	656	39.6579	581	47.6263	522	39.7107	525	40.285	581	35.1397	589	31.6895	770	40.8682	529	36.3362	526	36.1749	479	28.6382
Nlug00294	223	4	2.41124	0	0	2	0.980484	1	0.465126	3	1.60035	3	1.55117	6	3.27318	2	1.00698	4	2.18255	6	3.64332	10	4.91453	2	1.24804	4	2.24146	1	0.531956	0	0	2	1.30495	1	0.605523	1	0.61077	6	2.88847	5	2.14123	2	0.844926	1	0.546735	0	0	0	0
Nlug00295	1155	321	37.3602	311	30.6374	353	33.4124	363	32.5987	278	28.6327	305	30.4481	347	36.5487	358	34.8015	282	29.7082	284	33.2956	476	45.1661	290	34.9397	313	33.864	300	30.812	381	35.3971	259	32.6277	277	32.3842	313	36.9101	386	35.8778	496	41.0108	325	26.5091	357	37.685	338	35.7235	363	33.3529
Nlug00296	504	0	0	0	0	0	0	0	0	1	0.236031	0	0	1	0.241376	0	0	0	0	0	0	0	0	2	0.552208	0	0	1	0.23537	1	0.212909	2	0.577389	0	0	0	0	0	0	0	0	0	0	1	0.241909	0	0	0	0
Nlug00297	318	0	0	0	0	0	0	0	0	0	0	0	0	0	0	0	0	0	0	0	0	0	0	0	0	0	0	0	0	0	0	0	0	0	0	0	0	0	0	0	0	0	0	0	0	0	0	0	0
Nlug00298	741	1	0.181413	1	0.153552	2	0.295071	8	1.11982	2	0.321078	0	0	8	1.3134	0	0	8	1.31365	6	1.09644	13	1.9227	14	2.62914	19	3.20414	3	0.480268	8	1.1585	2	0.392718	1	0.182229	2	0.367616	0	0	2	0.257757	4	0.508552	0	0	0	0	3	0.429647
Nlug00299	363	5	1.85161	0	0	4	1.20467	4	1.14295	0	0	0	0	3	1.0054	3	0.927922	3	1.0056	3	1.11909	9	2.71721	2	0.766703	3	1.03274	2	0.653588	4	1.18244	1	0.400832	1	0.371988	0	0	0	0	0	0	1	0.259529	1	0.335873	2	0.672578	4	1.1694
Nlug00300	345	0	0	0	0	0	0	1	0.300646	0	0	1	0.334212	7	2.46833	4	1.30178	2	0.705375	0	0	4	1.27066	2	0.806704	2	0.724413	2	0.687688	5	1.55516	1	0.421745	1	0.391396	2	0.789575	0	0	1	0.276808	0	0	1	0.353397	0	0	0	0
Nlug00301	318	0	0	0	0	0	0	0	0	0	0	0	0	0	0	0	0	0	0	0	0	0	0	0	0	1	0.39296	1	0.373038	1	0.33744	1	0.457554	0	0	0	0	0	0	0	0	0	0	0	0	0	0	2	0.667439
Nlug00302	219	0	0	5	2.59776	3	1.49759	0	0	0	0	2	1.053	0	0	1	0.512688	1	0.555604	0	0	0	0	2	1.27084	2	1.1412	0	0	1	0.489982	4	2.65757	0	0	1	0.621926	2	0.980407	0	0	0	0	0	0	2	1.11482	0	0
Nlug00303	2673	681	34.2479	738	31.4145	931	38.0773	693	26.8911	591	26.3019	641	27.6504	594	27.0341	676	28.3952	719	32.7295	527	26.697	661	27.1013	555	28.8933	686	32.0701	667	29.6011	727	29.185	550	29.9387	518	26.1677	515	26.2416	832	33.4153	745	26.6168	794	27.9843	574	26.1815	525	23.9762	581	23.0667
Nlug00304	1587	75	6.35288	68	4.87534	42	2.89326	112	7.32009	80	5.9967	83	6.03036	36	2.75962	43	3.0422	65	4.98363	28	2.38909	36	2.48607	37	3.24435	61	4.80318	64	4.78392	64	4.3274	51	4.67587	40	3.40344	41	3.51876	99	6.69698	68	4.09195	125	7.42038	36	2.76572	63	4.846	48	3.20976
Nlug00305	231	24	13.9664	123	60.5852	52	24.6097	276	123.929	137	70.5517	100	49.9148	45	23.6987	77	37.4262	56	29.4975	156	91.4458	62	29.4149	138	83.1325	147	79.5208	251	128.897	58	26.9426	72	45.3513	99	57.8707	21	12.382	17	7.90056	9	3.72074	170	69.3314	2	1.0556	110	58.13	16	7.3505
Nlug00306	549	37	9.05974	37	7.66836	37	7.36792	21	3.96755	49	10.6175	23	4.83056	18	3.98863	16	3.27224	14	3.10288	12	2.95978	26	5.19025	19	4.81598	43	9.7875	25	5.40192	29	5.66826	11	2.91534	28	6.88685	16	3.96945	30	5.86637	58	10.0891	26	4.46164	42	9.32736	22	4.89181	61	11.7914
Nlug00307	1584	245	20.792	301	21.6214	299	20.6363	362	23.7044	294	22.0796	360	26.2053	380	29.1845	365	25.8723	375	28.8062	409	34.9638	410	28.3672	409	35.9312	385	30.3725	478	35.7976	417	28.2491	198	18.1878	325	27.7053	278	23.9041	292	19.7901	371	22.3675	419	24.9202	353	27.1707	385	29.6705	376	25.1908
Nlug00308	1332	328	33.1021	447	38.1836	472	38.7394	368	28.6562	288	25.721	377	32.6346	414	37.8112	399	33.633	382	34.8954	377	38.3255	454	37.3541	379	39.5948	428	40.1527	355	31.6159	390	31.4184	302	32.9892	271	27.4726	276	28.222	312	25.1461	386	27.6746	353	24.9669	324	29.6567	318	29.1435	316	25.1763
Nlug00309	1644	789	64.5151	951	65.8191	1246	82.8575	891	56.2148	763	55.2105	761	53.3734	542	40.1071	653	44.5973	717	53.0673	765	63.0102	868	57.8636	695	58.8283	685	52.0672	691	49.8605	854	55.7417	611	54.0765	483	39.6717	572	47.3889	765	49.9552	731	42.4633	972	55.7003	675	50.0592	645	47.8936	714	46.0898
Nlug00310	1494	726	65.3239	710	54.0731	607	44.4174	1073	74.4945	1327	105.662	1086	83.8148	814	66.2823	963	72.3723	706	57.4994	476	43.1427	540	39.6123	431	40.1449	841	70.343	920	73.0496	1023	73.4766	665	64.765	728	65.7985	799	72.8415	1032	74.1566	1269	81.1165	1048	66.0852	992	80.9549	782	63.8963	1225	87.015
Nlug00311	891	506	76.3412	550	70.2358	389	47.7295	319	37.1354	544	72.6307	417	53.9635	234	31.9493	308	38.8123	86	11.7444	185	28.1155	85	10.4551	244	38.108	497	69.7034	236	31.4206	338	40.7064	206	33.6402	372	56.3768	281	42.9548	423	50.9663	803	86.0669	402	42.5052	489	66.9134	373	51.1035	571	68.0091
Nlug00312	726	581	107.579	393	61.5927	415	62.4923	234	33.4314	446	73.0798	222	35.258	252	42.2268	111	17.1666	99	16.5924	159	29.6559	87	13.1332	275	52.7108	480	82.619	110	17.9737	361	53.3574	140	28.0583	275	51.1483	168	31.5178	520	76.8931	838	110.232	376	48.7915	601	100.93	307	51.6204	808	118.109
Nlug00313	222	0	0	0	0	0	0	0	0	0	0	0	0	0	0	0	0	0	0	0	0	0	0	0	0	0	0	0	0	0	0	0	0	0	0	0	0	0	0	0	0	0	0	0	0	0	0	0	0
Nlug00314	852	4909	774.532	6021	804.086	5272	676.474	5681	691.608	6305	880.328	6742	912.412	3715	530.448	6601	869.895	3036	433.582	1219	193.738	684	87.984	1701	277.823	4954	726.594	3879	540.084	4328	545.094	3199	546.316	4445	704.478	3704	592.126	4121	519.259	12033	1348.75	3946	436.326	7254	1038.05	5464	782.872	7456	928.699
Nlug00315	1410	4929	469.922	5100	411.552	4146	321.459	3832	281.891	7865	663.558	3904	319.251	1365	117.771	1509	120.162	735	63.4275	1317	126.479	913	70.9641	1435	141.624	4971	440.555	1733	145.801	3324	252.968	1604	165.522	3561	341.026	1593	153.879	4488	341.707	7993	541.364	3049	203.719	6899	596.553	3043	263.453	7982	600.76
Nlug00316	528	93	23.6775	92	19.8256	75	15.529	103	20.2338	103	23.2061	89	19.4356	105	24.1924	48	10.2071	35	8.06573	116	29.7492	115	23.8699	205	54.0286	139	32.897	82	18.423	139	28.2491	51	14.0542	113	28.8988	66	17.0252	98	19.9257	207	37.4399	94	16.7721	117	27.0168	31	7.16716	71	14.2703
Nlug00317	492	2	0.546451	0	0	1	0.222203	8	1.68655	0	0	3	0.703069	2	0.494526	2	0.456417	2	0.494623	8	2.20179	4	0.891009	6	1.69703	5	1.26993	12	2.89332	8	1.74481	3	0.887208	0	0	0	0	6	1.3092	1	0.194103	10	1.91482	0	0	3	0.744347	0	0
Nlug00318	1758	142	10.8581	157	10.1614	92	5.72116	198	11.6821	237	16.0372	157	10.2973	73	5.05159	122	7.7918	24	1.66112	36	2.7729	25	1.55851	34	2.69131	144	10.2357	111	7.49005	148	9.03373	118	9.76635	91	6.98969	111	8.59977	140	8.54929	344	18.6869	147	7.87756	193	13.3851	113	7.84656	235	14.1859
Nlug00319	579	9	2.08954	7	1.3756	4	0.75526	2	0.358283	13	2.67094	2	0.398284	4	0.840437	4	0.775672	0	0	2	0.467738	0	0	0	0	7	1.51076	7	1.43417	4	0.74132	1	0.251299	3	0.699645	0	0	3	0.556242	10	1.64938	10	1.6271	6	1.26344	7	1.47584	10	1.83286
Nlug00320	1413	149	14.1752	623	50.1671	55	4.25536	1733	127.213	842	70.8874	948	77.3585	45	3.87431	313	24.8713	79	6.8029	622	59.6073	390	30.2489	987	97.2027	1170	103.471	1624	136.34	175	13.2898	420	43.249	356	34.0207	26	2.50619	74	5.62225	0	0	824	54.9387	0	0	1084	93.6498	4	0.300418
Nlug00321	510	336	88.5636	352	78.5318	292	62.5933	390	79.3176	601	140.186	413	93.3731	187	44.6062	348	76.6136	98	23.3811	142	37.7024	73	15.687	193	52.6612	491	120.306	231	53.7307	235	49.4449	235	67.0451	351	92.9335	84	22.4332	346	72.8327	937	175.456	309	57.0797	466	111.403	361	86.4085	552	114.862
Nlug00322	516	0	0	3	0.661523	0	0	4	0.804054	3	0.691625	2	0.446912	1	0.235762	2	0.435188	0	0	0	0	1	0.212392	5	1.34842	2	0.484346	1	0.229896	3	0.623872	0	0	0	0	0	0	1	0.208052	2	0.370151	0	0	0	0	0	0	2	0.411329
Nlug00323	1242	0	0	0	0	0	0	0	0	0	0	0	0	0	0	0	0	0	0	0	0	0	0	0	0	0	0	0	0	0	0	0	0	0	0	0	0	0	0	0	0	0	0	0	0	0	0	0	0
Nlug00324	450	0	0	0	0	0	0	0	0	0	0	0	0	0	0	0	0	0	0	0	0	0	0	0	0	0	0	0	0	0	0	0	0	0	0	0	0	0	0	0	0	0	0	0	0	0	0	0	0
Nlug00326	264	4296	2187.49	4807	2071.78	5298	2193.93	4240	1665.85	3665	1651.46	4108	1794.19	4926	2269.94	5403	2297.88	4622	2130.27	4401	2257.35	5234	2172.79	4226	2227.56	4218	1996.54	4199	1886.79	4824	1960.77	3562	1963.18	3714	1899.65	3491	1801.06	4604	1872.2	5902	2134.98	5229	1865.98	4796	2214.92	4367	2019.29	4658	1872.42
Nlug00327	999	5	0.672807	15	1.70844	7	0.766034	20	2.07654	15	1.78618	11	1.26961	4	0.4871	11	1.2363	9	1.09619	27	3.65973	13	1.42615	8	1.11437	17	2.12647	14	1.66243	14	1.50379	11	1.60213	13	1.75717	4	0.545352	14	1.50447	16	1.52951	9	0.848732	2	0.244088	11	1.34415	1	0.106229
Nlug00329	2157	107	6.66837	83	4.37826	54	2.7369	252	12.1178	233	12.85	223	11.9206	74	4.17355	86	4.47657	72	4.06155	74	4.6455	89	4.52196	61	3.93535	152	8.8058	169	9.29431	137	6.81545	102	6.88049	125	7.82519	114	7.19842	130	6.47014	138	6.1098	172	7.51228	49	2.76967	87	4.92367	157	7.72428
Nlug00330	297	0	0	0	0	0	0	0	0	0	0	0	0	0	0	0	0	0	0	0	0	0	0	0	0	0	0	0	0	0	0	0	0	2	0.909303	1	0.458592	0	0	0	0	0	0	0	0	0	0	0	0
Nlug00331	384	0	0	0	0	0	0	0	0	0	0	0	0	0	0	0	0	0	0	0	0	0	0	0	0	0	0	0	0	0	0	0	0	0	0	0	0	0	0	0	0	0	0	0	0	0	0	0	0
Nlug00332	297	915	414.143	944	361.65	613	225.642	1480	516.869	1670	668.897	1085	421.226	988	404.692	732	276.727	435	178.214	1844	840.728	1411	520.664	2129	997.523	1387	583.574	940	375.45	1065	384.784	1182	579.069	1791	814.281	1011	463.636	672	242.903	1589	510.935	804	255.031	1498	614.947	491	201.811	921	329.088
Nlug00333	261	0	0	0	0	0	0	0	0	0	0	0	0	0	0	0	0	0	0	0	0	0	0	0	0	0	0	0	0	0	0	0	0	0	0	0	0	0	0	0	0	0	0	0	0	0	0	0	0
Nlug00334	1980	703	47.7283	721	41.4327	610	33.6806	985	51.5996	1024	61.5225	971	56.5452	649	39.8752	724	41.0554	606	37.2406	836	57.1731	1055	58.3948	847	59.5281	760	47.9649	689	41.2795	883	47.8542	657	48.2802	744	50.7391	712	48.9776	1105	59.9126	1331	64.1965	1196	56.9062	894	55.0496	531	32.7378	857	45.9329
Nlug00335	2151	408	25.498	530	28.0355	588	29.8849	648	31.2471	535	29.5878	561	30.0721	474	26.8078	480	25.0552	507	28.6799	618	38.9044	599	30.5192	608	39.3339	622	36.1348	660	36.3986	599	29.8821	454	30.7104	406	25.4871	360	22.7953	519	25.9029	507	22.5095	605	26.4977	417	23.6362	452	25.6518	488	24.0762
Nlug00336	2424	186	10.3149	184	8.63691	181	8.16322	312	13.3505	298	14.6246	271	12.8908	191	9.58572	262	12.1357	224	11.2441	182	10.1669	203	9.17805	135	7.75005	253	13.0426	222	10.8643	233	10.3145	152	9.1239	154	8.57874	144	8.09119	227	10.0534	193	7.60367	261	10.1438	176	8.85242	124	6.24466	203	8.88734
Nlug00337	909	18	2.66192	57	7.13484	16	1.92429	117	13.3505	82	10.7312	77	9.76717	11	1.47215	28	3.45853	20	2.67717	91	13.5559	45	5.42545	85	13.0124	77	10.5853	108	14.0942	29	3.4234	36	5.76246	25	3.71374	5	0.749184	17	2.00773	3	0.315178	66	6.84027	1	0.134128	70	9.40056	3	0.35024
Nlug00338	2082	2142	138.301	2158	117.935	1935	101.605	2029	101.083	2304	131.644	1971	109.156	1196	69.8834	1809	97.5562	1406	82.1701	1236	80.3875	1374	72.3258	1147	76.6631	1460	87.629	1370	78.0586	1323	68.1873	1310	91.5503	1356	87.9456	1314	85.9602	1304	67.2384	2032	93.2055	1863	84.2996	1094	64.0647	980	57.4599	1252	63.8164
Nlug00339	921	0	0	0	0	0	0	0	0	0	0	0	0	0	0	0	0	0	0	0	0	2	0.237989	1	0.151093	2	0.27136	1	0.128802	0	0	0	0	0	0	0	0	2	0.233126	0	0	0	0	0	0	0	0	1	0.115226
Nlug00340	1398	118	11.3465	139	11.3131	145	11.339	153	11.3517	157	13.3595	115	9.48489	148	12.8789	93	7.46918	100	8.70367	208	20.1469	410	32.1413	256	25.4822	147	13.1397	190	16.1223	191	14.6606	230	23.9381	256	24.7268	236	22.9926	232	17.8156	324	22.1328	315	21.2274	258	22.5006	121	10.5657	122	9.26107
Nlug00341	2547	517	27.2865	461	20.5942	428	18.3709	882	35.9182	736	34.3754	593	26.8453	482	23.0219	646	28.4774	485	23.1698	430	22.8608	436	18.7605	404	22.0727	584	28.6523	706	32.8819	613	25.8259	433	24.7359	532	28.2045	455	24.3313	534	22.5078	645	24.1841	690	25.5219	473	22.642	571	27.367	671	27.9577
Nlug00342	1203	504	56.3185	828	78.3138	668	60.7052	1176	101.395	679	67.1434	798	76.4855	492	49.7535	613	57.2126	717	72.5208	812	91.399	762	69.4187	827	95.6629	951	98.7849	1172	115.569	835	74.4809	567	68.5783	596	66.8984	422	47.7782	600	53.5435	589	46.7571	1013	79.3299	475	48.1404	755	76.6127	494	43.5783
Nlug00343	963	1699	237.166	1490	176.049	1405	159.502	2077	223.71	1944	240.142	1914	229.17	1449	183.048	1663	193.893	1548	195.593	1397	196.436	1581	179.926	1228	177.45	1674	217.222	1656	203.993	2013	224.306	1212	183.124	1346	188.736	1276	180.471	2095	233.549	2460	243.954	2412	235.963	1725	218.396	1387	175.821	1747	192.52
Nlug00345	3627	24	0.889508	18	0.564675	19	0.572692	85	2.43078	124	4.06699	84	2.67038	29	0.97269	47	1.45495	25	0.838691	40	1.49336	49	1.48059	24	0.920804	55	1.89492	82	2.68193	63	1.86388	31	1.24361	39	1.45195	46	1.7274	79	2.3383	88	2.31704	69	1.79223	33	1.1093	49	1.64918	244	7.13922
Nlug00347	966	9	1.25242	11	1.29565	2	0.226344	12	1.28848	13	1.6009	8	0.954893	8	1.00748	18	2.09215	10	1.2596	13	1.82229	11	1.24797	10	1.44054	18	2.32847	18	2.21043	13	1.44408	12	1.80748	7	0.978489	2	0.281991	12	1.3336	18	1.77948	20	1.9505	9	1.13592	9	1.13733	4	0.439432
Nlug00348	2393	12	0.674101	13	0.618122	10	0.456849	36	1.5604	19	0.944517	19	0.915488	15	0.762557	11	0.516116	18	0.915249	40	2.26344	30	1.37393	50	2.90757	37	1.93212	41	2.03246	29	1.30041	14	0.851245	21	1.18498	13	0.739917	23	1.03182	27	1.07751	33	1.29917	9	0.458545	23	1.17329	20	0.886943
Nlug00349	936	0	0	0	0	0	0	0	0	0	0	0	0	0	0	0	0	0	0	0	0	0	0	0	0	0	0	0	0	0	0	0	0	0	0	0	0	0	0	0	0	0	0	1	0.130259	0	0	0	0
Nlug00350	2433	2479	136.968	2257	105.551	2006	90.1372	3989	170.058	4333	211.858	3868	183.31	2168	108.403	2490	114.909	2006	100.322	2099	116.821	2286	102.973	1513	86.5367	2788	143.194	2749	134.034	3474	153.219	1864	111.474	2570	142.635	2134	119.463	3500	154.435	4556	178.83	4063	157.325	2642	132.395	2255	113.142	3465	151.137
Nlug00351	1713	367	28.8002	473	31.4179	478	30.506	563	34.0899	477	33.1253	535	36.0112	419	29.7564	439	28.7743	369	26.2107	580	45.8481	528	33.7803	539	43.786	464	33.8482	455	31.509	432	27.0614	361	30.6633	493	38.862	383	30.4526	417	26.1336	518	28.8782	502	27.6083	363	25.8364	363	25.8684	376	23.2937
Nlug00352	432	1145	356.294	1316	346.614	1516	383.646	1322	317.412	1228	338.153	1220	325.625	1443	406.356	1492	387.777	1313	369.82	1274	399.334	1451	368.104	1215	391.378	1107	320.213	1136	311.943	1431	355.451	990	333.442	1133	354.145	1101	347.125	1276	317.094	1546	341.762	1593	347.396	1288	363.508	1209	341.635	1238	304.12
Nlug00353	4962	61	1.65257	239	5.48043	71	1.56429	773	16.1584	354	8.48683	327	7.59858	50	1.22585	132	2.98685	80	1.96175	271	7.39543	192	4.24064	352	9.87164	418	10.5268	548	13.101	106	2.29231	143	4.19323	129	3.51049	16	0.439183	46	0.995226	1	0.019246	292	5.54395	0	0	237	5.83057	4	0.0855484
Nlug00354	1947	231	15.949	184	10.7529	203	11.3984	296	15.7689	287	17.5354	296	17.5294	246	15.3707	276	15.9162	210	13.1239	189	13.1446	203	11.4266	153	10.9353	233	14.9543	241	14.6836	282	15.542	180	13.4517	198	13.732	178	12.4519	283	15.6042	367	18.0011	252	12.1935	210	13.1503	184	11.5364	280	15.2616
Nlug00355	1230	23	2.51367	9	0.832551	9	0.799931	15	1.26491	18	1.74087	8	0.74994	8	0.791241	14	1.27797	8	0.791397	8	0.880716	4	0.356404	5	0.565677	8	0.812756	20	1.92888	15	1.30861	7	0.828061	9	0.988036	9	0.996598	9	0.785522	6	0.465848	9	0.689336	9	0.892112	8	0.793971	13	1.12162
Nlug00356	2115	84	5.33894	166	8.9304	138	7.13319	117	5.73787	76	4.27467	86	4.68846	51	2.93348	91	4.8309	101	5.81059	115	7.36272	127	6.58083	147	9.67187	117	6.91275	118	6.61839	111	5.63166	63	4.33411	60	3.83068	50	3.2199	82	4.16221	86	3.88317	126	5.61246	66	3.80466	63	3.63622	56	2.80987
Nlug00357	231	21	12.2206	10	4.92563	20	9.46528	19	8.53133	19	9.78455	24	11.9796	13	6.84629	24	11.6653	15	7.90112	16	9.37905	6	2.8466	9	5.42168	11	5.95054	21	10.7842	13	6.03887	10	6.29879	17	9.93739	16	9.43389	15	6.97108	14	5.78781	34	13.8663	18	9.50041	18	9.51218	13	5.97228
Nlug00358	387	0	0	0	0	2	0.564982	0	0	0	0	0	0	0	0	0	0	0	0	0	0	0	0	0	0	0	0	1	0.306528	0	0	0	0	0	0	0	0	0	0	0	0	0	0	0	0	0	0	1	0.274219
Nlug00359	3627	620	22.979	611	19.1676	823	24.8066	647	18.5026	645	21.1549	633	20.1232	562	18.8501	764	23.6506	1079	36.1979	378	14.1122	461	13.9297	278	10.666	503	17.3299	692	22.6329	666	19.7038	576	23.107	507	18.8754	730	27.4131	771	22.8206	659	17.3515	734	19.0652	512	17.2109	717	24.1319	883	25.8358
Nlug00360	882	86	13.1074	429	55.3429	98	12.1471	1145	134.652	664	89.5568	712	93.0793	66	9.10331	244	31.0612	188	25.9357	610	93.651	596	74.0568	757	119.435	693	98.1839	830	111.632	169	20.5609	233	38.4376	300	45.9291	38	5.8681	75	9.12879	6	0.649652	372	39.7345	13	1.79704	761	105.326	11	1.32353
Nlug00361	954	216	30.4363	173	20.6334	234	26.8153	364	39.5757	257	32.0467	295	35.6546	197	25.1213	170	20.0077	217	27.6771	188	26.6846	255	29.294	217	31.653	258	33.7946	220	27.3562	236	26.5453	158	24.0978	189	26.7515	151	21.5581	221	24.8694	229	22.9237	283	27.9468	224	28.6274	181	23.1606	195	21.6918
Nlug00362	873	0	0	0	0	0	0	0	0	0	0	0	0	4	0.557403	0	0	0	0	2	0.310218	0	0	0	0	3	0.42942	0	0	0	0	2	0.333338	0	0	0	0	0	0	0	0	0	0	0	0	0	0	0	0
Nlug00363	426	1474	465.13	1703	454.861	1813	465.268	2207	537.363	1464	408.818	1768	478.536	1845	526.879	1851	487.858	2008	573.54	1916	609.028	2056	528.933	1992	650.704	1984	581.979	2027	564.449	2072	521.92	1398	477.493	1436	455.177	1386	443.135	1873	472.008	1784	399.93	2285	505.324	1656	473.95	1597	457.63	1688	420.505
Nlug00364	285	0	0	0	0	0	0	0	0	0	0	0	0	0	0	0	0	0	0	0	0	0	0	0	0	0	0	0	0	0	0	0	0	0	0	0	0	0	0	0	0	0	0	0	0	0	0	0	0
Nlug00365	3417	81	3.18659	109	3.62957	45	1.43974	327	9.92608	251	8.73832	227	7.65989	108	3.84506	119	3.9102	86	3.06241	188	7.45013	133	4.26574	127	5.17204	284	10.386	330	11.4564	148	4.64773	139	5.91887	176	6.95509	80	3.1888	136	4.27282	149	4.16428	309	8.51936	41	1.46292	262	9.36	234	7.26741
Nlug00366	489	0	0	0	0	0	0	0	0	0	0	0	0	0	0	0	0	0	0	0	0	0	0	0	0	0	0	0	0	0	0	0	0	0	0	0	0	0	0	0	0	0	0	1	0.249329	0	0	0	0
Nlug00367	3591	1920	71.874	2679	84.8849	3000	91.3316	2557	73.8568	2106	69.7657	2229	71.5709	2417	81.8814	2720	85.0453	2597	87.9966	2052	77.3772	2149	65.5856	1869	72.4265	2103	73.1812	2368	78.2253	2404	71.8362	1798	72.8524	1851	69.6027	1952	74.0367	2315	69.208	2596	69.0379	2501	65.6133	1973	66.9875	2948	100.215	2952	87.2388
Nlug00368	342	0	0	0	0	0	0	0	0	0	0	0	0	0	0	0	0	0	0	0	0	0	0	0	0	0	0	0	0	0	0	0	0	0	0	0	0	0	0	0	0	0	0	0	0	0	0	0	0
Nlug00369	777	0	0	0	0	0	0	0	0	0	0	0	0	0	0	0	0	0	0	0	0	3	0.423143	0	0	0	0	0	0	0	0	0	0	0	0	0	0	0	0	0	0	0	0	0	0	4	0.628432	0	0
Nlug00370	1665	380	30.68	521	35.6038	633	41.5628	234	14.5773	102	7.28761	247	17.1051	105	7.67183	211	14.2287	111	8.11182	12	0.975929	5	0.329111	14	1.17008	28	2.10145	199	14.1782	251	16.1765	162	14.157	89	7.2179	202	16.5242	217	13.9916	87	4.99003	91	5.14897	112	8.20136	280	20.5288	289	18.4201
Nlug00371	534	4	1.00694	0	0	0	0	0	0	3	0.668312	1	0.215924	0	0	0	0	0	0	0	0	0	0	1	0.260593	0	0	0	0	0	0	0	0	1	0.252868	0	0	1	0.201039	0	0	0	0	0	0	0	0	0	0
Nlug00373	2694	321	16.0175	306	12.924	368	14.9336	386	14.8616	354	15.6316	324	13.8672	266	12.0118	378	15.754	370	16.7114	263	13.2193	344	13.9942	214	11.054	307	14.2402	296	13.0339	353	14.0605	260	14.0425	333	16.691	300	15.1672	336	13.3894	346	12.2653	368	12.869	267	12.0836	237	10.7392	260	10.242
Nlug00374	2184	8	0.492406	13	0.677273	10	0.500568	24	1.13981	26	1.41618	19	1.0031	15	0.835531	15	0.771144	22	1.22569	20	1.24002	13	0.652346	18	1.14689	14	0.801034	18	0.977689	18	0.88439	13	0.866084	20	1.23655	21	1.30963	26	1.27803	27	1.18062	25	1.0784	12	0.669901	18	1.0061	9	0.437319
Nlug00375	1371	76	7.45182	44	3.65165	16	1.27584	162	12.2561	297	25.7702	195	16.3998	52	4.61413	40	3.27582	67	5.9463	29	2.86425	42	3.35737	25	2.5375	78	7.1094	104	8.99864	115	9.00087	36	3.82062	40	3.93965	55	5.46396	100	7.83039	110	7.6622	94	6.45927	48	4.2686	47	4.18485	108	8.35978
Nlug00376	3420	2201	86.5128	2069	68.8347	2557	81.7372	2519	76.3971	1837	63.8972	2288	77.1386	1553	55.242	1642	53.9069	1558	55.4307	1575	62.3599	2317	74.2484	1350	54.9302	1661	60.6903	2001	69.4068	2382	74.7377	1759	74.8357	1779	70.2401	1794	71.4462	2230	70.0002	2013	56.2103	2322	63.9631	1608	57.3247	1863	66.4976	2464	76.458
Nlug00377	945	145	20.6264	161	19.3851	179	20.7079	153	16.7932	94	11.833	163	19.8883	137	17.6365	138	16.3962	119	15.3223	79	11.32	104	12.0612	62	9.12985	115	15.2069	120	15.0636	157	17.8276	109	16.7828	136	19.4331	144	20.7545	207	23.5158	155	15.6638	168	16.7483	75	9.67635	159	20.5393	251	28.1871
Nlug00378	522	0	0	0	0	0	0	0	0	0	0	0	0	0	0	2	0.430186	1	0.233098	0	0	0	0	1	0.266583	0	0	0	0	0	0	0	0	0	0	2	0.521846	0	0	0	0	0	0	0	0	0	0	0	0
Nlug00379	6405	98	2.05681	92	1.63434	61	1.04118	224	3.62747	264	4.90325	223	4.01446	128	2.43117	184	3.22549	88	1.67176	97	2.05071	127	2.17306	91	1.97709	183	3.57032	174	3.22263	191	3.19991	98	2.22626	152	3.2045	108	2.29661	189	3.16784	256	3.81697	259	3.80955	121	2.30329	105	2.0012	275	4.5564
Nlug00380	390	140	48.2558	226	65.9352	292	81.8528	117	31.1169	129	39.3481	131	38.7301	198	61.7624	256	73.7008	216	67.3905	230	79.8572	169	47.4908	260	92.771	210	67.2869	254	77.2591	186	51.1767	147	54.8431	134	46.3955	145	50.6391	219	60.2837	280	68.5633	310	74.8842	211	65.9629	205	64.1666	111	30.2042
Nlug00381	714	3	0.564819	9	1.43423	15	2.29672	24	3.48649	9	1.49949	20	3.22978	9	1.53344	6	0.943518	10	1.70416	20	3.793	17	2.60938	20	3.89794	19	3.3253	16	2.65829	13	1.95375	16	3.26055	8	1.51296	11	2.09835	15	2.25535	7	0.936264	21	2.77086	5	0.853795	12	2.05165	16	2.3781
Nlug00382	282	5	2.38346	2	0.806964	13	5.03976	23	8.45968	6	2.53105	8	3.27102	1	0.431395	9	3.58336	11	4.74628	9	4.3216	6	2.33179	12	5.92155	8	3.545	10	4.2066	7	2.66362	3	1.54789	3	1.43651	6	2.89791	4	1.52276	5	1.69324	3	1.00223	6	2.59408	0	0	15	5.64483
Nlug00383	267	5	2.51736	7	2.98305	7	2.86617	7	2.71933	7	3.11879	8	3.45478	2	0.911261	3	1.26156	4	1.82288	7	3.55008	8	3.28372	7	3.6483	16	7.48832	5	2.22147	8	3.21516	7	3.81466	4	2.02294	0	0	1	0.402077	2	0.715348	11	3.88128	4	1.82655	7	3.20042	2	0.794927
Nlug00384	1149	59	6.90269	191	18.9141	122	11.6079	374	33.7619	204	21.1207	225	22.579	106	11.223	222	21.6935	180	19.0617	353	41.6012	246	23.464	434	52.5622	344	37.4123	445	45.9431	187	17.4641	133	16.8423	186	21.8589	36	4.26742	139	12.9872	35	2.90902	264	21.646	14	1.48556	179	19.0175	35	3.23263
Nlug00385	675	5183	1032.2	5859	987.627	6191	1002.7	5318	817.184	4160	733.143	4636	791.92	5720	1030.9	5490	913.199	5733	1033.45	5440	1091.31	7804	1267.07	5190	1069.96	5179	958.777	5188	911.753	6674	1060.98	4721	1017.65	5149	1030.04	5260	1061.36	5565	885.079	6264	886.23	7251	1012.02	5701	1029.74	4289	775.661	5134	807.162
Nlug00386	2076	19	1.2303	110	6.02891	25	1.31652	483	24.1321	261	14.9559	244	13.552	7	0.410199	64	3.46138	53	3.1064	145	9.45783	76	4.01212	177	11.8645	212	12.761	311	17.7711	76	3.92835	137	9.60202	52	3.38229	11	0.721685	21	1.08596	1	0.0460014	141	6.3986	2	0.117459	219	12.8776	5	0.255594
Nlug00387	867	1	0.155048	2	0.262473	0	0	0	0	0	0	0	0	1	0.140315	1	0.129502	1	0.140343	3	0.468547	0	0	0	0	0	0	5	0.684119	2	0.247534	5	0.839113	2	0.311491	2	0.314191	0	0	2	0.220297	1	0.108661	0	0	1	0.140799	0	0
Nlug00388	1302	281	29.0123	316	27.6153	400	33.5865	329	26.2096	261	23.8467	392	34.715	253	23.6392	396	34.1492	435	40.6525	98	10.1922	194	16.3297	81	8.6572	130	12.4769	292	26.6043	359	29.5875	273	30.5085	219	22.7127	295	30.8598	491	40.4847	220	16.1365	319	23.082	244	22.8487	1078	101.071	1061	86.4795
Nlug00389	372	75	27.1022	88	26.9162	72	21.1595	174	48.5156	136	43.4906	210	65.0906	48	15.6972	65	19.6186	42	13.7378	50	18.2003	58	17.0873	29	10.8482	72	24.1861	63	20.0899	86	24.8073	39	15.2543	58	21.0533	60	21.968	41	11.8321	74	18.9971	66	16.7145	77	25.2365	30	9.8446	47	13.408
Nlug00390	1875	91	6.52419	41	2.48803	85	4.95602	35	1.93616	42	2.66469	27	1.66037	7	0.454172	14	0.838347	11	0.71384	22	1.58881	3	0.175351	16	1.18747	17	1.13298	14	0.885743	28	1.60244	17	1.31922	20	1.44034	26	1.88866	44	2.51926	59	3.00503	48	2.41176	8	0.5202	29	1.88806	24	1.35837
Nlug00391	948	4	0.567202	8	0.960185	3	0.345962	1	0.109412	6	0.752908	8	0.973024	5	0.641631	11	1.30281	6	0.770109	5	0.714188	5	0.578028	3	0.440369	9	1.18634	4	0.500533	13	1.4715	2	0.306967	9	1.28195	9	1.29305	12	1.35892	6	0.604423	1	0.0993768	5	0.643048	12	1.54523	7	0.783607
Nlug00392	636	16	3.38181	34	6.08268	54	9.28222	49	7.99124	27	5.05017	29	5.25754	26	4.97325	20	3.53077	42	8.03529	40	8.51636	39	6.72039	30	6.56399	32	6.28736	51	9.51248	31	5.23033	24	5.49065	28	5.94478	11	2.35569	26	4.38871	29	4.35451	39	5.77698	22	4.21743	27	5.18234	19	3.17033
Nlug00393	465	22	6.35998	16	3.91508	4	0.940421	26	5.79957	14	3.58158	32	7.93485	11	2.87782	11	2.65605	20	5.23343	12	3.49445	20	4.71373	17	5.08744	17	4.56848	33	8.41864	43	9.92292	15	4.69362	19	5.51742	12	3.51488	23	5.31001	23	4.7236	1	0.2026	13	3.40857	22	5.7755	16	3.65154
Nlug00394	270	4	1.99151	3	1.26424	0	0	5	1.9208	3	1.32177	3	1.28115	1	0.450568	0	0	0	0	0	0	0	0	0	0	4	1.85128	2	0.878713	2	0.794859	0	0	0	0	1	0.504451	4	1.59044	2	0.707399	1	0.348923	0	0	1	0.452122	1	0.393047
Nlug00395	1527	47	4.13757	49	3.65116	107	7.66055	6	0.407556	6	0.467424	13	0.981626	8	0.637345	10	0.735289	14	1.11557	20	1.77354	23	1.65073	19	1.73148	22	1.80036	15	1.16529	15	1.05409	10	0.952863	13	1.14958	14	1.24874	7	0.49213	17	1.06318	18	1.11052	17	1.35735	6	0.479658	9	0.625478
Nlug00396	2133	9	0.567202	11	0.58678	17	0.871311	23	1.11844	26	1.45005	14	0.756796	12	0.684407	12	0.631666	9	0.513406	26	1.65057	29	1.49003	34	2.21815	14	0.820187	22	1.22352	13	0.653998	13	0.886792	12	0.759671	8	0.510836	10	0.503303	13	0.582037	12	0.53001	7	0.400119	5	0.286153	4	0.199011
Nlug00398	474	1	0.283601	0	0	0	0	5	1.09412	0	0	0	0	0	0	0	0	0	0	1	0.285675	0	0	1	0.293579	0	0	0	0	0	0	2	0.613933	0	0	1	0.287345	0	0	0	0	0	0	0	0	0	0	0	0
Nlug00400	393	8400	2873.25	10312	2985.55	10891	3029.64	10364	2735.33	8499	2572.61	9666	2835.93	12555	3886.4	10668	3047.81	10498	3250.3	12515	4312.11	16032	4470.77	12092	4281.63	10032	3189.85	9508	2869.97	11509	3142.46	7705	2852.66	9133	3138.02	8057	2792.31	8954	2445.94	10644	2586.49	10697	2564.26	10639	3300.58	7333	2277.76	8539	2305.81
Nlug00401	1824	89	6.55921	181	11.2909	77	4.6151	319	18.1402	205	13.3699	216	13.6543	39	2.60114	88	5.41695	66	4.40279	147	10.913	124	7.45048	128	9.76537	189	12.9483	283	18.4053	90	5.29471	106	8.45572	92	6.8108	45	3.36024	80	4.70854	34	1.78013	146	7.54087	53	3.54269	172	11.5113	54	3.14179
Nlug00402	1241	500	54.1607	596	54.6447	632	55.6751	420	35.1037	406	38.9182	406	37.7221	428	41.9562	453	40.9848	465	45.5922	467	50.9561	632	55.8126	477	53.4872	503	50.6491	511	48.8461	557	48.1623	369	43.2637	360	39.1711	340	37.3155	546	47.2326	591	45.4793	733	55.6449	492	48.3365	395	38.8548	434	37.113
Nlug00403	732	43	7.89666	46	7.15023	33	4.92854	106	15.02	90	14.6262	88	13.8616	35	5.81676	30	4.60158	59	9.80732	100	18.4986	84	12.5764	130	24.7136	98	16.7298	117	18.9608	61	8.94217	26	5.16811	46	8.48559	30	5.58204	50	7.33297	31	4.04435	83	10.6822	16	2.66496	61	10.1727	45	6.52394
Nlug00404	2082	125	8.07078	74	4.04412	85	4.46327	137	6.82519	87	4.97093	83	4.59663	98	5.72624	99	5.3389	107	6.25335	41	2.66658	57	3.00042	13	0.868893	101	6.062	63	3.58955	117	6.03017	115	8.03686	109	7.06937	138	9.02778	105	5.41414	96	4.40341	115	5.20368	137	8.02272	141	8.26719	186	9.48071
Nlug00405	3933	978	33.4273	1237	35.7865	1038	28.8529	1807	47.6551	1818	54.9881	1514	44.3858	1104	34.1483	1186	33.8577	990	30.6281	1467	50.5077	1636	45.5876	1294	45.784	1524	48.4213	1500	45.2427	1468	40.0522	1345	49.7585	1422	48.8215	1302	45.0889	1189	32.4548	1498	36.3736	1742	41.727	1305	40.4547	1102	34.204	1282	34.5918
Nlug00406	552	0	0	3	0.61838	1	0.198051	5	0.93952	1	0.215506	11	2.29771	7	1.5427	2	0.406806	0	0	5	1.22654	5	0.9927	2	0.50419	5	1.1319	3	0.644708	11	2.13834	0	0	1	0.244622	0	0	5	0.972415	2	0.346011	9	1.53602	0	0	1	0.221147	3	0.576754
Nlug00407	2130	4	0.252445	10	0.534188	4	0.205303	18	0.876532	14	0.781893	16	0.866128	3	0.171343	12	0.632555	5	0.285627	11	0.699301	10	0.514526	10	0.653317	5	0.293336	5	0.278465	11	0.554163	8	0.546487	6	0.380371	2	0.127889	8	0.40321	8	0.358681	8	0.353837	1	0.0572404	10	0.573113	4	0.199292
Nlug00408	1530	98	8.61035	94	6.99052	116	8.28861	85	5.76239	56	4.35407	65	4.89851	79	6.28144	64	4.69662	80	6.36221	118	10.4434	127	9.09703	71	6.45759	114	9.31084	134	10.3895	145	10.1695	73	6.94226	61	5.38361	64	5.69733	132	9.26197	97	6.05451	104	6.40376	115	9.16407	83	6.62226	90	6.24252
Nlug00409	1479	4	0.363562	6	0.46159	6	0.443505	6	0.420783	2	0.160865	4	0.311841	2	0.164507	10	0.759152	3	0.24681	1	0.0915552	11	0.815102	7	0.658618	6	0.506942	3	0.240621	6	0.435319	3	0.295136	1	0.0912992	2	0.184181	0	0	3	0.19371	6	0.382187	2	0.164871	2	0.165075	3	0.215259
Nlug00410	309	0	0	0	0	0	0	0	0	0	0	0	0	0	0	0	0	0	0	0	0	0	0	0	0	0	0	1	0.383904	0	0	0	0	0	0	0	0	2	0.694852	0	0	0	0	0	0	0	0	0	0
Nlug00411	1989	1247	84.2787	1479	84.6071	1771	97.3417	1444	75.3022	1164	69.6173	1176	68.1733	1326	81.1022	1504	84.9004	1817	111.155	1100	74.8874	1240	68.3241	1201	84.0256	1090	68.4806	1218	72.6429	1272	68.6241	1126	82.3707	1164	79.023	1163	79.6393	1480	79.8818	1325	63.6179	1316	62.3325	1086	66.5698	1092	67.0205	960	51.2206
Nlug00412	330	1	0.407354	0	0	3	0.993854	0	0	0	0	0	0	0	0	0	0	0	0	1	0.410334	1	0.332103	0	0	2	0.757341	0	0	1	0.32517	0	0	0	0	0	0	0	0	0	0	0	0	0	0	0	0	2	0.643168
Nlug00413	765	0	0	0	0	0	0	3	0.406757	0	0	0	0	1	0.159024	0	0	0	0	0	0	0	0	1	0.181904	0	0	1	0.155067	0	0	0	0	0	0	0	0	0	0	0	0	0	0	0	0	2	0.319145	0	0
Nlug00414	6463	53	1.10237	20	0.352103	37	0.625868	15	0.240731	12	0.220875	6	0.107043	4	0.0752921	5	0.0868626	4	0.075307	4	0.0838063	7	0.1187	14	0.301438	6	0.116009	5	0.0917734	7	0.116222	9	0.202618	2	0.041786	2	0.0421481	3	0.0498319	13	0.192091	15	0.21865	1	0.0188646	4	0.0755519	5	0.0821002
Nlug00415	2910	92	4.24992	123	4.80934	84	3.15574	193	6.87922	204	8.33943	217	8.59822	92	3.84608	100	3.85837	100	4.18135	127	5.90965	109	4.10507	111	5.30803	178	7.64368	180	7.33771	174	6.41624	70	3.50005	105	4.87227	106	4.9613	133	4.90659	187	6.13687	183	5.9245	84	3.5194	154	6.46022	254	9.26295
Nlug00416	4809	34	0.950409	34	0.804447	54	1.22759	38	0.819604	16	0.395789	12	0.287719	14	0.354158	11	0.256824	22	0.556644	20	0.563153	22	0.501366	22	0.636607	15	0.389773	12	0.296011	10	0.223136	14	0.423587	31	0.870447	17	0.481478	7	0.156266	15	0.297876	16	0.313443	11	0.278882	13	0.329996	10	0.220675
Nlug00417	948	636	90.1851	938	112.582	962	110.938	771	84.357	661	82.9454	616	74.9228	658	84.4387	786	93.0917	711	91.2579	592	84.5599	665	76.8777	649	95.2664	678	89.3711	594	74.3291	770	87.1578	519	79.6578	629	89.5937	500	71.8364	789	89.3489	922	92.8797	828	82.284	746	95.9428	652	83.9574	719	80.4876
Nlug00418	1276	2	0.2107	1	0.0891708	1	0.0856771	0	0	1	0.0932284	2	0.180726	1	0.0953396	3	0.263978	7	0.667508	2	0.212242	7	0.601222	3	0.32717	0	0	1	0.0929673	0	0	0	0	0	0	0	0	0	0	0	0	0	0	1	0.0955501	0	0	2	0.166337
Nlug00419	1374	4	0.391345	1	0.0828107	1	0.0795662	6	0.452939	4	0.346316	1	0.083918	2	0.177079	7	0.572016	4	0.354228	2	0.197103	7	0.55834	5	0.506392	2	0.181894	4	0.345346	1	0.0780975	11	1.16486	0	0	5	0.495639	1	0.0781329	0	0	3	0.205697	4	0.35494	5	0.444225	7	0.540655
Nlug00420	516	268	69.8186	401	88.4236	370	78.3912	334	67.1385	342	78.8452	349	77.9861	297	70.0214	348	75.7228	285	67.2055	290	76.1026	287	60.9564	268	72.2751	285	69.0193	336	77.245	281	58.436	270	76.1348	225	58.88	236	62.2938	331	68.8651	381	70.5137	342	62.441	314	74.1928	289	68.3703	297	61.0823
Nlug00421	1290	0	0	0	0	5	0.423736	0	0	0	0	4	0.35753	2	0.18861	5	0.435188	3	0.28297	7	0.734783	5	0.424783	5	0.539366	6	0.581215	1	0.0919583	0	0	1	0.112792	1	0.104676	0	0	1	0.0832206	4	0.296121	1	0.0730304	2	0.189026	3	0.283891	2	0.164531
Nlug00422	804	293	48.9889	377	53.353	234	31.8182	393	50.7004	359	53.1175	353	50.6245	267	40.3998	364	50.8326	336	50.8502	286	48.1683	353	48.1178	323	55.9049	375	58.2842	339	50.0178	336	44.8443	211	38.1853	245	41.1477	254	43.0289	270	36.0519	391	46.4429	425	49.7996	279	42.3087	254	38.5653	253	33.3944
Nlug00423	5355	111	2.78644	112	2.37975	50	1.02077	52	1.00721	44	0.977445	81	1.74408	61	1.38578	104	2.18057	67	1.52239	56	1.41605	82	1.67819	58	1.5072	64	1.49347	63	1.3956	68	1.36262	53	1.44008	65	1.63904	62	1.57694	64	1.28304	99	1.76553	39	0.686117	62	1.41161	39	0.889047	63	1.2485
Nlug00424	7317	568	10.4352	612	9.51682	494	7.3809	1261	17.8755	1101	17.9	1060	16.7038	546	9.07786	1067	16.373	589	9.79471	283	5.23726	252	3.77446	281	5.34413	556	9.49549	629	10.1976	682	10.0017	535	10.6387	462	8.52598	550	10.2379	783	11.4881	1564	20.4128	963	12.399	606	10.0977	936	15.6157	1089	15.7944
Nlug00425	1629	598	49.3476	553	38.6258	609	40.8707	738	46.9905	676	49.3656	681	48.2023	495	36.9665	628	43.2848	523	39.0652	412	34.2474	476	32.0238	371	31.6925	615	47.1769	596	43.4016	716	47.1646	456	40.7299	584	48.4091	517	43.2267	627	41.3207	746	43.7337	719	41.5816	602	45.0565	436	32.6727	669	43.5826
Nlug00426	675	328	65.3215	474	79.9002	506	81.9525	357	54.8579	299	52.6946	313	53.4666	311	56.0506	395	65.7038	364	65.6156	386	77.4345	462	75.0111	485	99.9865	410	75.9024	395	69.4183	397	63.1118	281	60.572	324	64.8151	303	61.1394	361	57.4148	505	71.4473	426	59.4565	292	52.7425	280	50.6377	266	41.8202
Nlug00427	876	17	2.60874	12	1.55866	6	0.748794	22	2.60492	19	2.58017	16	2.106	8	1.11099	5	0.640859	10	1.38901	5	0.772889	3	0.375322	1	0.158854	12	1.7118	8	1.08334	12	1.46995	4	0.664393	7	1.07902	12	1.86578	18	2.20592	31	3.37953	15	1.61317	7	0.974262	16	2.22964	17	2.05946
Nlug00428	1143	1825	214.636	2393	238.215	2554	244.281	2627	238.39	2270	236.254	2472	249.37	2968	315.894	2737	268.86	2660	283.168	2985	353.63	3727	357.355	2799	340.769	2489	272.116	2494	258.84	2957	277.606	2094	266.563	2312	273.135	2329	277.527	2188	205.505	2568	214.559	2548	210.013	2062	219.95	1811	193.416	2011	186.713
Nlug00429	945	1112	158.183	1343	161.703	1308	151.318	1405	154.213	1473	185.426	1307	159.472	1279	164.65	1438	170.854	980	126.184	1089	156.044	1293	149.953	1047	154.177	1132	149.689	1067	133.941	1483	168.397	1020	157.05	1125	160.752	1105	159.262	1511	171.654	1681	169.877	1616	161.103	1537	198.301	1087	140.416	1376	154.524
Nlug00430	588	26	5.94405	24	4.64416	17	3.16073	30	5.29199	27	5.46242	26	5.09845	9	1.86204	13	2.48235	21	4.34562	15	3.45434	22	4.10046	10	2.36661	23	4.88794	20	4.03491	30	5.4748	20	4.94905	14	3.21504	22	5.09598	9	1.64318	23	3.7355	13	2.08286	16	3.3176	10	2.07607	13	2.34625
Nlug00431	288	2	0.93352	3	1.18523	0	0	0	0	1	0.413054	0	0	1	0.422407	5	1.94928	4	1.68996	2	0.940348	5	1.90268	5	2.41591	1	0.433893	1	0.411897	6	2.23554	3	1.51565	3	1.40658	1	0.472923	0	0	6	1.98956	0	0	1	0.42334	2	0.847729	1	0.368482
Nlug00432	1017	0	0	0	0	0	0	1	0.101989	2	0.233942	0	0	0	0	0	0	0	0	2	0.266293	0	0	0	0	0	0	0	0	0	0	0	0	0	0	0	0	0	0	0	0	0	0	2	0.239768	0	0	0	0
Nlug00433	510	18	4.74448	5	1.11551	4	0.857443	13	2.64392	1	0.233254	3	0.678255	2	0.477072	22	4.84339	8	1.90866	5	1.32755	14	3.00847	9	2.4557	9	2.2052	16	3.72161	7	1.47283	4	1.14119	11	2.91245	4	1.06825	19	3.99949	11	2.05978	10	1.84724	3	0.717188	2	0.478718	5	1.04042
Nlug00434	624	0	0	1	0.182343	5	0.875993	5	0.831114	1	0.19064	2	0.369562	3	0.584872	0	0	12	2.33995	1	0.217003	4	0.702526	4	0.892029	4	0.801034	7	1.33074	3	0.515894	1	0.233176	1	0.216397	0	0	2	0.344085	7	1.0713	7	1.05683	3	0.586163	9	1.76067	4	0.680274
Nlug00435	1773	3	0.227457	4	0.256699	9	0.554944	21	1.22853	8	0.53676	10	0.650329	5	0.343072	26	1.6465	1	0.0686279	9	0.687361	2	0.123626	2	0.156973	18	1.26864	12	0.802885	3	0.181567	10	0.820655	11	0.837759	8	0.614559	12	0.726596	3	0.161589	4	0.212542	19	1.30655	13	0.895064	10	0.598549
Nlug00436	339	298	118.169	371	124.522	339	109.324	427	130.648	383	134.4	344	117.004	271	97.2509	289	95.7183	249	89.3735	353	141.002	357	115.413	368	151.061	299	110.217	346	121.076	294	93.0619	255	109.448	318	126.667	239	96.0242	309	97.8542	406	114.373	327	90.8744	301	108.255	286	102.988	287	89.8444
Nlug00437	327	52	21.3768	59	20.5295	121	40.4532	99	31.4024	112	40.7445	100	35.2609	81	30.1343	142	48.7571	118	43.908	48	19.8767	40	13.406	58	24.6822	68	25.9858	106	38.4538	50	16.4076	63	28.0325	49	20.2341	83	34.5711	121	39.7245	116	33.8773	116	33.4198	59	21.9982	106	39.5711	63	20.4457
Nlug00438	6576	26	0.531493	37	0.640196	31	0.515365	67	1.05679	33	0.596968	19	0.333145	22	0.406991	27	0.460998	37	0.684619	47	0.967803	15	0.249987	34	0.719483	39	0.741103	84	1.5153	31	0.505853	24	0.53103	33	0.677622	32	0.662782	15	0.244878	22	0.319491	19	0.272198	21	0.389349	29	0.538339	29	0.467999
Nlug00439	1161	0	0	4	0.392014	0	0	5	0.446697	0	0	0	0	0	0	0	0	0	0	0	0	0	0	2	0.239718	2	0.215265	1	0.102176	2	0.184851	1	0.125325	5	0.581531	1	0.117314	2	0.184935	2	0.164511	1	0.0811449	0	0	2	0.210289	0	0
Nlug00440	630	248	52.9173	277	50.0279	265	45.9855	268	44.1234	294	55.5144	332	60.763	258	49.8199	238	42.4164	207	39.9797	328	70.4992	371	64.5388	326	72.008	280	55.5384	290	54.6057	337	57.4002	169	39.0315	233	49.9402	215	46.4815	334	56.915	393	59.5731	459	68.6381	335	64.8315	182	35.2655	297	50.0293
Nlug00441	939	164	23.4782	237	28.7181	221	25.7301	186	20.5458	146	18.4964	177	21.7345	148	19.1743	171	20.4469	163	21.1218	153	22.0636	221	25.7937	165	24.4524	216	28.7451	175	22.1082	223	25.4838	129	19.9891	126	18.1192	130	18.8565	221	25.2666	260	26.4427	297	29.7978	222	28.825	163	21.1905	170	19.2129
Nlug00442	4878	327	9.0114	372	8.6771	399	8.94224	714	15.1821	578	14.0956	551	13.0242	479	11.9459	439	10.1046	470	11.7237	457	12.686	484	10.874	424	12.0956	442	11.3229	539	13.1077	558	12.2749	335	9.99246	386	10.6852	350	9.77257	401	8.82517	476	9.31888	423	8.16943	316	7.89818	314	7.85792	383	8.33231
Nlug00443	4599	1618	47.2935	1386	34.2904	1498	35.6093	2985	67.3218	2658	68.7528	2689	67.417	1314	34.7581	1672	40.8197	1677	44.3689	951	28.0007	1136	27.0709	610	18.4574	1856	50.4301	1681	43.3596	2258	52.6847	1356	42.9008	1440	42.2799	1611	47.7106	2938	68.5818	2609	54.1763	3398	69.6071	1451	38.4668	1501	39.8416	2186	50.4424
Nlug00444	594	1074	243.055	1245	238.482	1204	221.593	1312	229.099	1129	226.103	1169	226.918	1098	224.874	1304	246.484	1135	232.498	1059	241.413	1047	193.173	913	213.889	1167	245.505	1308	261.217	1478	267.001	968	237.115	1049	238.465	1043	239.156	1187	214.529	1411	226.85	1380	218.87	1223	251.028	1339	275.178	1400	250.121
Nlug00446	1677	320	25.6509	232	15.7409	216	14.0811	506	31.2963	434	30.7862	437	30.0462	306	22.1979	361	24.1697	315	22.8553	330	26.646	388	25.3563	293	24.313	370	27.5705	367	25.9605	472	30.2018	264	22.9055	307	24.7195	265	21.5226	501	32.072	501	28.5301	495	27.8077	268	19.4843	271	19.7268	413	26.1352
Nlug00447	1062	726	91.8964	740	79.2831	551	56.7208	1173	114.564	1035	115.935	968	105.098	490	56.13	665	70.3063	593	67.9422	650	82.8781	658	67.9029	574	75.2127	857	100.84	1015	113.376	860	86.8957	593	81.2455	584	74.2546	543	69.6399	839	84.8122	953	85.6972	1053	93.4108	548	62.9127	774	88.9684	975	97.4291
Nlug00448	1047	11	1.41232	4	0.434697	4	0.417666	30	2.97201	25	2.84048	13	1.43166	11	1.27811	14	1.50134	10	1.16215	5	0.646658	11	1.15142	14	1.86074	19	2.26768	11	1.24631	21	2.15227	8	1.11176	15	1.93455	18	2.34158	18	1.84564	9	0.820907	29	2.60942	13	1.51384	9	1.04934	34	3.4462
Nlug00449	789	0	0	7	1.00947	4	0.554241	8	1.05169	6	0.904635	7	1.02297	6	0.92512	3	0.426915	6	0.925302	7	1.20136	3	0.416708	4	0.705483	2	0.316759	4	0.6014	5	0.680013	4	0.737653	4	0.684571	2	0.345252	3	0.408192	12	1.45245	3	0.35821	6	0.927163	4	0.618874	4	0.538012
Nlug00450	1185	11	1.24784	0	0	1	0.0922565	19	1.66307	24	2.40931	23	2.23795	1	0.102661	11	1.04225	4	0.410725	4	0.45708	1	0.0924845	4	0.469727	19	2.0036	12	1.20128	12	1.08664	13	1.59623	10	1.13951	2	0.229876	14	1.26832	12	0.967077	16	1.27202	1	0.102888	7	0.721106	34	3.04487
Nlug00451	339	0	0	10	3.3564	2	0.644979	4	1.22387	1	0.350913	0	0	0	0	2	0.662411	1	0.35893	0	0	3	0.969859	0	0	0	0	0	0	0	0	1	0.42921	1	0.398323	2	0.80355	0	0	2	0.563415	5	1.38952	0	0	6	2.16058	2	0.626093
Nlug00453	981	78	10.6884	67	7.77104	55	6.12927	69	7.2955	61	7.39707	81	9.52046	120	14.8811	125	14.3066	112	13.8918	82	11.3187	89	9.94279	58	8.2274	74	9.42624	110	13.3016	122	13.3449	81	12.0139	87	11.9753	101	14.0228	88	9.63018	138	13.4341	125	12.0042	127	15.784	122	15.1813	124	13.4141
Nlug00454	5199	23	0.594695	14	0.306395	26	0.546725	10	0.199506	13	0.297456	21	0.465737	6	0.140396	5	0.107981	8	0.187232	14	0.364636	10	0.210798	16	0.428256	31	0.745105	17	0.387891	17	0.350876	7	0.195906	4	0.10389	3	0.078593	6	0.123895	10	0.183687	21	0.380533	6	0.140706	8	0.187841	27	0.551128
Nlug00455	309	4	1.74015	9	3.31404	5	1.769	15	5.0351	12	4.61979	6	2.2389	21	8.2677	14	5.08706	8	3.15022	6	2.62932	4	1.41869	13	5.85448	11	4.44846	5	1.91952	1	0.347269	7	3.29616	4	1.74798	3	1.32235	4	1.3897	9	2.78152	14	4.26838	10	3.94569	10	3.95058	14	4.80815
Nlug00456	3111	338	14.605	405	14.8125	547	19.2222	518	17.2705	394	15.0659	406	15.0476	277	10.8319	253	9.13098	347	13.5718	401	17.454	349	12.2945	368	16.4608	370	14.862	465	17.731	433	14.9352	261	12.207	335	14.5405	275	12.0397	467	16.1153	511	15.6863	704	21.319	294	11.522	315	12.3603	307	10.4724
Nlug00457	2148	373	23.3432	418	22.1419	388	19.7475	581	28.0554	519	28.743	471	25.283	238	13.4793	342	17.8768	267	15.1247	340	21.4336	357	18.2147	293	18.9818	346	20.1288	374	20.6547	347	17.3348	289	19.5764	264	16.5961	264	16.7399	380	18.992	485	21.5628	350	15.3507	364	20.6609	249	14.1509	348	17.1931
Nlug00458	1254	106	11.363	164	14.8806	122	10.636	147	12.1589	154	14.6091	159	14.6198	122	11.8355	103	9.22224	93	9.02391	172	18.573	146	12.7598	166	18.421	102	10.1643	115	10.8788	116	9.92624	86	9.97861	120	12.9217	72	7.82019	122	10.4444	108	8.22479	136	10.2173	74	7.19476	59	5.74347	74	6.26243
Nlug00459	1263	3391	360.92	4335	390.534	3816	330.309	4779	392.472	4358	410.471	4362	398.221	3910	376.615	4110	365.372	3657	352.315	4786	513.122	6441	558.904	4328	476.856	3648	360.933	3954	371.376	4764	404.755	2995	345.035	3925	419.635	4174	450.124	4903	416.754	5181	391.75	5700	425.172	4443	428.899	3276	316.636	3910	328.535
Nlug00460	858	264	41.3621	291	38.5904	292	37.2058	238	28.7716	204	28.2841	222	29.8337	191	27.0813	281	36.7719	181	25.6685	195	30.775	246	31.4221	222	36.0055	202	29.4198	187	25.8544	201	25.1381	144	24.4199	210	33.0497	192	30.4787	206	25.7751	266	29.6069	257	28.2188	256	36.3777	175	24.8983	185	22.882
Nlug00461	489	104	28.5898	67	15.5898	65	14.5318	105	22.2718	66	16.0559	71	16.7414	62	15.4243	99	22.7312	49	12.1926	46	12.738	66	14.7918	32	9.10636	72	18.3992	68	16.4961	67	14.7025	67	19.9359	62	17.1206	73	20.3328	66	14.4896	84	16.4047	75	14.4493	63	15.7077	62	15.4776	49	10.634
Nlug00462	936	0	0	2	0.243124	0	0	8	0.886521	4	0.508374	2	0.246375	1	0.129971	1	0.119956	1	0.129997	4	0.578676	10	1.17088	1	0.148671	3	0.400517	3	0.380212	2	0.229286	4	0.621804	6	0.865587	4	0.582059	0	0	7	0.714201	2	0.201302	1	0.130259	0	0	2	0.226758
Nlug00463	282	0	0	0	0	0	0	5	1.83906	3	1.26553	1	0.408877	0	0	0	0	0	0	0	0	0	0	2	0.986926	1	0.443125	1	0.42066	0	0	2	1.03193	2	0.957671	0	0	2	0.76138	0	0	1	0.334075	1	0.432347	3	1.29865	0	0
Nlug00464	2397	92	5.15948	103	4.88925	112	5.10817	244	10.5584	192	9.52867	243	11.6891	55	2.79138	111	5.19938	48	2.43659	93	5.25371	80	3.65771	81	4.70241	163	8.49758	170	8.41321	150	6.71502	76	4.61333	124	6.98536	93	5.28442	129	5.77753	171	6.81281	140	5.50241	119	6.05286	138	7.02798	244	10.8027
Nlug00465	1338	400	40.1874	430	36.5667	518	42.3242	487	37.7527	324	28.8063	465	40.0718	440	40.0056	501	42.0415	429	39.0131	294	29.7538	488	39.9715	274	28.4969	329	30.7267	405	35.907	482	38.6558	427	46.4345	364	36.735	442	44.9934	533	42.7653	631	45.0372	725	51.0476	439	40.0028	668	60.9453	663	52.5855
Nlug00466	975	19	2.6196	27	3.15088	16	1.79403	40	4.2553	19	2.31818	40	4.73039	11	1.3725	24	2.76378	22	2.74554	31	4.30535	32	3.59693	26	3.71084	39	4.99845	48	5.84006	20	2.20115	19	2.83543	7	0.969457	25	3.49235	23	2.53247	13	1.27332	35	3.38187	9	1.12543	13	1.62764	0	0
Nlug00467	468	43	12.3512	35	8.50933	41	9.57753	43	9.5301	42	10.6759	41	10.1014	26	6.75852	86	20.6324	25	6.49985	21	6.07609	36	8.43032	23	6.83889	37	9.87942	65	16.4759	66	15.1329	16	4.97443	20	5.77058	32	9.31294	41	9.405	42	8.57041	41	8.25337	42	10.9417	58	15.1287	106	24.0364
Nlug00468	183	113	83.0068	120	74.6111	115	68.7008	100	56.6792	80	52.0041	73	45.9953	118	78.4431	126	77.3066	151	100.4	101	74.7345	118	70.6672	87	66.1564	131	89.4532	113	73.2501	145	85.0239	134	106.543	119	87.8074	117	87.0798	130	76.2628	116	60.5348	173	89.0612	71	47.3031	82	54.6994	115	66.6892
Nlug00469	2598	1606	83.0984	1669	73.0955	1527	64.2562	2333	93.1431	2195	100.507	2148	95.3316	1931	90.4205	2047	88.4658	1941	90.9067	2156	112.373	2408	101.579	1963	105.144	2049	98.5549	2135	97.4854	2328	96.1541	1520	85.1283	1802	93.6593	1652	86.6071	1986	82.0655	2440	89.691	2475	89.749	1755	82.3607	1513	71.0918	1887	77.0799
Nlug00470	1296	123	12.7581	188	16.5054	142	11.9784	164	13.1254	137	12.5752	129	11.4769	117	10.9826	168	14.5546	136	12.7686	158	16.5083	185	15.6442	171	18.3609	194	18.7056	169	15.469	183	15.152	137	15.381	148	15.4203	113	11.8756	165	13.6678	226	16.6534	235	17.0827	162	15.2402	118	11.1147	179	14.6574
Nlug00471	471	0	0	0	0	0	0	0	0	0	0	0	0	0	0	0	0	0	0	0	0	0	0	0	0	0	0	0	0	0	0	0	0	0	0	0	0	0	0	0	0	0	0	0	0	0	0	0	0
Nlug00472	1581	98	8.3326	128	9.21195	137	9.47336	180	11.8091	130	9.78161	119	8.67874	66	5.07851	80	5.6814	68	5.23343	118	10.1065	111	7.69446	65	5.72117	95	7.50874	130	9.75421	124	8.41616	76	6.99441	92	7.85762	102	8.78721	132	8.96319	106	6.40284	135	8.04443	68	5.24396	55	4.24669	106	7.11513
Nlug00473	3531	214	8.14709	162	5.22024	151	4.67514	300	8.81249	374	12.6001	287	9.37186	134	4.61669	189	6.00981	167	5.75477	184	7.0562	150	4.65565	165	6.50264	209	7.39646	211	7.08868	196	5.95638	131	5.39812	155	5.92747	155	5.97884	272	8.26974	209	5.65258	255	6.80355	216	7.45827	168	5.80806	322	9.67758
Nlug00474	453	27	8.0122	114	28.6339	24	5.792	125	28.6211	113	29.6742	75	19.0899	18	4.83391	70	17.3499	52	13.9674	99	29.5929	92	22.2575	130	39.9345	126	34.7575	264	69.1332	87	20.6084	60	19.2718	71	21.1639	12	3.60799	8	1.89589	1	0.210814	98	20.3808	0	0	89	23.9834	5	1.17133
Nlug00475	2457	326	17.836	399	18.4774	395	17.5755	505	21.3187	379	18.3499	396	18.5837	260	12.8734	349	15.9484	307	15.2035	291	16.0376	366	16.3254	351	19.8795	398	20.242	377	18.2019	430	18.7796	206	12.1992	215	11.8159	240	13.3042	341	14.8994	381	14.8087	406	15.5673	336	16.6731	265	13.1662	328	14.167
Nlug00476	435	21	6.48957	17	4.44665	12	3.01583	29	6.91487	32	8.75104	34	9.01221	22	6.15258	15	3.87168	34	9.5104	15	4.66931	11	2.77135	15	4.7985	26	7.46895	22	5.99949	26	6.41369	21	7.02424	12	3.72501	24	7.51458	19	4.68905	18	3.95168	39	8.44634	19	5.32533	13	3.64816	29	7.07485
Nlug00477	1206	1061	118.264	1218	114.914	1163	105.426	1444	124.192	1416	139.674	1312	125.438	901	90.8869	1005	93.5655	788	79.5039	1209	135.747	1247	113.32	1103	127.272	1230	127.448	1284	126.299	1419	126.258	942	113.651	993	111.183	1026	115.873	1528	136.018	1781	141.031	1557	121.628	1417	143.253	812	82.1918	1196	105.243
Nlug00478	1014	265	35.1313	350	39.2738	221	23.827	873	89.3	530	62.178	434	49.3507	914	109.656	447	49.4956	271	32.5193	749	100.022	2193	237.022	558	76.5773	801	98.712	567	66.3324	1213	128.365	782	112.212	1017	135.431	828	111.218	632	66.9114	714	67.2448	726	67.4516	270	32.4644	115	13.8446	385	40.2932
Nlug00479	1290	2930	305.326	1880	165.822	4175	353.82	903	72.6061	519	47.8604	1450	129.604	1651	155.697	2021	175.903	3051	287.781	740	77.6771	2261	192.087	1342	144.766	1318	127.674	1145	105.292	1515	126.022	2276	256.715	1531	160.258	1571	165.87	3136	260.98	1138	84.2463	2114	154.386	1919	181.371	2571	243.294	963	79.2219
Nlug00480	1281	839	88.0439	976	86.691	832	71.0051	1477	119.593	1442	133.911	1403	126.285	742	70.4658	964	84.4938	698	66.3003	841	88.8992	830	71.0095	718	77.9972	956	93.2576	1162	107.606	1182	99.0131	880	99.9546	1003	105.727	983	104.517	1205	100.985	1261	94.0079	1473	108.33	940	89.4666	654	62.323	977	80.9383
Nlug00481	297	0	0	0	0	0	0	1	0.349236	0	0	0	0	1	0.409607	1	0.378042	0	0	0	0	1	0.369004	3	1.40562	2	0.84149	6	2.39649	0	0	1	0.489906	0	0	1	0.458592	0	0	0	0	0	0	6	2.46307	0	0	3	1.07195
Nlug00483	4848	299	8.29077	486	11.4064	358	8.07301	381	8.1515	246	6.03631	229	5.44646	232	5.82169	407	9.42603	171	4.29183	811	22.6521	564	12.7498	446	12.8019	372	9.58862	245	5.99493	310	6.86157	466	13.986	511	14.2329	438	12.3054	362	8.01617	460	9.06136	249	4.83872	223	5.60821	474	11.9354	591	12.937
Nlug00484	210	5	3.20064	8	4.33455	4	2.08236	2	0.987838	1	0.566474	3	1.64719	11	6.37232	7	3.74262	2	1.15883	5	3.22405	14	7.30627	6	3.9759	6	3.57032	5	2.82443	7	3.57687	6	4.1572	6	3.85804	12	7.78296	11	5.62334	8	3.63805	3	1.34585	4	2.32232	5	2.9065	2	1.01069
Nlug00485	3315	137	5.5555	128	4.39339	134	4.41913	149	4.66206	144	5.16747	145	5.04343	81	2.97252	136	4.6063	97	3.56039	122	4.98342	147	4.85983	149	6.2547	140	5.2774	152	5.43927	140	4.53178	73	3.20412	94	3.82895	86	3.53344	145	4.69575	143	4.11956	172	4.88808	97	3.56755	127	4.6767	110	3.52142
Nlug00486	3132	31	1.33053	55	1.99809	11	0.38396	255	8.44488	141	5.35546	169	6.22167	26	1.00989	36	1.29056	39	1.51514	104	4.49638	59	2.06451	108	4.7985	141	5.62565	192	7.27211	53	1.81584	40	1.85826	70	3.01795	19	0.826256	28	0.959748	14	0.426879	70	2.10557	18	0.700701	76	2.96218	29	0.982618
Nlug00487	1407	10	0.955415	3	0.242605	0	0	13	0.95835	10	0.845483	3	0.245849	1	0.0864629	4	0.3192	2	0.17296	3	0.288721	11	0.856813	10	0.98903	6	0.532884	2	0.168623	3	0.228797	9	0.930717	9	0.863741	5	0.484015	9	0.686703	1	0.0678741	9	0.602618	1	0.0866539	1	0.0867612	2	0.15085
Nlug00488	3564	90	3.39462	81	2.58595	63	1.93249	163	4.74378	153	5.10685	132	4.27049	57	1.94563	78	2.45728	94	3.20922	86	3.26747	60	1.84502	68	2.65506	106	3.71658	115	3.82773	111	3.34202	67	2.73531	85	3.22045	77	2.94263	93	2.80134	121	3.24225	121	3.19846	62	2.12098	45	1.54133	174	5.18108
Nlug00489	798	251	42.2821	320	45.6268	287	39.3183	422	54.851	424	63.2065	431	62.2753	183	27.8979	273	38.4111	265	40.4066	330	55.9967	296	40.6514	285	49.6988	375	58.7224	427	63.4754	350	47.064	236	43.0307	299	50.5945	196	33.4531	326	43.8566	339	40.5691	397	46.8685	225	34.3765	312	47.7278	326	43.3534
Nlug00490	1185	949	107.655	1304	125.208	978	90.2269	1513	132.433	1440	144.558	1349	131.261	1078	110.669	1273	120.617	926	95.0828	1192	136.21	1313	121.432	1247	146.437	1219	128.547	1188	118.927	1201	108.755	933	114.56	1112	126.713	947	108.846	1199	108.623	1615	130.153	1392	110.666	1422	146.306	780	80.3518	1166	104.421
Nlug00491	1436	66	6.1784	102	8.082	72	5.48142	91	6.57298	75	6.21306	84	6.74476	122	10.3354	57	4.45674	83	7.03288	119	11.2213	138	10.532	140	13.5668	79	6.87461	103	8.50871	107	7.99564	87	8.81524	92	8.65105	91	8.63117	113	8.44782	127	8.44593	96	6.29811	118	10.0187	83	7.05575	89	6.57725
Nlug00492	492	148	40.4374	156	36.0772	267	59.3282	111	23.4009	63	15.2326	97	22.7326	106	26.2099	106	24.1901	168	41.5483	58	15.963	71	15.8154	59	16.6875	97	24.6367	153	36.8899	134	29.2256	132	39.0372	89	24.4264	86	23.8076	239	52.1499	147	28.5332	139	26.616	78	19.3291	182	45.1571	168	36.237
Nlug00493	285	3	1.41502	0	0	2	0.767186	5	1.8197	12	5.00882	1	0.404573	1	0.426854	1	0.39396	1	0.426938	0	0	2	0.769081	0	0	1	0.438461	3	1.2487	3	1.12954	5	2.55267	1	0.473795	1	0.477901	1	0.376683	9	3.01575	5	1.65279	0	0	4	1.7133	6	2.23416
Nlug00494	273	1876	923.754	2272	946.932	2379	952.68	1898	721.122	1613	702.863	1632	689.286	2456	1094.43	2198	903.987	2163	964.058	1881	932.99	2726	1094.34	2031	1035.26	1998	914.552	2032	882.962	2269	891.859	1500	799.462	1779	879.931	1455	725.91	1945	764.852	2439	853.193	2423	836.15	1860	830.677	1582	707.397	1771	688.437
Nlug00495	657	0	0	3	0.519552	1	0.166399	5	0.789368	5	0.905323	2	0.350999	4	0.740659	6	1.02538	2	0.370403	14	2.88545	10	1.6681	0	0	0	0	6	1.08334	5	0.816636	2	0.442929	1	0.205527	0	0	2	0.326802	0	0	3	0.430179	1	0.185574	1	0.185804	0	0
Nlug00496	309	0	0	0	0	0	0	0	0	0	0	0	0	0	0	0	0	0	0	0	0	2	0.709347	0	0	0	0	0	0	0	0	0	0	0	0	0	0	0	0	0	0	0	0	0	0	0	0	0	0
Nlug00497	267	0	0	0	0	0	0	0	0	0	0	0	0	0	0	0	0	0	0	0	0	1	0.410465	0	0	0	0	0	0	0	0	0	0	0	0	0	0	0	0	1	0.357674	0	0	0	0	0	0	1	0.397464
Nlug00498	1965	85	5.8149	130	7.52756	132	7.3439	193	10.1876	126	7.62794	128	7.51085	83	5.13854	112	6.39959	123	7.61644	159	10.9568	137	7.64091	189	13.3845	176	11.1925	204	12.3154	174	9.50191	83	6.14589	144	9.89544	72	4.9906	131	7.15697	102	4.95719	157	7.52715	77	4.7776	83	5.15626	99	5.34664
Nlug00499	1965	289	19.7707	415	24.0303	345	19.1943	555	29.2958	451	27.3032	484	28.4004	306	18.9445	339	19.3702	240	14.8613	356	24.5323	328	18.2936	378	26.769	354	22.5121	422	25.476	370	20.2052	279	20.6591	356	24.4637	306	21.21	280	15.2974	353	17.1558	428	20.5199	275	17.0629	294	18.2644	315	17.012
Nlug00500	936	426	61.1815	430	52.2716	311	36.3245	787	87.2115	815	103.581	701	86.3543	280	36.392	437	52.4207	340	44.199	383	55.4082	339	39.6927	287	42.6687	557	74.3627	480	60.834	665	76.2377	378	58.7605	385	55.5418	419	60.9706	734	84.1862	729	74.3789	757	76.1927	476	62.0031	354	46.1686	598	67.8007
Nlug00501	501	33	8.85447	35	7.94884	16	3.49138	33	6.83205	11	2.61188	35	8.05512	31	7.52745	27	6.05094	15	3.64303	41	11.0815	34	7.43752	29	8.05497	14	3.49193	24	5.68269	50	10.7092	37	10.7457	26	7.00763	38	10.3307	27	5.78558	52	9.91206	11	2.06847	31	7.54407	23	5.60415	25	5.29555
Nlug00502	525	0	0	0	0	0	0	0	0	0	0	0	0	0	0	0	0	0	0	0	0	0	0	0	0	0	0	0	0	0	0	0	0	0	0	0	0	0	0	0	0	0	0	0	0	0	0	0	0
Nlug00503	357	0	0	0	0	1	0.30623	0	0	0	0	0	0	1	0.340766	1	0.314506	0	0	0	0	0	0	0	0	0	0	0	0	0	0	1	0.407569	0	0	2	0.763035	0	0	0	0	0	0	0	0	2	0.683882	0	0
Nlug00504	312	0	0	0	0	0	0	0	0	0	0	0	0	0	0	0	0	0	0	0	0	0	0	0	0	0	0	0	0	0	0	0	0	0	0	0	0	0	0	0	0	0	0	0	0	0	0	0	0
Nlug00505	303	0	0	1	0.375518	1	0.360805	0	0	0	0	0	0	0	0	0	0	0	0	1	0.446898	1	0.361697	0	0	0	0	0	0	0	0	0	0	0	0	0	0	0	0	0	0	3	0.932764	1	0.402383	1	0.402881	0	0
Nlug00506	591	0	0	2	0.385049	5	0.924907	0	0	1	0.201285	1	0.195099	1	0.205843	0	0	1	0.205884	0	0	10	1.85438	5	1.1773	4	0.845762	9	1.80649	2	0.363134	3	0.738589	6	1.37088	2	0.46092	3	0.544947	3	0.484766	6	0.956439	4	0.825191	0	0	1	0.179565
Nlug00507	3405	5	0.197396	1	0.0334161	0	0	11	0.335082	5	0.174684	10	0.338629	1	0.0357278	2	0.0659492	6	0.214409	6	0.238608	6	0.193117	5	0.204341	5	0.183497	4	0.139355	4	0.126057	9	0.384587	5	0.198284	1	0.0400005	2	0.063057	3	0.08414	4	0.110672	3	0.10742	1	0.0358511	7	0.218167
Nlug00508	885	12	1.82274	18	2.31421	17	2.10001	3	0.351603	5	0.672087	6	0.781717	1	0.137461	1	0.126868	5	0.687442	5	0.765029	0	0	5	0.786195	0	0	32	4.28931	4	0.484999	12	1.97291	10	1.52578	2	0.307801	6	0.727828	9	0.971175	3	0.319353	26	3.58189	39	5.37949	62	7.43459
Nlug00509	1527	2	0.176067	1	0.0745134	6	0.429564	0	0	3	0.233712	2	0.151019	0	0	0	0	1	0.0796838	3	0.266032	2	0.143542	14	1.27583	12	0.982014	1	0.0776858	0	0	1	0.0952863	1	0.0884293	0	0	4	0.281217	8	0.500322	5	0.308478	0	0	0	0	5	0.347488
Nlug00510	435	0	0	0	0	0	0	0	0	0	0	0	0	0	0	0	0	0	0	0	0	0	0	0	0	0	0	0	0	0	0	0	0	1	0.310417	0	0	0	0	0	0	0	0	0	0	0	0	0	0
Nlug00511	597	1	0.225171	0	0	4	0.732489	1	0.17374	9	1.79336	2	0.386276	3	0.611323	1	0.188071	0	0	3	0.680453	0	0	0	0	0	0	5	0.99352	2	0.359484	0	0	1	0.226183	0	0	1	0.179823	1	0.159965	2	0.315609	0	0	0	0	5	0.8888
Nlug00512	246	8	4.37161	23	10.6381	19	8.44372	18	7.58949	9	4.35218	6	2.81228	18	8.90146	10	4.56417	8	3.95698	2	1.1009	5	2.22752	1	0.565677	6	3.04784	14	6.75109	17	7.41546	6	3.54883	9	4.94018	4	2.21466	20	8.72802	1	0.388207	14	5.3615	10	4.95618	24	11.9096	46	19.8441
Nlug00513	546	5	1.23102	0	0	2	0.400454	1	0.189969	1	0.217874	0	0	1	0.222808	3	0.616915	2	0.445704	3	0.744011	1	0.200722	0	0	0	0	2	0.434528	6	1.17919	3	0.799462	3	0.741932	1	0.249454	5	0.983101	4	0.699626	6	1.03527	3	0.669901	4	0.894308	12	2.33237
Nlug00514	1179	1	0.114018	5	0.482536	3	0.278178	9	0.791779	1	0.100899	0	0	0	0	1	0.095232	0	0	2	0.229703	1	0.0929551	2	0.236059	2	0.211978	11	1.10678	2	0.182029	0	0	0	0	1	0.115523	4	0.364223	1	0.0809999	2	0.159812	0	0	1	0.103539	0	0
Nlug00515	387	0	0	0	0	0	0	1	0.268018	0	0	2	0.595883	0	0	0	0	1	0.314411	2	0.699794	0	0	0	0	0	0	0	0	0	0	0	0	1	0.348919	0	0	0	0	0	0	2	0.486869	2	0.630088	0	0	0	0
Nlug00516	252	0	0	0	0	0	0	2	0.823198	0	0	0	0	1	0.482751	0	0	0	0	0	0	0	0	1	0.552208	1	0.495878	0	0	0	0	0	0	0	0	0	0	0	0	0	0	0	0	0	0	0	0	1	0.421122
Nlug00517	327	2	0.822183	3	1.04387	1	0.334324	1	0.317196	2	0.727581	0	0	3	1.11609	0	0	0	0	2	0.828196	0	0	0	0	1	0.382145	1	0.362771	2	0.656306	1	0.444961	4	1.65176	6	2.49911	3	0.984905	1	0.292046	2	0.576203	2	0.7457	0	0	1	0.324534
Nlug00518	423	2	0.635588	1	0.268988	0	0	1	0.245208	1	0.281228	0	0	5	1.43798	0	0	2	0.575306	6	1.92071	1	0.259088	3	0.986926	1	0.295417	3	0.841321	0	0	2	0.687953	0	0	2	0.64398	0	0	0	0	6	1.3363	0	0	1	0.288589	6	1.50529
Nlug00519	360	0	0	2	0.632122	0	0	5	1.4406	2	0.660886	2	0.640574	0	0	0	0	0	0	6	2.25683	1	0.304428	3	1.15964	2	0.694229	1	0.329517	2	0.596145	0	0	0	0	1	0.378338	1	0.298207	0	0	0	0	0	0	1	0.339092	0	0
Nlug00520	603	1	0.22293	0	0	0	0	0	0	0	0	1	0.191216	0	0	1	0.1862	0	0	2	0.449121	0	0	2	0.461547	1	0.207233	1	0.196727	0	0	0	0	0	0	0	0	0	0	0	0	1	0.156234	1	0.202192	1	0.202443	0	0
Nlug00521	543	0	0	0	0	0	0	0	0	0	0	0	0	0	0	2	0.413549	0	0	1	0.249374	3	0.605492	2	0.512547	3	0.690394	0	0	0	0	0	0	0	0	0	0	0	0	0	0	0	0	0	0	0	0	0	0
Nlug00522	645	0	0	3	0.529218	0	0	0	0	0	0	0	0	0	0	0	0	0	0	0	0	0	0	0	0	0	0	0	0	3	0.499098	1	0.225585	0	0	0	0	0	0	2	0.296121	0	0	2	0.378053	0	0	2	0.329063
Nlug00523	1095	0	0	0	0	0	0	0	0	0	0	0	0	0	0	0	0	0	0	0	0	0	0	0	0	0	0	0	0	0	0	0	0	0	0	0	0	2	0.196081	0	0	0	0	0	0	0	0	0	0
Nlug00524	1047	0	0	0	0	0	0	0	0	0	0	0	0	0	0	0	0	0	0	2	0.258663	0	0	0	0	3	0.358055	4	0.453204	0	0	0	0	0	0	0	0	0	0	0	0	0	0	0	0	0	0	0	0
Nlug00525	417	0	0	0	0	0	0	3	0.746209	1	0.285275	0	0	0	0	0	0	0	0	0	0	0	0	0	0	0	0	0	0	0	0	0	0	0	0	0	0	0	0	0	0	1	0.225921	0	0	0	0	0	0
Nlug00526	228	0	0	0	0	0	0	0	0	0	0	0	0	0	0	0	0	0	0	0	0	0	0	0	0	0	0	0	0	0	0	0	0	0	0	0	0	0	0	0	0	1	0.413198	0	0	0	0	0	0
Nlug00527	1617	822	68.3358	924	65.0183	850	57.4678	763	48.9429	742	54.5875	764	54.4785	947	71.2465	965	67.0061	802	60.3495	585	48.9888	732	49.6122	643	55.3356	749	57.8825	669	49.0791	848	56.2743	584	52.5499	795	66.3884	679	57.1929	807	53.5777	891	52.6218	803	46.7842	952	71.7809	758	57.2241	1071	70.2891
Nlug00528	1716	81	6.34533	45	2.98379	87	5.54265	43	2.59912	78	5.40725	83	5.57702	66	4.67897	62	4.05669	55	3.89991	49	3.86661	63	4.02356	57	4.62233	54	3.93235	38	2.62692	77	4.81501	38	3.22207	61	4.80007	57	4.52418	63	3.94134	102	5.67651	93	5.10574	41	2.91305	58	4.12601	63	3.89612
Nlug00529	1067	0	0	0	0	0	0	0	0	0	0	0	0	0	0	0	0	0	0	2	0.253815	6	0.616274	2	0.260837	0	0	0	0	0	0	0	0	1	0.126553	3	0.382948	0	0	0	0	0	0	0	0	0	0	0	0
Nlug00530	876	267	40.9726	566	73.5166	258	32.1982	1051	124.444	647	87.8616	663	87.2672	279	38.7457	432	55.3703	390	54.1714	612	94.6016	520	65.0559	674	107.068	721	102.851	925	125.262	432	52.918	393	65.2766	433	66.745	236	36.6936	291	35.6623	284	30.9608	661	71.0871	227	31.5939	636	88.6283	259	31.3765
Nlug00531	690	59	11.4945	64	10.5537	45	7.12982	93	13.9801	108	18.6197	84	14.0369	43	7.58129	55	8.94974	65	11.4623	44	8.63485	37	5.87679	25	5.0419	55	9.96068	74	12.7222	67	10.4196	35	7.38054	53	10.372	66	13.028	63	9.80194	80	11.0723	87	11.8786	40	7.06794	55	9.73045	48	7.38245
Nlug00532	3321	62	2.50963	80	2.74091	68	2.23849	106	3.31064	84	3.00891	94	3.26363	75	2.74736	74	2.50184	71	2.60135	96	3.91429	88	2.90403	108	4.52542	97	3.64988	100	3.572	94	3.03727	46	2.01539	67	2.72421	52	2.13264	64	2.06886	88	2.53053	86	2.43962	45	1.65206	65	2.38926	79	2.52445
Nlug00533	1887	1320	94.0347	1571	94.7278	1459	84.5276	2176	119.609	2084	131.379	2044	124.897	1024	66.0164	1309	77.8869	1101	70.9945	1091	78.2896	1316	76.4313	982	72.4174	1402	92.8435	1470	92.4115	1617	91.9522	1009	77.8016	1171	83.7954	1024	73.9113	1879	106.899	2000	101.218	2229	111.284	1488	96.142	1205	77.9533	1488	83.6835
Nlug00534	318	92	38.8908	88	31.4868	128	44.0046	69	22.5059	65	24.3156	100	36.2589	115	43.9941	94	33.1893	89	34.0543	133	56.6338	167	57.5541	170	74.3918	97	38.1171	83	30.9622	97	32.7317	91	41.6374	86	36.518	78	33.408	67	22.6187	156	46.8485	122	36.1432	86	32.9726	88	33.7812	61	20.3569
Nlug00535	450	0	0	0	0	0	0	0	0	0	0	0	0	0	0	0	0	0	0	0	0	0	0	0	0	0	0	0	0	0	0	0	0	0	0	0	0	0	0	0	0	0	0	0	0	0	0	0	0
Nlug00537	339	462	183.201	450	151.038	612	197.364	433	132.484	365	128.083	337	114.623	510	183.018	555	183.819	593	212.845	465	185.74	530	171.342	489	200.73	444	163.666	471	164.817	439	138.96	361	154.945	353	140.608	308	123.747	497	157.39	558	157.193	544	151.179	516	185.58	402	144.759	440	137.74
Nlug00538	507	4	1.06057	3	0.673266	0	0	0	0	0	0	6	1.36454	3	0.719842	2	0.442914	0	0	2	0.534162	1	0.216162	1	0.27447	1	0.246472	1	0.233977	2	0.423298	3	0.860959	4	1.06534	4	1.07457	1	0.211745	2	0.376721	3	0.557451	4	0.961909	1	0.240775	4	0.837261
Nlug00539	714	8	1.50618	3	0.478075	4	0.612459	1	0.14527	5	0.83305	0	0	3	0.511148	2	0.314506	2	0.340833	0	0	2	0.306986	2	0.389794	0	0	0	0	0	0	0	0	1	0.18912	2	0.381517	2	0.300713	0	0	0	0	2	0.341518	0	0	1	0.148631
Nlug00542	5415	237	5.8835	251	5.2741	230	4.64349	255	4.88446	181	3.9763	223	4.74841	336	7.54857	318	6.59365	264	5.93219	295	7.37691	323	6.53719	272	6.98995	265	6.11537	297	6.50637	308	6.10346	200	5.37404	267	6.65807	249	6.26302	353	6.99837	478	8.43	345	6.00225	294	6.61959	295	6.65033	354	6.93767
Nlug00543	1185	0	0	0	0	0	0	0	0	0	0	0	0	0	0	0	0	0	0	0	0	0	0	0	0	0	0	1	0.100107	0	0	1	0.122787	3	0.341852	0	0	0	0	0	0	0	0	0	0	0	0	0	0
Nlug00544	483	7	1.94822	0	0	5	1.13172	10	2.14747	6	1.47776	4	0.954893	3	0.75561	5	1.1623	2	0.503839	2	0.560704	3	0.680709	4	1.15243	15	3.88079	3	0.736809	7	1.55516	3	0.90374	8	2.23655	3	0.845973	6	1.3336	9	1.77948	6	1.1703	2	0.504853	5	1.2637	16	3.51545
Nlug00545	339	0	0	0	0	0	0	0	0	0	0	0	0	0	0	0	0	0	0	0	0	0	0	0	0	0	0	0	0	0	0	0	0	0	0	0	0	0	0	0	0	0	0	0	0	0	0	0	0
Nlug00546	1737	346	26.777	357	23.3852	390	24.546	376	22.4524	310	21.2305	289	19.184	321	22.4817	396	25.5972	316	22.1359	219	17.0724	246	15.5211	191	15.3016	277	19.9276	262	17.893	358	22.116	341	28.5643	317	24.6431	343	26.8953	444	27.4412	499	27.4346	503	27.2811	305	21.4083	299	21.0131	386	23.5828
Nlug00547	1539	5	0.436735	17	1.25685	1	0.0710357	48	3.23503	93	7.18858	55	4.12065	12	0.948564	15	1.09433	7	0.553438	6	0.527915	21	1.49544	12	1.08504	12	0.974357	29	2.23532	12	0.836694	11	1.03998	15	1.3161	17	1.5045	16	1.1161	25	1.55131	30	1.83644	8	0.633772	8	0.634557	34	2.34449
Nlug00548	240	1463	819.444	1543	731.523	1818	828.129	1478	638.761	1220	604.711	1317	632.727	1652	837.38	1593	745.249	1628	825.377	1582	892.578	1905	869.903	1541	893.501	1384	720.61	1387	685.561	1560	697.489	1126	682.647	1240	697.663	1166	661.713	1287	575.689	1732	689.184	1450	569.181	1529	776.745	1276	649.021	1378	609.322
Nlug00549	882	548	83.5215	763	98.4304	911	112.919	681	80.0854	496	66.8978	679	88.7652	870	119.998	913	116.225	972	134.093	853	130.958	1114	138.422	888	140.103	707	100.167	838	112.708	860	104.629	616	101.621	643	98.4414	641	98.9856	786	95.6698	774	83.8052	867	92.607	636	87.9165	658	91.0703	599	72.072
Nlug00550	1023	148	19.4479	130	14.4591	103	11.0072	270	27.3756	318	36.9786	298	33.5879	118	14.0323	126	13.829	136	16.1761	211	27.9292	149	15.9624	138	18.7718	197	24.0639	178	20.6407	192	20.1395	102	14.5075	115	15.1795	98	13.0477	186	19.519	191	17.8302	237	21.8256	102	12.1564	119	14.2001	192	19.9175
Nlug00551	1530	128	11.2462	117	8.70097	63	4.50157	346	23.4563	394	30.634	343	25.849	107	8.50778	184	13.5028	117	9.30473	117	10.3549	104	7.44953	63	5.72997	175	14.293	168	13.0256	198	13.8867	147	13.9796	131	11.5615	137	12.1958	269	18.8748	318	19.8488	247	15.2089	166	13.2281	105	8.37756	234	16.2305
Nlug00552	966	119	16.5598	152	17.9036	123	13.9201	130	13.9586	77	9.48228	82	9.78765	81	10.2007	115	13.3665	126	15.8709	106	14.8587	94	10.6644	107	15.4138	93	12.0304	80	9.82412	97	10.775	70	10.5436	66	9.22576	67	9.4467	92	10.2242	109	10.7758	97	9.45993	63	7.95143	50	6.31848	64	7.03091
Nlug00553	3885	42	1.45326	23	0.673613	29	0.81606	106	2.83002	151	4.62365	115	3.4131	53	1.65962	51	1.47393	50	1.56599	29	1.01078	52	1.4669	19	0.68056	86	2.7662	82	2.50382	97	2.6792	55	2.05988	79	2.74582	69	2.41903	86	2.37645	106	2.60563	98	2.37645	39	1.22393	51	1.6025	170	4.64373
Nlug00554	2247	1126	67.363	1076	54.4857	1013	49.2858	1693	78.15	1434	75.9181	1334	68.4533	867	46.9397	989	49.4186	1199	64.927	1239	74.6654	1212	59.1135	1004	62.1776	1468	81.6392	1536	81.0903	1528	72.97	921	59.6384	1144	68.7477	837	50.7347	1340	64.021	1240	52.7008	1697	71.1495	898	48.7254	887	48.1881	971	45.859
Nlug00555	993	152	20.5769	123	14.0938	120	13.2114	215	22.4576	231	27.6734	193	22.4104	78	9.55585	139	15.7167	94	11.5183	146	19.9092	151	16.6654	124	17.377	134	16.8629	160	19.114	178	19.2351	126	18.4625	119	16.182	118	16.1851	157	16.9735	175	16.8301	189	17.9311	124	15.2249	126	15.4896	192	20.5192
Nlug00556	1248	32	3.44684	20	1.82343	29	2.54038	45	3.74001	24	2.28768	46	4.24996	38	3.70419	45	4.04851	52	5.06988	42	4.55707	49	4.30297	30	3.34511	53	5.30685	46	4.37244	50	4.29912	19	2.21518	47	5.08532	46	5.02026	70	6.02149	76	5.81564	50	3.77441	41	4.00545	32	3.13008	75	6.37757
Nlug00557	222	0	0	0	0	0	0	0	0	0	0	0	0	0	0	0	0	0	0	0	0	0	0	0	0	0	0	0	0	0	0	0	0	0	0	0	0	0	0	0	0	0	0	0	0	0	0	0	0
Nlug00558	894	0	0	0	0	0	0	0	0	0	0	0	0	0	0	0	0	0	0	0	0	1	0.122588	1	0.155656	0	0	0	0	0	0	0	0	0	0	0	0	0	0	0	0	0	0	0	0	0	0	0	0
Nlug00559	342	0	0	0	0	0	0	0	0	0	0	0	0	0	0	0	0	0	0	0	0	0	0	0	0	0	0	0	0	0	0	0	0	0	0	0	0	0	0	0	0	0	0	0	0	0	0	0	0
Nlug00561	1980	6	0.407354	15	0.861984	13	0.717784	33	1.72872	17	1.02137	12	0.698808	6	0.368646	8	0.453651	12	0.737438	6	0.410334	9	0.498155	23	1.61646	14	0.883565	14	0.838771	9	0.487755	8	0.587887	16	1.09116	5	0.343944	15	0.813293	7	0.337622	22	1.04677	4	0.246307	9	0.554877	7	0.375182
Nlug00562	378	0	0	0	0	0	0	0	0	0	0	0	0	0	0	0	0	0	0	0	0	0	0	0	0	0	0	0	0	0	0	0	0	0	0	0	0	0	0	0	0	0	0	0	0	0	0	0	0
Nlug00563	627	0	0	0	0	0	0	0	0	0	0	0	0	0	0	0	0	0	0	0	0	1	0.174791	1	0.22194	0	0	1	0.189197	0	0	0	0	0	0	0	0	0	0	2	0.304622	0	0	0	0	1	0.194694	0	0
Nlug00564	7860	1222	20.8995	1258	18.2109	1322	18.3876	1677	22.1302	2244	33.9625	1756	25.7599	683	10.5711	1087	15.5276	836	12.9418	729	12.559	854	11.9076	701	12.4108	909	14.4516	963	14.534	1003	13.6931	733	13.5691	628	10.7888	696	12.0606	1648	22.509	1719	20.8858	2203	26.4049	1271	19.7154	808	12.549	1352	18.2542
Nlug00565	3234	953	39.6131	1037	36.4848	923	31.2016	1525	48.9108	1361	50.063	1204	42.9268	835	31.4102	1217	42.252	984	37.0224	922	38.6049	810	27.4494	846	36.4027	1088	42.0402	1295	47.5019	1275	42.3053	867	39.0075	853	35.6159	852	35.8825	1258	41.7601	1600	47.2474	1601	46.6385	1014	38.2279	1208	45.5981	1357	44.5296
Nlug00566	1149	512	59.9013	487	48.2261	381	36.251	1155	104.265	1297	134.282	1038	104.164	283	29.9633	454	44.3642	341	36.1113	281	33.116	294	28.0424	204	24.7066	527	57.3147	593	61.2231	467	43.6135	402	50.9067	397	46.6558	377	44.6893	744	69.5142	951	79.0422	800	65.5939	513	54.4351	428	45.4719	712	65.761
Nlug00567	1563	101	8.68658	156	11.3564	122	8.53328	111	7.36612	86	6.54544	132	9.73771	88	6.84932	81	5.81866	121	9.41967	142	12.3021	120	8.41414	115	10.2386	94	7.51527	108	8.19682	98	6.72808	82	7.63351	79	6.82501	57	4.96705	116	7.96746	139	8.49286	137	8.25762	105	8.19054	72	5.62332	93	6.31441
Nlug00568	1113	151	18.2376	125	12.7787	166	16.3053	145	13.5129	149	15.9254	113	11.7064	103	11.2581	153	15.4345	166	18.1477	155	18.8576	106	10.4375	104	13.0029	151	16.9534	141	15.0281	169	16.2935	81	10.5891	129	15.6506	90	11.0136	145	13.986	157	13.4711	181	15.3206	103	11.283	113	12.3938	125	11.9186
Nlug00569	402	668	223.376	546	154.54	920	250.194	450	116.108	349	103.276	256	73.427	594	179.756	681	190.203	197	59.6279	560	188.631	692	188.655	396	137.08	623	193.659	554	163.48	400	106.772	497	179.887	525	176.347	361	122.311	565	150.884	660	156.789	281	65.8527	266	80.6747	520	157.905	541	142.817
Nlug00570	201	4	2.67516	1	0.566079	0	0	2	1.03207	7	4.14287	0	0	0	0	3	1.6758	7	4.23752	4	2.69473	2	1.09049	3	2.07696	3	1.86509	4	2.36072	3	1.60158	7	5.06724	1	0.671799	2	1.35524	0	0	2	0.950238	5	2.34351	1	0.606577	5	3.03664	0	0
Nlug00571	168	1	0.80016	0	0	0	0	2	1.2348	0	0	0	0	0	0	0	0	3	2.17281	0	0	0	0	0	0	0	0	0	0	0	0	0	0	0	0	0	0	0	0	0	0	0	0	0	0	0	0	0	0
Nlug00572	1647	125	10.2024	115	7.9447	119	7.89894	165	10.3912	170	12.2788	152	10.6412	88	6.49999	123	8.3851	99	7.31393	108	8.87935	186	12.3767	139	11.7442	120	9.10465	116	8.35498	156	10.1638	90	7.95094	129	10.5762	98	8.10429	199	12.9712	203	11.7707	274	15.6729	153	11.3261	77	5.70712	119	7.66764
Nlug00573	963	121	16.8906	126	14.8874	109	12.3742	249	26.8193	327	40.3943	156	18.6784	71	8.96925	80	9.3274	29	3.66422	57	8.01493	18	2.04849	41	5.92463	187	24.2656	99	12.1952	184	20.5029	138	20.8508	159	22.2949	134	18.9523	121	13.489	309	30.6429	92	9.00026	182	23.0424	140	17.7469	261	28.7622
Nlug00574	780	237	40.8451	328	47.8468	386	54.1013	515	68.4838	468	71.3757	389	57.5038	470	73.3039	445	64.0564	404	63.0226	388	67.3578	373	52.4085	356	63.5125	378	60.5582	323	49.1234	402	55.3039	220	41.0391	286	49.5116	214	37.3682	360	49.5483	435	53.259	310	37.4421	467	72.9969	270	42.256	296	40.2722
Nlug00575	705	65	12.394	59	9.52218	45	6.97812	84	12.3585	67	11.3054	65	10.6308	41	7.07487	64	10.1927	66	11.3911	59	11.3322	78	12.1253	47	9.2771	77	13.6483	73	12.2833	67	10.1979	21	4.33411	48	9.19364	27	5.21624	77	11.7253	63	8.53394	105	14.0312	79	13.6622	40	6.92613	79	11.8918
Nlug00576	564	90	21.4511	75	15.1306	70	13.5686	75	13.793	90	18.9829	66	13.4929	89	19.1971	77	15.3288	68	14.6703	87	20.8877	69	13.4078	86	21.2189	80	17.725	107	22.5053	109	20.7382	69	17.8008	74	17.7169	65	15.697	102	19.4152	108	18.287	148	24.7216	89	19.2395	76	16.4496	127	23.8964
Nlug00577	537	455	113.9	479	101.493	536	109.12	624	120.527	458	101.459	693	148.799	490	111.006	428	89.4883	429	97.2058	518	130.619	667	136.125	440	114.02	482	112.163	529	116.859	585	116.898	456	123.555	494	124.219	430	109.063	579	115.751	635	112.927	637	111.753	475	107.845	394	89.5657	583	115.213
Nlug00578	2994	26	1.16737	60	2.2802	32	1.16846	96	3.32579	54	2.14556	66	2.54176	31	1.2596	18	0.675022	36	1.46305	39	1.76386	64	2.34269	49	2.27744	39	1.62775	54	2.13955	29	1.03937	22	1.06915	24	1.08242	19	0.86434	25	0.896415	34	1.08449	21	0.660786	19	0.77372	18	0.733906	26	0.921574
Nlug00579	555	1	0.242211	0	0	1	0.19698	0	0	0	0	0	0	4	0.87678	2	0.404608	1	0.219238	0	0	0	0	0	0	0	0	0	0	2	0.386688	0	0	2	0.4866	0	0	0	0	4	0.68828	0	0	0	0	3	0.659854	0	0
Nlug00580	306	1291	567.141	1626	604.606	1650	589.492	1562	529.462	1236	480.503	1280	482.314	1572	624.964	1620	594.416	1514	602.024	1284	568.191	1675	599.902	1253	569.814	1298	530.065	1375	533.043	1458	511.282	1016	483.105	1238	546.304	900	400.593	1287	451.521	1463	456.585	1546	475.972	1303	519.164	1142	455.58	1215	421.37
Nlug00581	847	146	23.1716	201	27.0014	203	26.2016	253	30.9822	202	28.3705	155	21.1004	113	16.23	143	18.9561	138	19.8246	168	26.8582	206	26.6545	193	31.7086	224	33.0476	195	27.3106	195	24.7045	98	16.835	73	11.6379	107	17.2061	206	26.1099	153	17.2507	274	30.4762	87	12.5233	123	17.7272	146	18.2927
Nlug00582	1509	550	48.9959	598	45.0905	595	43.1065	710	48.8027	581	45.8022	574	43.8596	671	54.095	537	39.956	534	43.0587	561	50.3413	762	55.3418	553	50.9964	581	48.113	557	43.7872	734	52.1952	504	48.5971	604	54.0484	572	51.6285	636	45.2469	808	51.1353	630	39.3319	640	51.7098	456	36.8889	552	38.8203
Nlug00583	987	0	0	0	0	0	0	0	0	0	0	0	0	0	0	0	0	0	0	0	0	0	0	0	0	0	0	0	0	0	0	0	0	0	0	0	0	0	0	0	0	0	0	0	0	0	0	0	0
Nlug00584	681	0	0	0	0	0	0	0	0	0	0	0	0	0	0	0	0	0	0	0	0	0	0	0	0	0	0	0	0	0	0	0	0	0	0	0	0	0	0	0	0	0	0	0	0	0	0	0	0
Nlug00585	1409	596	56.8619	696	56.2046	731	56.7181	737	54.254	772	65.1786	1013	82.8973	499	43.0837	595	47.4136	342	29.5341	445	42.7661	576	44.8021	448	44.2456	598	53.0354	755	63.5648	752	57.2705	578	59.6879	587	56.2552	586	56.646	673	51.2773	748	50.6978	629	42.0565	615	53.2165	627	54.322	782	58.8985
Nlug00586	810	128	21.2428	137	19.2446	153	20.6501	160	20.4885	110	16.155	97	13.8079	135	20.2755	163	22.5943	137	20.58	186	31.0942	222	30.0369	194	33.3288	121	18.6671	153	22.4072	193	25.568	110	19.7595	112	18.671	107	17.9921	146	19.3503	128	15.0912	197	22.9126	146	21.9761	97	14.6186	113	14.8048
Nlug00587	798	121	20.383	85	12.1196	82	11.2338	202	26.2557	206	30.7088	184	26.5862	75	11.4336	81	11.3967	101	15.4003	98	16.6293	92	12.6349	59	10.2885	155	24.2719	136	20.217	159	21.3805	89	16.2277	85	14.3831	78	13.313	130	17.4888	172	20.5837	187	22.0766	94	14.3617	89	13.6147	125	16.6232
Nlug00588	714	130	24.4755	133	21.1947	127	19.4456	146	21.2095	129	21.4927	122	19.7017	124	21.1275	164	25.7895	152	25.9033	99	18.7753	160	24.5589	86	16.7611	136	23.8022	129	21.4325	165	24.7976	106	21.6012	116	21.9379	101	19.2666	142	21.3506	167	22.3366	140	18.4724	109	18.6127	137	23.423	137	20.3625
Nlug00590	516	0	0	0	0	0	0	0	0	0	0	0	0	0	0	0	0	0	0	0	0	0	0	0	0	0	0	0	0	0	0	0	0	0	0	0	0	0	0	0	0	0	0	0	0	0	0	0	0
Nlug00591	438	33	10.1281	43	11.1704	47	11.7311	42	9.94604	14	3.80236	21	5.52824	49	13.6096	38	9.74106	45	12.5011	45	13.912	23	5.75494	21	6.67189	41	11.6973	30	8.12509	47	11.5146	21	6.97613	42	12.9482	44	13.6824	72	17.6473	60	13.082	56	12.045	44	12.2479	57	15.8862	49	11.8722
Nlug00592	1941	0	0	0	0	0	0	0	0	0	0	0	0	0	0	0	0	0	0	0	0	0	0	0	0	0	0	0	0	0	0	0	0	0	0	0	0	0	0	0	0	0	0	0	0	0	0	0	0
Nlug00593	891	17120	2582.93	18730	2391.85	18725	2297.52	21164	2463.74	18757	2504.29	19383	2508.33	21251	2901.52	19075	2403.72	18853	2574.61	21661	3291.94	28994	3566.3	20776	3244.8	19400	2720.82	18545	2469.05	23194	2793.33	14720	2403.81	18148	2750.34	16766	2562.92	22561	2718.32	26561	2846.85	27312	2887.81	22010	3011.79	14129	1935.77	19106	2275.62
Nlug00594	252	324	172.835	389	175.64	412	178.736	295	121.422	300	141.618	315	144.129	298	143.86	334	148.814	294	141.957	351	188.607	471	204.837	327	180.572	301	149.259	313	147.341	386	164.366	227	131.067	243	130.209	226	122.149	338	143.992	323	122.405	396	148.043	365	176.593	220	106.572	277	116.651
Nlug00595	498	9124	2462.87	11352	2593.68	12288	2697.54	11042	2299.82	9351	2233.71	10386	2404.7	14191	3466.63	12118	2732.11	11867	2899.49	13054	3549.48	17103	3763.83	12465	3483.1	10655	2673.62	10469	2493.77	12820	2762.38	9219	2693.54	10608	2876.33	9403	2571.7	10574	2279.45	12419	2381.53	12382	2342.37	11866	2905.07	8262	2025.23	9541	2033.17
Nlug00596	708	2	0.379737	0	0	2	0.308825	0	0	0	0	0	0	1	0.171827	2	0.317171	2	0.343721	0	0	0	0	0	0	0	0	1	0.167551	0	0	1	0.205511	0	0	2	0.384751	0	0	2	0.269771	2	0.266128	0	0	1	0.172419	0	0
Nlug00597	2496	190	10.2328	160	7.29371	207	9.06653	148	6.15024	75	3.5745	109	5.03528	158	7.70081	182	8.18698	130	6.33736	113	6.13034	117	5.13722	107	5.96544	157	7.86015	178	8.45972	180	7.73842	112	6.52894	115	6.22141	169	9.22199	213	9.16127	259	9.90954	248	9.36053	179	8.7436	196	9.58586	245	10.4167
Nlug00598	2889	36	1.6751	55	2.16615	31	1.17309	212	7.61138	104	4.28238	97	3.87138	64	2.69498	57	2.21526	47	1.97952	51	2.39042	81	3.07273	51	2.45655	98	4.23891	116	4.76312	88	3.26858	63	3.17294	71	3.31853	61	2.87584	80	2.97278	78	2.57837	103	3.35879	47	1.9835	62	2.61977	119	4.37127
Nlug00599	711	62	11.7222	55	8.8017	50	7.68804	121	17.6519	101	16.8986	93	15.0819	79	13.517	83	13.1071	94	16.0867	79	15.0456	98	15.1058	82	16.049	93	16.3452	110	18.3529	98	14.7904	64	13.0972	89	16.9027	75	14.3673	83	12.5323	113	15.1777	89	11.7927	77	13.2039	74	12.7052	93	13.881
Nlug00600	2745	6557	321.106	9461	392.164	11805	470.153	10192	385.117	7973	345.524	7843	329.444	6597	292.367	7085	289.797	9367	415.21	6591	325.132	7489	298.998	6594	334.28	6853	311.971	7802	337.166	6859	268.128	6497	344.382	5931	291.757	6272	311.205	10496	410.49	8575	298.325	12016	412.393	5865	260.5	6934	308.362	6463	249.862
Nlug00601	1317	469	47.8711	588	50.8001	533	44.2442	703	55.3662	518	46.7889	474	41.4987	450	41.5672	502	42.7972	457	42.2221	494	50.7916	624	51.9261	541	57.163	443	42.0333	639	57.5567	633	51.5753	467	51.5941	487	49.9319	511	52.8467	639	52.0878	659	47.7857	712	50.9316	525	48.6022	479	44.3986	514	41.4177
Nlug00602	1464	536	49.2164	563	43.7563	620	46.2984	447	31.6695	280	22.7518	383	30.1647	492	40.8835	549	42.1045	436	36.2372	633	58.5482	769	57.5669	643	61.1186	524	44.7266	546	44.2418	557	40.8261	465	46.2148	406	37.4473	468	43.5399	512	37.5448	609	39.726	550	35.3928	629	52.3831	492	41.0245	509	36.8965
Nlug00603	1176	332	37.9505	410	39.6689	343	31.8862	505	44.5409	292	29.5376	380	37.2579	238	24.6203	380	36.2805	290	30.0054	391	45.0216	448	41.7501	434	51.3554	391	41.5475	428	43.1735	338	30.8414	257	31.7977	288	33.0689	249	28.8386	306	27.9341	373	30.29	404	32.3644	259	26.8519	301	31.2449	215	19.4017
Nlug00604	579	142	32.9683	144	28.2981	97	18.3151	159	28.4835	194	39.8586	192	38.2353	113	23.7424	138	26.7607	87	18.2831	97	22.6853	113	21.3888	75	18.0255	146	31.5101	155	31.7566	170	31.5061	102	25.6325	136	31.7173	103	24.2293	153	28.3683	167	27.5446	140	22.7794	110	23.1631	88	18.5534	124	22.7275
Nlug00605	1596	36	3.03219	109	7.77082	37	2.53445	195	12.6729	148	11.0313	163	11.776	14	1.06713	76	5.3466	38	2.89708	109	9.24793	67	4.60076	165	14.3865	153	11.9794	248	18.4332	59	3.96683	44	4.01134	73	6.17625	9	0.768055	50	3.36324	0	0	89	5.25352	0	0	92	7.03679	3	0.199479
Nlug00606	630	255	54.4109	356	64.2958	203	35.2266	588	96.8081	535	101.021	385	70.4631	150	28.9651	215	38.3173	275	53.1131	302	64.9109	350	60.8856	369	81.506	390	77.357	481	90.5702	323	55.0156	266	61.4342	292	62.586	193	41.7253	323	55.0405	278	42.1408	463	69.2363	161	31.1578	317	61.424	359	60.4731
Nlug00607	2052	509	33.3447	574	31.8279	570	30.3678	684	34.5743	593	34.3777	564	31.6915	446	26.4412	492	26.9206	446	26.4464	561	37.02	701	37.4393	590	40.0109	557	33.9198	570	32.9517	611	31.9513	442	31.3411	518	34.0869	482	31.9928	577	30.1869	710	33.043	711	32.6427	612	36.3627	412	24.5098	523	27.0479
Nlug00608	1419	241	22.8308	222	17.801	176	13.5596	270	19.7359	297	24.8985	324	26.3272	342	29.3202	330	26.1113	268	22.9806	176	16.7951	197	15.215	177	17.3578	276	24.3054	265	22.1536	330	24.9549	220	22.5585	263	25.027	277	26.5877	322	24.3609	329	22.1417	290	19.2535	268	23.0268	346	29.7655	337	25.2032
Nlug00609	456	224	66.0343	304	75.8546	324	77.6775	414	94.1696	471	122.873	368	93.0518	196	52.2896	333	81.9929	233	62.1728	102	30.2891	157	37.7331	172	52.4889	197	53.9855	192	49.9479	162	38.1219	255	81.3663	179	53.0058	232	69.2956	219	51.5585	327	68.4828	301	62.1863	187	49.9987	274	73.3509	259	60.2759
Nlug00610	621	34	7.35993	28	5.13026	9	1.58441	44	7.34913	31	5.9384	23	4.27049	18	3.52618	34	6.1473	30	5.87813	9	1.96247	14	2.47072	16	3.58535	26	5.23187	23	4.39356	31	5.35666	26	6.09188	23	5.00117	20	4.38653	29	5.01334	33	5.07482	56	8.49552	16	3.14131	28	5.5041	59	10.0825
Nlug00611	2049	34	2.23061	22	1.22167	22	1.17381	59	2.98666	41	2.38035	35	1.96955	61	3.62169	34	1.86309	46	2.73165	63	4.16341	54	2.88828	83	5.63689	48	2.92735	86	4.97894	64	3.35168	31	2.20135	52	3.42686	40	2.65889	36	1.88617	61	2.84306	41	1.8851	31	1.8446	36	2.14477	55	2.84859
Nlug00612	522	11186	2880.65	11697	2549.63	11507	2409.94	19646	3903.72	13903	3168.38	17564	3879.67	13106	3054.38	11789	2535.73	11554	2693.22	20038	5197.98	28898	6067.15	17059	4547.65	14562	3485.99	14118	3208.36	19041	3914.2	13234	3688.84	17009	4399.91	16896	4408.55	15124	3110.4	16092	2944	14472	2611.87	15250	3561.9	10230	2392.35	13085	2660.18
Nlug00613	825	35	5.70296	70	9.65423	47	6.22815	62	7.79494	65	9.37256	70	9.78331	41	6.0458	55	7.48524	33	4.86709	61	10.0121	67	8.90037	51	8.6024	75	11.3601	76	10.928	73	9.49496	58	10.2292	76	12.4393	58	9.57539	50	6.50634	71	8.21869	50	5.70965	57	8.4237	56	8.28617	53	6.81758
Nlug00614	768	1	0.175035	8	1.18523	0	0	30	4.05168	26	4.02727	16	2.40215	0	0	8	1.16957	0	0	7	1.23421	4	0.570803	9	1.63074	23	3.74233	33	5.09722	1	0.139721	3	0.568368	7	1.23076	0	0	0	0	0	0	13	1.59469	0	0	9	1.43054	0	0
Nlug00615	273	0	0	0	0	0	0	0	0	2	0.871498	0	0	0	0	0	0	0	0	0	0	0	0	1	0.509731	0	0	0	0	0	0	0	0	0	0	1	0.498907	0	0	0	0	2	0.690177	0	0	0	0	0	0
Nlug00616	1881	26	1.85811	19	1.14931	25	1.453	21	1.15799	25	1.58107	42	2.57456	15	0.970122	12	0.716291	31	2.00531	28	2.01567	25	1.45659	28	2.07144	28	1.86014	37	2.33342	19	1.0839	16	1.23766	18	1.29217	14	1.01373	29	1.65512	17	0.863095	26	1.3022	5	0.324088	10	0.648979	22	1.2412
Nlug00617	594	12139	2747.15	14945	2862.75	15830	2913.47	13888	2425.09	11884	2379.99	13369	2595.1	19304	3953.53	16190	3060.25	15865	3249.85	19495	4444.14	24303	4483.95	20513	4805.59	14423	3034.2	14105	2816.87	17255	3117.11	11765	2881.87	14244	3238.03	13685	3137.91	13155	2377.53	16929	2721.72	16050	2545.55	16521	3391.03	11156	2292.67	11985	2141.21
Nlug00618	285	1	0.471673	0	0	0	0	2	0.727881	0	0	1	0.404573	0	0	0	0	1	0.426938	0	0	0	0	2	0.976537	0	0	2	0.832465	1	0.376512	1	0.510534	3	1.42138	1	0.477901	0	0	0	0	0	0	0	0	0	0	0	0
Nlug00619	1737	1	0.0773903	0	0	3	0.188815	1	0.0597139	2	0.136971	1	0.0663807	1	0.0700364	1	0.0646394	0	0	6	0.467738	0	0	1	0.0801131	6	0.431645	2	0.136587	1	0.0617766	1	0.0837663	2	0.155477	0	0	0	0	0	0	0	0	2	0.140382	0	0	2	0.122191
Nlug00620	273	5	2.46203	34	14.1706	18	7.20817	4	1.51975	0	0	1	0.422356	5	2.22808	0	0	0	0	0	0	1	0.401444	3	1.52919	2	0.915467	3	1.30359	1	0.393062	0	0	0	0	2	0.997815	1	0.39324	0	0	0	0	3	1.3398	0	0	1	0.388728
Nlug00621	1434	382	35.8097	388	30.7862	363	27.6741	858	62.0602	888	73.6653	758	60.9483	411	34.8672	530	41.4977	470	39.8803	371	35.0329	367	28.0481	326	31.6353	615	53.5922	693	57.3277	568	42.5034	336	34.0925	439	41.3381	387	36.7574	706	52.8538	659	43.8869	650	42.7029	348	29.5878	485	41.2869	802	59.3518
Nlug00622	402	0	0	0	0	0	0	0	0	0	0	0	0	0	0	0	0	0	0	4	1.34736	2	0.545244	1	0.34616	0	0	0	0	0	0	0	0	0	0	0	0	0	0	1	0.237559	0	0	0	0	0	0	0	0
Nlug00623	771	0	0	0	0	0	0	0	0	0	0	0	0	2	0.315573	2	0.291254	3	0.473452	0	0	1	0.142145	0	0	6	0.972462	5	0.769301	1	0.139178	0	0	2	0.350276	0	0	1	0.139241	0	0	4	0.488764	0	0	0	0	0	0
Nlug00624	318	1	0.422726	0	0	0	0	0	0	1	0.374086	0	0	0	0	0	0	0	0	0	0	0	0	2	0.875198	1	0.39296	3	1.11912	2	0.674881	3	1.37266	2	0.849255	3	1.28492	3	1.01278	1	0.300311	1	0.296255	0	0	2	0.767755	0	0
Nlug00625	837	1	0.160606	3	0.407821	0	0	0	0	0	0	0	0	3	0.436033	0	0	1	0.145373	3	0.485341	0	0	3	0.498769	2	0.298593	0	0	0	0	0	0	0	0	1	0.162726	0	0	0	0	1	0.112556	1	0.145665	0	0	0	0
Nlug00626	246	0	0	0	0	0	0	0	0	0	0	0	0	0	0	0	0	0	0	0	0	0	0	0	0	0	0	0	0	0	0	0	0	0	0	0	0	0	0	0	0	0	0	0	0	0	0	0	0
Nlug00627	1137	0	0	7	0.700504	0	0	0	0	0	0	0	0	0	0	0	0	0	0	0	0	0	0	1	0.122389	1	0.109904	1	0.104333	1	0.0943765	0	0	0	0	0	0	0	0	1	0.083992	0	0	0	0	1	0.107364	0	0
Nlug00628	2130	392	24.7396	525	28.0448	463	23.7638	678	33.0161	625	34.9059	564	30.531	367	20.9609	482	25.4076	424	24.2212	486	30.8964	572	29.4309	530	34.6258	586	34.379	586	32.6361	521	26.2472	438	29.9202	424	26.8795	393	25.1302	547	27.5695	643	28.829	640	28.307	482	27.5899	425	24.3573	482	24.0146
Nlug00629	462	2	0.581935	8	1.97025	2	0.473264	0	0	2	0.514976	1	0.249574	0	0	0	0	0	0	1	0.293095	0	0	4	1.20482	0	0	2	0.513534	1	0.232264	0	0	0	0	0	0	3	0.697108	0	0	1	0.203916	5	1.3195	1	0.264227	1	0.229703
Nlug00630	3729	43	1.55011	57	1.73923	64	1.8763	49	1.36295	43	1.37175	41	1.26775	44	1.43544	46	1.38504	34	1.10942	34	1.23463	38	1.11681	31	1.15684	48	1.60851	45	1.43153	43	1.23737	22	0.85842	29	1.05012	26	0.94965	52	1.49703	38	0.973172	48	1.21267	31	1.01356	38	1.24397	48	1.36602
Nlug00631	1110	0	0	3	0.307519	3	0.29547	0	0	0	0	0	0	0	0	1	0.101152	0	0	2	0.243982	0	0	0	0	3	0.337733	1	0.10687	1	0.0966721	0	0	0	0	0	0	6	0.580295	3	0.258105	2	0.169746	0	0	0	0	0	0
Nlug00632	576	2	0.46676	1	0.197538	0	0	4	0.720299	2	0.413054	0	0	2	0.422407	3	0.584784	6	1.26747	1	0.235087	0	0	0	0	0	0	1	0.205948	1	0.186295	2	0.505216	1	0.23443	0	0	4	0.745518	2	0.331593	3	0.490673	6	1.27002	2	0.423865	3	0.552723
Nlug00633	543	1	0.247563	1	0.209543	3	0.604	0	0	0	0	0	0	3	0.672118	2	0.413549	1	0.224083	2	0.498748	1	0.201831	0	0	0	0	2	0.436929	0	0	0	0	0	0	1	0.250832	0	0	0	0	0	0	0	0	0	0	5	0.977189
Nlug00634	1038	36	4.6622	24	2.6308	39	4.10755	30	2.99777	51	5.84483	25	2.77705	32	3.75039	41	4.4349	34	3.98557	33	4.30495	59	6.22934	26	3.48562	42	5.05624	47	5.37132	25	2.58444	38	5.32667	28	3.64247	40	5.24862	13	1.34452	46	4.23213	40	3.63041	47	5.52055	35	4.11614	48	4.90741
Nlug00635	2793	270	12.9951	338	13.7695	295	11.5469	383	14.2234	339	14.4387	353	14.5729	218	9.49532	248	9.9696	305	13.2873	411	19.9261	402	15.774	388	19.3314	305	13.646	313	13.294	409	15.7136	241	12.555	249	12.0383	261	12.7278	283	10.8777	307	10.497	359	12.1092	336	14.6673	241	10.5333	339	12.8806
Nlug00636	420	7	2.24045	13	3.52182	15	3.90443	41	10.1253	29	8.21387	38	10.4322	6	1.7379	4	1.06932	12	3.47649	5	1.61202	9	2.34845	9	2.98193	33	9.81839	15	4.23665	24	6.13177	11	3.81077	14	4.50105	11	3.56719	14	3.57849	16	3.63805	30	6.72923	10	2.9029	9	2.61585	27	6.82218
Nlug00638	1476	2	0.18215	1	0.077088	0	0	2	0.140546	1	0.0805959	5	0.390594	7	0.576946	4	0.304278	5	0.412186	3	0.275224	0	0	3	0.282838	0	0	5	0.40185	6	0.436203	1	0.0985787	4	0.365939	2	0.184555	3	0.2182	6	0.388207	4	0.255309	3	0.247809	1	0.0827053	9	0.64709
Nlug00639	774	0	0	0	0	0	0	1	0.134009	3	0.461083	0	0	0	0	2	0.290126	4	0.628823	2	0.349897	4	0.566378	4	0.719155	4	0.645795	4	0.613056	1	0.138638	2	0.375974	0	0	0	0	1	0.138701	0	0	4	0.486869	2	0.315044	2	0.315434	4	0.548438
Nlug00640	1317	29	2.96005	35	3.02382	40	3.32039	49	3.85909	39	3.52272	23	2.01365	33	3.04826	29	2.47235	19	1.7554	38	3.90705	53	4.41039	56	5.91706	50	4.74417	59	5.31431	49	3.9924	31	3.42488	62	6.35684	24	2.48204	36	2.93452	45	3.26306	58	4.14892	37	3.42529	30	2.78071	25	2.01448
Nlug00641	1224	45	4.94217	34	3.16061	49	4.37653	57	4.83024	52	5.05383	80	7.53616	44	4.37316	37	3.39404	26	2.58465	34	3.76139	46	4.11873	23	2.61487	44	4.49207	48	4.65201	39	3.41906	38	4.51722	39	4.30248	39	4.33976	52	4.56082	74	5.77363	46	3.54054	32	3.1875	50	4.98664	69	5.98241
Nlug00642	771	694	121.002	797	117.619	908	128.75	742	99.8216	670	103.376	745	111.415	601	94.8296	593	86.3569	600	94.6905	715	125.575	815	115.849	718	129.591	671	108.754	601	92.47	835	116.213	521	98.3224	502	87.9194	491	86.7381	853	118.772	924	114.45	1093	133.555	769	121.606	602	95.3151	638	87.8163
Nlug00644	1185	8	0.907523	11	1.0562	2	0.184513	9	0.78777	3	0.301163	3	0.291907	3	0.307983	6	0.568499	4	0.410725	6	0.685621	3	0.277453	5	0.587158	13	1.37088	20	2.00213	7	0.633875	4	0.491146	0	0	12	1.37926	7	0.634162	11	0.886488	16	1.27202	2	0.205775	0	0	8	0.716441
Nlug00645	987	0	0	0	0	0	0	0	0	0	0	0	0	0	0	0	0	0	0	0	0	0	0	1	0.140989	0	0	0	0	0	0	0	0	0	0	0	0	0	0	0	0	0	0	0	0	0	0	0	0
Nlug00646	1866	83	5.97933	65	3.96347	61	3.57383	73	4.05776	88	5.61009	102	6.30275	74	4.82441	103	6.19759	111	7.23804	78	5.66023	68	3.99378	45	3.35586	61	4.08502	93	5.91224	113	6.49817	58	4.52257	88	6.36805	97	7.08015	108	6.21345	116	5.93669	125	6.31091	101	6.59921	84	5.49525	108	6.14215
Nlug00647	771	0	0	0	0	0	0	0	0	1	0.154292	0	0	0	0	0	0	0	0	2	0.351258	0	0	0	0	1	0.162077	0	0	0	0	1	0.188719	0	0	0	0	0	0	0	0	0	0	0	0	0	0	0	0
Nlug00648	573	0	0	1	0.198572	1	0.190792	0	0	2	0.415216	0	0	0	0	0	0	0	0	1	0.236318	0	0	2	0.485712	0	0	0	0	0	0	0	0	0	0	0	0	0	0	0	0	0	0	0	0	0	0	0	0
Nlug00649	255	0	0	0	0	0	0	0	0	0	0	0	0	0	0	0	0	0	0	0	0	0	0	1	0.545712	0	0	0	0	0	0	0	0	0	0	0	0	0	0	0	0	0	0	0	0	1	0.478718	1	0.416168
Nlug00650	768	0	0	0	0	0	0	2	0.270112	0	0	4	0.600538	2	0.316805	0	0	2	0.316868	0	0	3	0.428102	3	0.54358	2	0.32542	2	0.308923	4	0.558886	1	0.189456	2	0.351645	0	0	2	0.279569	1	0.124348	1	0.122668	3	0.476258	1	0.158949	1	0.138181
Nlug00651	438	3	0.920732	0	0	0	0	1	0.236811	4	1.08639	0	0	2	0.555494	1	0.256344	1	0.277802	0	0	2	0.50043	1	0.317709	2	0.5706	1	0.270836	3	0.734973	0	0	0	0	0	0	0	0	1	0.218034	3	0.645269	1	0.278361	0	0	1	0.242289
Nlug00652	1448	10	0.928363	3	0.235736	8	0.604	16	1.14611	5	0.410772	5	0.398147	6	0.504088	9	0.697864	3	0.252094	2	0.187031	0	0	5	0.480513	4	0.345197	5	0.409621	5	0.370532	1	0.100485	3	0.279761	4	0.376248	4	0.29656	7	0.461666	15	0.975924	4	0.336801	4	0.337218	11	0.806181
Nlug00653	666	0	0	0	0	0	0	2	0.31148	2	0.357236	1	0.173128	4	0.73065	3	0.505759	3	0.548096	1	0.203318	6	0.987334	2	0.417887	2	0.375259	4	0.71247	4	0.644481	1	0.218472	0	0	3	0.613521	6	0.967159	0	0	4	0.565821	2	0.366132	1	0.183293	0	0
Nlug00654	426	0	0	0	0	0	0	0	0	0	0	0	0	0	0	0	0	0	0	0	0	0	0	0	0	0	0	0	0	0	0	0	0	0	0	0	0	0	0	0	0	0	0	0	0	0	0	0	0
Nlug00655	339	0	0	0	0	0	0	0	0	0	0	0	0	0	0	0	0	0	0	0	0	0	0	0	0	0	0	0	0	0	0	0	0	1	0.398323	0	0	2	0.633361	0	0	0	0	0	0	0	0	2	0.626093
Nlug00656	921	1	0.145958	0	0	2	0.237403	3	0.33786	0	0	0	0	0	0	0	0	0	0	0	0	0	0	0	0	0	0	0	0	2	0.233021	1	0.157983	1	0.146614	0	0	0	0	0	0	0	0	0	0	0	0	0	0
Nlug00657	567	2	0.474169	8	1.60539	1	0.192811	2	0.365866	0	0	0	0	3	0.643668	2	0.396044	0	0	3	0.716456	1	0.193288	0	0	3	0.661171	7	1.46452	6	1.13551	1	0.256617	0	0	1	0.240215	4	0.757352	1	0.168428	0	0	1	0.21503	1	0.215296	0	0
Nlug00658	276	0	0	0	0	0	0	0	0	0	0	0	0	0	0	0	0	0	0	0	0	0	0	0	0	0	0	0	0	0	0	1	0.527182	0	0	0	0	0	0	0	0	0	0	0	0	0	0	0	0
Nlug00659	261	0	0	0	0	0	0	2	0.794812	2	0.911567	0	0	0	0	0	0	0	0	0	0	0	0	0	0	0	0	0	0	0	0	0	0	0	0	4	2.08738	2	0.822641	1	0.365896	0	0	0	0	0	0	2	0.813201
Nlug00660	555	6	1.45326	3	0.615038	7	1.37886	5	0.934441	4	0.857366	6	1.24652	0	0	11	2.22534	3	0.657715	12	2.92779	8	1.57973	9	2.25659	19	4.27795	4	0.854964	10	1.93344	4	1.04866	5	1.2165	1	0.245409	5	0.967159	3	0.51621	8	1.35797	5	1.0984	1	0.219951	3	0.573637
Nlug00661	378	3	1.06688	0	0	1	0.289217	0	0	1	0.314708	2	0.61007	2	0.643668	0	0	0	0	2	0.716456	7	2.02952	3	1.10442	2	0.661171	1	0.313826	0	0	1	0.384926	0	0	0	0	1	0.284007	0	0	1	0.249231	2	0.64509	0	0	1	0.280748
Nlug00662	198	0	0	1	0.574656	0	0	1	0.523854	2	1.20161	0	0	8	4.91528	0	0	2	1.22906	1	0.683889	1	0.553506	4	2.81124	3	1.89335	2	1.19824	0	0	0	0	1	0.681977	0	0	0	0	0	0	1	0.475804	0	0	0	0	0	0
Nlug00663	1368	15	1.47398	15	1.24761	20	1.5983	33	2.50209	26	2.26093	31	2.61287	10	0.889278	11	0.902825	14	1.24523	10	0.98984	8	0.640901	8	0.813781	17	1.55288	27	2.34131	11	0.862841	12	1.27633	21	2.07285	11	1.09519	13	1.02018	4	0.279237	20	1.37733	0	0	5	0.446173	11	0.853326
Nlug00664	342	0	0	0	0	0	0	0	0	0	0	0	0	0	0	0	0	0	0	0	0	0	0	0	0	0	0	0	0	0	0	0	0	0	0	0	0	0	0	0	0	0	0	0	0	0	0	0	0
Nlug00666	1275	302	31.8407	208	18.5621	224	19.2067	400	32.5405	490	45.7178	470	42.504	279	26.6206	418	36.8098	417	39.7956	227	24.1083	211	18.1368	164	17.8993	311	30.4808	357	33.2153	397	33.4122	262	29.8993	251	26.5827	239	25.5311	671	56.498	412	30.8593	500	36.9448	204	19.5075	286	27.3826	514	42.782
Nlug00667	954	216	30.4363	151	18.0095	181	20.7418	226	24.5717	279	34.79	247	29.8532	269	34.3027	272	32.0123	326	41.5794	130	18.4521	227	26.0774	123	17.9416	241	31.5678	301	37.4282	350	39.368	150	22.8777	224	31.7055	205	29.2677	332	37.3603	254	25.4263	303	29.9218	172	21.9817	189	24.1843	368	40.9362
Nlug00668	1320	14	1.42574	4	0.344794	3	0.248464	0	0	1	0.0901208	0	0	2	0.184323	0	0	8	0.737438	5	0.512917	7	0.581181	1	0.105422	10	0.946677	4	0.359473	5	0.406462	6	0.661373	5	0.511483	0	0	0	0	2	0.144695	1	0.0713706	2	0.18473	0	0	2	0.160792
Nlug00669	306	1	0.439304	1	0.371836	1	0.357268	0	0	0	0	0	0	0	0	0	0	0	0	3	1.32755	0	0	0	0	5	2.04185	0	0	0	0	0	0	0	0	0	0	2	0.701664	0	0	0	0	1	0.398438	0	0	1	0.346806
Nlug00670	435	0	0	0	0	0	0	3	0.715331	0	0	0	0	0	0	0	0	0	0	0	0	0	0	1	0.3199	0	0	0	0	0	0	0	0	0	0	0	0	0	0	0	0	0	0	0	0	0	0	0	0
Nlug00671	783	175	30.0443	755	109.713	329	45.9356	1611	213.407	747	113.49	1046	154.032	220	34.181	450	64.5279	375	58.2745	1263	218.42	1064	148.925	1814	322.388	1147	183.053	1590	240.889	425	58.244	537	99.7888	518	89.3312	125	21.7436	289	39.6239	30	3.65896	954	114.784	20	3.11423	1169	182.252	35	4.74367
Nlug00672	990	52	7.06081	49	5.63163	31	3.42328	102	10.6866	147	17.6637	126	14.675	60	7.37293	104	11.7949	69	8.48053	54	7.386	28	3.09963	39	5.48192	116	14.6419	113	13.5402	97	10.5138	63	9.25923	86	11.73	74	10.1807	91	9.86795	77	7.42769	96	9.13544	51	6.28083	89	10.9742	125	13.3993
Nlug00673	348	0	0	0	0	2	0.628299	0	0	0	0	3	0.993994	2	0.699157	0	0	0	0	5	1.94555	0	0	1	0.399875	0	0	2	0.68176	0	0	0	0	0	0	0	0	0	0	0	0	0	0	0	0	0	0	0	0
Nlug00674	357	1	0.376546	2	0.637434	0	0	0	0	0	0	0	0	0	0	0	0	0	0	0	0	0	0	0	0	0	0	0	0	0	0	0	0	0	0	0	0	0	0	0	0	0	0	0	0	0	0	0	0
Nlug00675	1542	729	63.552	503	37.1156	460	32.6129	849	57.1082	540	41.659	661	49.4264	822	64.8502	757	55.1199	651	51.3696	487	42.7657	586	41.6486	336	30.322	696	56.4028	769	59.1593	999	69.5193	543	51.2371	718	62.8746	807	71.2807	997	69.4115	1174	72.708	1067	65.1889	848	67.0492	819	64.8364	1293	88.9862
Nlug00676	1974	40	2.72395	36	2.07505	35	1.93837	102	5.35955	104	6.26737	91	5.3154	44	2.71162	43	2.44578	39	2.40396	52	3.56703	45	2.49835	64	4.51166	59	3.73491	69	4.14651	42	2.28311	39	2.87466	37	2.53099	31	2.13893	65	3.53498	68	3.28973	74	3.53165	25	1.5441	57	3.5249	65	3.49442
Nlug00677	1284	686	71.82	709	62.8282	661	56.2797	1130	91.2827	1016	94.1299	849	76.2403	585	55.4261	657	57.451	700	66.3349	659	69.4979	670	57.187	492	53.3217	867	84.3781	926	85.5513	902	75.3816	559	63.3455	647	68.0416	549	58.2358	942	78.7602	928	69.021	1249	91.6412	640	60.7711	593	56.3779	769	63.558
Nlug00678	555	268	64.9125	317	64.989	311	61.2608	373	69.7093	292	62.5877	351	72.9215	284	62.2514	324	65.5464	330	72.3486	399	97.3489	469	92.612	392	98.2871	250	56.2889	364	77.8017	386	74.6309	221	57.9387	326	79.3158	256	62.8246	350	67.7011	367	63.1497	427	72.4817	319	70.0777	245	53.8881	294	56.2164
Nlug00679	993	26	3.51974	38	4.35419	22	2.42208	36	3.76035	34	4.07313	24	2.78679	19	2.32771	26	2.93982	45	5.51407	16	2.18183	17	1.87623	22	3.08302	28	3.52358	36	4.30065	52	5.61925	16	2.34445	28	3.80754	36	4.93783	34	3.67579	35	3.36602	30	2.8462	28	3.43788	28	3.44214	41	4.38171
Nlug00681	294	13	5.94405	5	1.93507	3	1.11555	12	4.23359	13	5.26011	10	3.92188	7	2.89651	3	1.1457	14	5.79415	2	0.921157	5	1.86385	8	3.78657	12	5.10046	5	2.01745	15	5.4748	4	1.97962	9	4.13362	6	2.77963	20	7.30304	13	4.22274	13	4.16571	8	3.3176	11	4.56736	9	3.24866
Nlug00683	546	1	0.246203	1	0.208392	5	1.00114	4	0.759875	0	0	0	0	9	2.00527	1	0.205638	3	0.668556	7	1.73603	7	1.40505	7	1.78406	10	2.28867	7	1.52085	1	0.196531	3	0.799462	2	0.494621	1	0.249454	1	0.19662	6	1.04944	4	0.690177	0	0	2	0.447154	1	0.194364
Nlug00684	1725	61	4.75365	51	3.36399	61	3.86595	129	7.75668	62	4.27564	87	5.8153	110	7.7576	99	6.44381	117	8.25289	80	6.27989	102	6.48035	67	5.40492	91	6.59216	86	5.91412	104	6.46946	53	4.4705	99	7.74964	68	5.36911	115	7.15697	147	8.13817	119	6.49907	94	6.64386	136	9.6243	118	7.25941
Nlug00686	2514	228	12.1915	257	11.6316	230	10.0018	458	18.8962	343	16.2304	334	15.3187	202	9.77485	319	14.247	244	11.8096	212	11.4188	203	8.84948	199	11.0152	253	12.5757	283	13.3537	326	13.9148	184	10.6493	231	12.4074	207	11.2147	306	13.067	313	11.8899	309	11.5794	182	8.82649	207	10.0514	291	12.2839
Nlug00687	1950	894	61.6296	896	52.2813	933	52.3073	881	46.8615	578	35.2608	828	48.9596	1502	93.7042	1112	64.0276	1187	74.0671	1147	79.6489	1785	100.321	1357	96.8387	1027	65.813	953	57.9748	1258	69.2261	781	58.2755	884	61.2143	962	67.1929	1168	64.3027	1695	83.0106	1353	65.3667	1253	78.3427	1182	73.995	1022	55.6192
Nlug00688	696	107	20.6662	103	16.8384	94	14.765	163	24.2915	133	22.7322	156	25.8438	97	16.9546	106	17.0999	75	13.1118	77	14.9807	98	15.4314	91	18.1943	109	19.5701	120	20.4528	152	23.4346	77	16.0972	127	24.6394	81	15.8511	112	17.2755	174	23.8747	141	19.0855	145	25.4004	116	20.3455	116	17.6871
Nlug00689	342	29	11.3988	27	8.98278	20	6.39321	45	13.6478	24	8.34803	33	11.1258	22	7.82565	27	8.8641	24	8.53875	13	5.14717	12	3.84541	18	7.32403	38	13.8846	36	12.487	24	7.53025	20	8.5089	29	11.45	25	9.95627	22	6.90585	41	11.4487	38	10.4677	26	9.26892	14	4.99714	41	12.7223
Nlug00690	393	351	120.061	327	94.6735	348	96.8059	382	100.82	316	95.6519	326	95.646	456	141.155	489	139.705	433	134.062	363	125.073	402	112.104	397	140.573	343	109.063	368	111.08	433	118.228	327	121.067	346	118.883	337	116.794	399	108.994	464	112.752	478	114.585	418	129.678	362	112.444	405	109.363
Nlug00691	1044	1561	200.997	2135	232.686	2310	241.895	2230	221.554	1807	205.9	2106	232.595	1458	169.895	1966	211.436	1707	198.949	1619	209.989	1685	176.883	1490	198.605	1599	191.392	1785	202.824	1976	203.1	1641	228.706	1563	202.159	1751	228.438	1862	191.47	2290	209.476	2161	195.006	1576	184.051	1639	191.645	1918	194.965
Nlug00692	1878	95	6.80008	128	7.75511	118	6.86913	151	8.33982	129	8.17134	145	8.90254	88	5.70047	157	9.38644	51	3.30433	33	2.37941	63	3.67648	40	2.96393	48	3.1939	63	3.97947	79	4.51394	33	2.55675	75	5.39263	68	4.93169	91	5.20195	45	2.28831	62	3.11021	47	3.0513	69	4.48511	49	2.76891
Nlug00693	840	8	1.28026	4	0.541819	3	0.390443	4	0.493919	5	0.708092	3	0.411797	0	0	3	0.400995	6	0.869123	0	0	7	0.913284	5	0.828313	1	0.148763	0	0	8	1.02196	4	0.692867	1	0.160752	4	0.64858	3	0.383409	2	0.227378	1	0.112154	3	0.435436	46	6.68495	2	0.252673
Nlug00694	228	0	0	0	0	0	0	0	0	0	0	3	1.51715	0	0	1	0.49245	1	0.533672	1	0.593904	2	0.961352	1	0.610336	0	0	0	0	0	0	2	1.27633	2	1.18449	0	0	0	0	4	1.67542	0	0	0	0	0	0	0	0
Nlug00695	390	772	266.096	758	221.145	884	247.801	744	197.872	653	199.181	704	208.137	861	268.573	715	205.844	800	249.594	801	278.111	870	244.479	832	296.867	701	224.61	837	254.59	831	228.644	572	213.403	684	236.825	611	213.383	800	220.215	857	209.853	978	236.248	713	222.898	651	203.768	698	189.933
Nlug00696	600	0	0	1	0.189637	3	0.54662	2	0.345743	0	0	3	0.576516	2	0.405511	0	0	1	0.202795	0	0	1	0.182657	0	0	2	0.416538	0	0	1	0.178843	0	0	0	0	0	0	0	0	2	0.31833	1	0.157015	0	0	0	0	1	0.176871
Nlug00697	2031	425	28.1297	434	24.3138	412	22.177	491	25.0753	486	28.4659	533	30.2593	458	27.4334	500	27.6412	433	25.941	449	29.9356	525	28.3293	447	30.6268	474	29.1638	571	33.3509	519	27.4209	402	28.7995	424	28.1897	456	30.58	619	32.7191	662	31.1277	602	27.9241	479	28.7546	462	27.7684	486	25.3942
Nlug00698	2499	710	38.1925	1118	50.9036	861	37.6662	1647	68.3601	1128	53.696	1206	55.6446	846	41.1839	982	44.1207	900	43.8213	1192	64.5894	1186	52.0123	1145	63.7592	1201	60.0554	1412	67.0269	1177	50.5399	874	50.8879	960	51.8729	761	41.4764	1000	42.959	940	35.922	1415	53.3437	708	34.5421	890	43.4754	883	37.4976
Nlug00699	354	3174	1205.29	3718	1195.03	3549	1096.02	3143	920.908	2889	970.83	3121	1016.56	4676	1606.92	4370	1386.04	3959	1360.79	4028	1540.77	5247	1624.41	4476	1759.5	3765	1329.04	3650	1223.12	4312	1307.07	3060	1257.73	3647	1391.13	3175	1221.58	3426	1038.97	4317	1164.6	4277	1138.23	3689	1270.54	3105	1070.72	3217	964.398
Nlug00700	1767	839	63.8281	873	56.2148	799	49.434	1567	91.983	1263	85.0288	1228	80.1315	712	49.0193	906	57.569	840	57.8432	939	71.9582	864	53.5876	767	60.4035	1203	85.0755	1446	97.0761	1253	76.0919	756	62.2522	846	64.6501	679	52.3378	1106	67.1954	1065	57.5588	1247	66.4849	830	57.2695	840	58.0313	995	59.7579
Nlug00701	1017	1529	202.103	2053	229.69	2331	250.574	1662	169.506	1299	151.945	1635	185.37	2341	280.03	2028	223.895	2094	250.533	2154	286.798	2646	285.139	2113	289.123	1988	244.27	2034	237.252	2317	244.472	1422	203.445	1533	203.543	1811	242.538	1509	159.29	1695	159.165	1975	182.953	1695	203.203	1710	205.255	1413	147.445
Nlug00703	2958	294	13.3609	373	14.3478	315	11.642	562	19.7067	459	18.4592	472	18.3986	262	10.7752	367	13.9304	455	18.7164	439	20.0964	417	15.4499	330	15.5246	517	21.8408	520	20.8538	488	17.703	285	14.019	394	17.9859	341	15.7014	389	14.118	414	13.366	515	16.4022	199	8.20232	214	8.83151	478	17.149
Nlug00704	1341	907	90.9211	690	58.5455	631	51.4418	1628	125.922	1861	165.088	1615	138.863	518	46.9921	687	57.5208	635	57.6175	492	49.6807	461	37.6755	349	36.216	910	84.7985	941	83.2418	1044	83.5403	523	56.7469	607	61.1217	687	69.7767	1225	98.0682	1244	88.5911	1326	93.1554	696	63.2794	709	64.5412	1178	93.2234
Nlug00705	1602	21	1.76215	32	2.2728	30	2.04727	22	1.42441	40	2.97027	32	2.30319	21	1.59471	89	6.2377	29	2.20265	20	1.69051	20	1.36822	35	3.04025	51	3.97817	32	2.36956	30	2.00948	15	1.36238	29	2.44439	17	1.44534	16	1.07221	25	1.49031	12	0.705687	20	1.52212	35	2.66701	28	1.85483
Nlug00706	1458	0	0	3	0.234119	0	0	4	0.284562	6	0.489545	6	0.474499	0	0	3	0.231026	1	0.0834549	0	0	1	0.0751674	0	0	1	0.0857073	0	0	5	0.36799	0	0	0	0	1	0.0934168	4	0.294526	5	0.3275	1	0.0646154	1	0.0836228	1	0.0837263	1	0.0727865
Nlug00708	579	8	1.85737	4	0.786058	1	0.188815	8	1.43313	11	2.26002	6	1.19485	3	0.630328	9	1.74526	5	1.05075	8	1.87095	3	0.567845	2	0.480679	5	1.07911	5	1.02441	3	0.55599	1	0.251299	9	2.09894	0	0	4	0.741655	0	0	4	0.650841	4	0.842293	0	0	2	0.366573
Nlug00709	1176	64	7.31575	38	3.67663	22	2.04518	125	11.025	120	12.1387	101	9.90275	46	4.75855	91	8.68822	46	4.75948	46	5.29665	62	5.77792	48	5.67986	70	7.43817	92	9.28028	102	9.30716	50	6.18631	43	4.93738	47	5.44344	120	10.9546	115	9.33875	155	12.417	44	4.56171	49	5.08637	104	9.38501
Nlug00710	2568	129	6.75275	176	7.79814	152	6.47089	310	12.5211	283	13.1096	246	11.0454	134	6.34795	185	8.08861	148	7.01255	233	12.286	223	9.51693	242	13.1137	216	10.5108	245	11.3175	243	10.154	152	8.61228	211	11.0949	193	10.2363	249	10.4094	196	7.28886	271	9.94186	147	6.97918	155	7.36811	162	6.69466
Nlug00711	4584	527	15.4544	354	8.78683	294	7.01161	895	20.2513	1047	27.1707	922	23.1915	634	16.8255	710	17.3904	528	14.0152	536	15.8333	621	14.8468	452	13.7214	742	20.2272	674	17.442	854	19.9911	453	14.3788	617	18.1751	538	15.9853	849	19.8831	904	18.8331	806	16.5647	648	17.235	498	13.2619	922	21.3449
Nlug00712	1509	230	20.4892	275	20.7356	300	21.7344	301	20.6896	263	20.7332	261	19.9431	277	22.3313	301	22.3962	254	20.4811	376	33.7404	427	31.0117	444	40.9447	271	22.4417	301	23.6624	333	23.6799	183	17.6454	218	19.5075	211	19.0448	237	16.8609	309	19.5554	341	21.2892	272	21.9767	224	18.1208	258	18.1443
Nlug00713	705	470	89.6179	673	108.617	473	73.3478	732	107.695	765	129.084	747	122.172	600	103.535	686	109.253	480	82.8441	743	142.709	786	122.186	688	135.801	504	89.334	476	80.0937	617	93.9118	447	92.2545	534	102.279	423	81.721	544	82.8382	836	113.244	765	102.227	751	129.877	438	75.8411	560	84.2961
Nlug00715	480	0	0	1	0.237046	2	0.455516	0	0	0	0	0	0	0	0	1	0.233914	1	0.253494	0	0	3	0.684963	2	0.579819	0	0	0	0	2	0.447108	1	0.303129	0	0	0	0	0	0	1	0.198956	0	0	0	0	0	0	0	0
Nlug00716	879	0	0	1	0.129445	0	0	4	0.472005	0	0	0	0	0	0	6	0.766407	3	0.415281	5	0.770251	11	1.37148	6	0.949874	2	0.284326	4	0.539824	1	0.122077	3	0.496594	2	0.307239	2	0.309902	1	0.122133	1	0.108645	1	0.107178	0	0	3	0.416631	2	0.241463
Nlug00717	339	0	0	0	0	1	0.32249	2	0.611935	1	0.350913	0	0	0	0	0	0	0	0	4	1.59776	2	0.646573	1	0.410491	3	1.10585	1	0.34993	0	0	0	0	0	0	0	0	3	0.950041	1	0.281708	1	0.277903	5	1.79826	0	0	0	0
Nlug00718	723	1666	309.758	1900	299.012	1964	296.974	1929	276.738	1648	271.155	1765	281.48	1562	262.825	1711	265.71	1511	254.294	1437	269.135	1598	242.229	1184	227.886	1758	303.848	1701	279.092	1874	278.135	1347	271.081	1354	252.881	1342	252.811	1920	285.091	2036	268.929	2121	276.373	1737	292.916	1474	248.874	1689	247.913
Nlug00719	486	5	1.38299	7	1.63883	14	3.14925	0	0	0	0	1	0.23725	2	0.500631	2	0.462052	0	0	3	0.835865	2	0.451005	3	0.858991	2	0.514244	0	0	2	0.441589	1	0.299387	1	0.277843	0	0	0	0	1	0.1965	1	0.193846	2	0.501737	0	0	0	0
Nlug00720	324	0	0	0	0	0	0	0	0	0	0	0	0	0	0	0	0	0	0	0	0	0	0	0	0	0	0	0	0	0	0	0	0	0	0	0	0	0	0	0	0	0	0	0	0	0	0	0	0
Nlug00721	2250	212	12.666	310	15.6766	253	12.2929	417	19.2233	387	20.461	304	15.5788	190	10.2729	296	14.7709	220	11.8973	223	13.4206	295	14.369	234	14.4723	290	16.1061	294	15.5005	294	14.0213	225	14.5502	228	13.6832	202	12.2279	289	13.7891	372	15.7892	381	15.9528	229	12.4089	215	11.6648	282	13.3007
Nlug00723	546	119	29.2982	147	30.6336	169	33.8384	127	24.126	112	24.4019	115	24.2855	144	32.0844	144	29.6119	131	29.1936	203	50.3448	189	37.9364	258	65.7553	148	33.8723	120	26.0717	161	31.6415	103	27.4482	116	28.688	84	20.9541	117	23.0046	139	24.312	117	20.1877	143	31.9319	70	15.6504	122	23.7124
Nlug00724	351	0	0	0	0	0	0	0	0	0	0	0	0	0	0	0	0	0	0	0	0	0	0	0	0	0	0	0	0	0	0	0	0	0	0	0	0	0	0	0	0	0	0	0	0	0	0	0	0
Nlug00725	474	0	0	2	0.480093	0	0	11	2.40707	5	1.25485	8	1.94605	2	0.513305	0	0	1	0.256703	1	0.285675	3	0.693634	0	0	4	1.05453	9	2.2524	3	0.679152	1	0.306967	1	0.284877	3	0.862036	1	0.226487	4	0.805898	1	0.198754	1	0.257219	0	0	0	0
Nlug00726	600	0	0	0	0	0	0	0	0	0	0	0	0	0	0	1	0.187131	0	0	0	0	0	0	0	0	1	0.208269	0	0	0	0	0	0	0	0	0	0	0	0	0	0	0	0	0	0	0	0	0	0
Nlug00727	477	0	0	0	0	0	0	0	0	0	0	0	0	0	0	0	0	1	0.255089	0	0	1	0.229757	2	0.583465	0	0	0	0	1	0.22496	0	0	0	0	0	0	0	0	0	0	0	0	0	0	1	0.255918	0	0
Nlug00728	1959	12	0.823442	26	1.51012	16	0.892896	39	2.06493	41	2.48971	33	1.94232	16	0.993595	16	0.917028	6	0.372671	24	1.65893	16	0.895102	28	1.98896	17	1.0844	41	2.48273	11	0.602535	18	1.33693	18	1.24072	8	0.556209	24	1.31522	25	1.21872	30	1.44271	8	0.497895	16	0.997023	19	1.02927
Nlug00729	534	29	7.30034	35	7.45762	37	7.57488	76	14.7621	59	13.1435	52	11.228	45	10.2517	34	7.14882	42	9.57012	47	11.9181	32	6.56744	34	8.86015	33	7.72233	57	12.6624	38	7.63601	24	6.53942	22	5.5631	24	6.12143	47	9.44881	42	7.51115	47	8.29182	26	5.93628	28	6.40083	32	6.35942
Nlug00730	465	4	1.15636	0	0	0	0	0	0	0	0	0	0	0	0	0	0	0	0	0	0	0	0	0	0	1	0.268734	0	0	2	0.461531	0	0	1	0.29039	1	0.292907	0	0	0	0	0	0	0	0	0	0	0	0
Nlug00732	837	0	0	0	0	0	0	0	0	0	0	1	0.137758	0	0	0	0	0	0	1	0.16178	0	0	0	0	0	0	0	0	0	0	0	0	0	0	0	0	0	0	0	0	0	0	0	0	0	0	0	0
Nlug00734	477	3	0.845452	0	0	8	1.83353	7	1.52214	10	2.49391	10	2.41726	12	3.06046	13	3.06	4	1.02035	23	6.52921	21	4.8249	25	7.29332	6	1.57184	13	3.233	4	0.899841	15	4.57554	21	5.94478	13	3.712	6	1.35037	24	4.80498	16	3.16006	8	2.04481	12	3.07102	8	1.77984
Nlug00735	417	18	5.8026	24	6.5486	21	5.50552	39	9.70071	56	15.9754	46	12.7193	19	5.54296	23	6.19282	33	9.62913	17	5.52032	33	8.67292	20	6.67417	33	9.88902	35	9.95664	31	7.97719	31	10.8167	24	7.7716	18	5.87921	40	10.2978	15	3.43521	47	10.6183	18	5.26282	24	7.02578	21	5.34431
Nlug00736	684	2	0.393061	1	0.166348	0	0	0	0	1	0.173917	0	0	0	0	0	0	0	0	0	0	0	0	0	0	0	0	0	0	0	0	0	0	0	0	0	0	0	0	0	0	0	0	0	0	0	0	0	0
Nlug00737	510	0	0	0	0	0	0	0	0	0	0	0	0	0	0	0	0	0	0	0	0	0	0	0	0	1	0.245022	0	0	0	0	2	0.570597	0	0	0	0	0	0	0	0	0	0	0	0	0	0	0	0
Nlug00738	216	0	0	2	1.05354	0	0	0	0	1	0.550738	1	0.533812	0	0	1	0.519808	0	0	1	0.626899	0	0	1	0.644243	1	0.578525	1	0.549196	0	0	0	0	0	0	0	0	0	0	0	0	0	0	0	0	6	3.39092	0	0
Nlug00739	240	0	0	0	0	0	0	0	0	0	0	1	0.48043	0	0	0	0	0	0	2	1.12842	0	0	0	0	3	1.56202	2	0.988552	1	0.447108	0	0	4	2.25053	0	0	1	0.447311	0	0	0	0	1	0.508008	0	0	0	0
Nlug00740	357	0	0	0	0	1	0.30623	2	0.581081	0	0	1	0.322978	0	0	0	0	0	0	0	0	0	0	0	0	1	0.350032	2	0.664573	0	0	0	0	0	0	0	0	0	0	0	0	2	0.527783	0	0	2	0.683882	0	0
Nlug00742	2664	83	4.18823	53	2.26368	47	1.92876	183	7.12512	183	8.17177	128	5.5401	71	3.24226	97	4.08822	61	2.78615	81	4.1172	91	3.74364	63	3.29086	118	5.53507	151	6.72393	116	4.67248	94	5.13408	101	5.11944	62	3.16986	161	6.48802	103	3.69234	144	5.09239	61	2.79176	93	4.26156	213	8.48504
Nlug00743	1374	0	0	0	0	0	0	0	0	0	0	1	0.083918	1	0.0885395	0	0	0	0	0	0	0	0	1	0.101278	0	0	0	0	0	0	0	0	0	0	0	0	0	0	0	0	0	0	0	0	0	0	0	0
Nlug00744	417	0	0	0	0	0	0	0	0	1	0.285275	1	0.276507	0	0	0	0	2	0.583584	0	0	9	2.36534	0	0	0	0	0	0	0	0	0	0	0	0	0	0	0	0	0	0	0	0	0	0	0	0	0	0
Nlug00745	255	63	33.2114	61	27.2184	43	18.435	116	47.1838	90	41.9857	77	34.8171	66	31.4867	118	51.9564	80	38.1733	97	51.5089	89	38.2505	61	33.2884	89	43.6139	111	51.6373	107	45.0265	54	30.8122	78	41.3038	55	29.3768	77	32.4169	63	23.5938	85	31.4031	62	29.6438	84	40.2123	108	44.9461
Nlug00746	417	3	0.9671	7	1.91001	2	0.524336	4	0.994945	1	0.285275	1	0.276507	0	0	5	1.34627	1	0.291792	1	0.324724	0	0	5	1.66854	6	1.798	2	0.568951	4	1.02931	1	0.348926	4	1.29527	0	0	8	2.05956	3	0.687042	3	0.677764	0	0	0	0	3	0.763473
Nlug00747	546	0	0	0	0	0	0	39	7.40879	23	5.01111	37	7.81359	6	1.33685	2	0.411277	1	0.222852	4	0.992015	1	0.200722	0	0	8	1.83093	1	0.217264	1	0.196531	8	2.1319	11	2.72042	6	1.49672	0	0	0	0	3	0.517633	1	0.2233	0	0	3	0.583092
Nlug00748	1758	2165	165.548	1822	117.924	1691	105.157	3402	200.72	3353	226.889	2770	181.678	1729	119.646	2137	136.484	1999	138.358	1869	143.96	2212	137.897	1639	129.737	2270	161.355	2259	152.433	2688	164.072	1628	134.743	2012	154.541	1721	133.335	3113	190.1	3701	201.047	3833	205.406	2507	173.867	1855	128.809	2770	167.213
Nlug00751	2694	49	2.44503	110	4.64588	42	1.70438	262	10.0874	228	10.0678	214	9.15921	46	2.07723	78	3.25083	74	3.34228	102	5.12689	86	3.49855	103	5.32039	120	5.56621	187	8.23426	142	5.65607	66	3.56464	76	3.80935	58	2.93233	62	2.47067	68	2.41051	104	3.63688	31	1.40296	90	4.07816	76	2.99381
Nlug00752	405	5	1.65959	19	5.33792	6	1.61961	49	12.5492	38	11.1616	43	12.2421	6	1.80227	18	4.99016	12	3.60525	27	9.02734	11	2.97663	30	10.3079	47	14.5017	49	14.3523	16	4.23925	14	5.0297	16	5.33458	0	0	7	1.85551	0	0	30	6.97846	1	0.301042	28	8.43961	0	0
Nlug00753	255	0	0	0	0	0	0	0	0	0	0	0	0	0	0	0	0	0	0	0	0	0	0	0	0	0	0	1	0.465201	0	0	0	0	0	0	0	0	0	0	0	0	0	0	1	0.478125	0	0	0	0
Nlug00754	1188	572	64.7241	708	67.8094	720	66.2569	714	62.3386	569	56.9764	670	65.028	690	70.6572	746	70.5049	729	74.6656	685	78.0774	727	67.0664	652	76.3721	627	65.9518	570	56.9166	661	59.7048	507	62.0956	556	63.1966	497	56.98	687	62.0813	883	70.9811	829	65.7403	579	59.4216	474	48.7059	539	48.1483
Nlug00756	600	0	0	0	0	0	0	0	0	0	0	0	0	0	0	0	0	1	0.202795	0	0	0	0	0	0	0	0	0	0	0	0	0	0	0	0	0	0	0	0	0	0	0	0	0	0	0	0	0	0
Nlug00757	492	1	0.273225	1	0.231264	0	0	0	0	0	0	0	0	0	0	0	0	0	0	2	0.550448	1	0.222752	3	0.848515	0	0	0	0	3	0.654305	0	0	0	0	0	0	0	0	0	0	0	0	0	0	0	0	0	0
Nlug00758	1770	29	2.20247	158	10.1568	38	2.34707	410	24.0262	211	14.181	260	16.9372	17	1.16842	59	3.74262	39	2.68102	220	16.8306	128	7.92545	259	20.3625	249	17.5793	316	21.1785	102	6.18374	76	6.24755	83	6.33199	8	0.615601	42	2.5474	3	0.161863	235	12.508	1	0.0688825	229	15.7936	1	0.0599564
Nlug00759	981	152	20.8286	177	20.5295	197	21.9539	308	32.5654	211	25.5866	244	28.6789	187	23.1898	222	25.4086	208	25.799	212	29.2629	192	21.4496	171	24.2566	231	29.4251	250	30.2309	293	32.0496	186	27.5876	227	31.2458	141	19.5764	178	19.4792	207	20.1511	294	28.234	153	19.0154	138	17.1723	189	20.4457
Nlug00760	2517	87	4.64646	59	2.66712	33	1.43333	252	10.3847	238	11.2485	179	8.19996	102	4.92993	109	4.86228	121	5.8494	145	7.80074	135	5.87811	91	5.03109	189	9.38327	206	9.70878	192	8.18544	99	5.72297	144	7.72528	93	5.03248	185	7.89059	148	5.61535	184	6.88697	86	4.16579	113	5.48043	255	10.7514
Nlug00761	429	35	10.9672	26	6.89588	14	3.56768	79	19.1005	56	15.5285	63	16.9327	41	11.6265	64	16.7502	46	13.047	31	9.78488	42	10.7295	39	12.6506	50	14.5643	63	17.4206	79	19.7603	25	8.47914	49	15.4232	37	11.747	34	8.50829	47	10.4626	70	15.3721	23	6.53661	34	9.67478	65	16.0792
Nlug00762	1305	56	5.76851	75	6.53919	59	4.94262	98	7.78916	76	6.92791	83	7.33347	68	6.33902	52	4.47394	65	6.06055	141	14.6305	143	12.0092	108	11.5164	46	4.40477	50	4.54507	87	7.15374	73	8.1392	87	9.0021	59	6.15778	83	6.82792	135	9.8792	96	6.93033	80	7.47414	32	2.99336	51	4.14733
Nlug00763	5469	67	1.64685	143	2.9751	110	2.19887	347	6.58107	179	3.89354	182	3.83712	98	2.17993	111	2.27883	180	4.00474	254	6.28893	157	3.14615	170	4.32558	248	5.66656	335	7.26637	223	4.37543	97	2.58067	103	2.54311	71	1.76821	79	1.55074	34	0.593703	228	3.92754	25	0.557332	109	2.43298	58	1.12546
Nlug00764	1206	26	2.89809	74	6.98164	79	7.16135	159	13.6749	74	7.29934	104	9.94324	65	6.55677	75	6.9825	96	9.68575	213	23.9157	148	13.4494	250	28.8467	142	14.7135	121	11.902	89	7.91894	54	6.51502	70	7.83765	32	3.61398	47	4.1838	17	1.34617	126	9.84275	25	2.5274	75	7.5916	15	1.31994
Nlug00765	297	6	2.7157	0	0	0	0	0	0	0	0	3	1.16468	1	0.409607	0	0	2	0.819375	2	0.911852	2	0.738007	5	2.3427	0	0	3	1.19824	3	1.0839	3	1.46972	0	0	4	1.83437	3	1.08439	0	0	2	0.634405	1	0.410512	0	0	2	0.714631
Nlug00766	1095	370	45.4228	664	68.9965	440	43.9293	650	61.5707	509	55.2971	589	62.0216	408	45.3283	428	43.8861	333	37.0032	749	92.623	691	69.1594	729	92.6439	661	75.4333	615	66.6257	424	41.5505	375	49.8295	382	47.1069	299	37.1912	357	35.0005	381	33.2284	575	49.4706	350	38.9705	390	43.478	292	28.2994
Nlug00767	2301	80	4.67369	115	5.68662	70	3.3258	293	13.2077	181	9.35753	220	11.0242	78	4.12384	101	4.92835	112	5.92258	158	9.29804	117	5.57258	131	7.92243	184	9.99256	205	10.5686	119	5.54951	89	5.62785	107	6.27917	80	4.73539	133	6.2052	135	5.60293	220	9.0074	61	3.23218	92	4.8808	106	4.88875
Nlug00768	261	2	1.03009	5	2.17973	2	0.837731	17	6.7559	11	5.01362	1	0.441775	1	0.466105	5	2.15093	1	0.466196	6	3.11288	4	1.6796	1	0.533167	4	1.91512	14	6.36309	9	3.70021	2	1.11496	3	1.55209	0	0	2	0.822641	5	1.82948	7	2.52668	1	0.467134	2	0.935425	3	1.2198
Nlug00769	1863	180	12.9881	208	12.7035	232	13.6141	401	22.3258	301	19.22	266	16.4631	187	12.211	214	12.8973	230	15.0219	310	22.532	264	15.5302	309	23.0807	290	19.4518	313	19.9302	302	17.3948	206	16.0888	208	15.076	178	13.0134	217	12.5045	229	11.7387	319	16.1314	137	8.96581	228	14.9397	243	13.8421
Nlug00770	1281	15599	1636.94	15284	1357.57	21907	1869.6	8797	712.296	3760	349.171	9089	818.104	10893	1034.48	9736	853.352	17787	1689.52	5508	582.232	13284	1136.49	9108	989.413	8520	831.124	9861	913.172	13410	1123.32	10458	1187.87	8123	856.254	8960	952.668	19000	1592.3	15161	1130.26	21662	1593.1	12825	1220.65	22340	2128.89	20099	1665.08
Nlug00771	465	22244	6430.52	22976	5622.05	33816	7950.32	11733	2617.17	5816	1487.89	13945	3457.86	12673	3315.51	13423	3241.11	19792	5179	7489	2180.83	16712	3938.79	12051	3606.4	13506	3629.52	13918	3550.62	18758	4328.7	14117	4417.32	8830	2564.15	10791	3160.76	20706	4780.4	10229	2100.77	23387	4738.22	14995	3931.66	28403	7456.43	26261	5993.31
Nlug00772	819	0	0	0	0	0	0	0	0	0	0	0	0	0	0	0	0	0	0	0	0	0	0	0	0	0	0	1	0.144843	0	0	0	0	0	0	0	0	0	0	2	0.233209	0	0	0	0	1	0.149051	0	0
Nlug00773	1725	4	0.311715	3	0.197882	0	0	0	0	1	0.068962	4	0.26737	2	0.141047	11	0.715979	2	0.141075	0	0	0	0	1	0.0806704	0	0	5	0.343844	4	0.248826	2	0.168698	0	0	0	0	0	0	8	0.442893	7	0.382298	2	0.141359	6	0.424602	9	0.553684
Nlug00774	894	2	0.300731	1	0.127273	0	0	0	0	1	0.133064	1	0.128975	0	0	0	0	0	0	2	0.302931	0	0	2	0.311312	4	0.559111	1	0.132692	5	0.600146	1	0.162754	0	0	3	0.457053	1	0.120083	0	0	0	0	0	0	1	0.136547	4	0.474822
Nlug00775	209	0	0	0	0	0	0	0	0	0	0	0	0	0	0	0	0	0	0	0	0	0	0	0	0	0	0	0	0	0	0	0	0	0	0	0	0	0	0	0	0	0	0	0	0	0	0	0	0
Nlug00777	579	0	0	0	0	0	0	1	0.179142	0	0	0	0	2	0.420219	0	0	0	0	0	0	0	0	1	0.240339	0	0	0	0	0	0	0	0	0	0	0	0	0	0	0	0	0	0	1	0.210573	0	0	0	0
Nlug00779	1698	294	23.2753	353	23.6543	234	15.0658	352	21.5021	376	26.342	289	19.6246	362	25.9355	620	40.9969	244	17.4848	124	9.8886	80	5.16344	171	14.014	320	23.5498	271	18.9327	283	17.8843	246	21.0798	265	21.0738	200	16.0426	335	21.1801	878	49.3805	321	17.8099	535	38.4148	521	37.4558	522	32.6243
Nlug00780	324	140	58.0857	187	65.6704	195	65.7968	183	58.5843	166	60.9484	154	54.8047	266	99.8758	392	135.843	319	119.8	57	23.8221	63	21.31	73	31.3532	146	56.3097	137	50.1599	144	47.6916	187	83.9781	95	39.5926	207	87.0178	229	75.8772	319	94.0251	265	77.0538	128	48.1667	275	103.611	307	100.555
Nlug00781	642	351	73.4951	497	88.0835	391	66.582	572	92.4136	424	78.5651	654	117.458	870	164.857	1264	221.059	637	120.73	145	30.5833	64	10.9253	222	48.1195	414	80.5825	517	95.5292	450	75.2145	348	78.8703	368	77.4013	397	84.2244	510	85.2817	1003	149.198	533	78.2142	582	110.527	697	132.531	633	104.635
Nlug00782	840	67	10.7221	72	9.75274	50	6.50738	145	17.9046	141	19.9682	145	19.9035	151	21.8686	112	14.9705	103	14.9199	145	23.3744	158	20.6141	144	23.8554	75	11.1573	128	18.0764	89	11.3693	89	15.4163	138	22.1838	111	17.9981	100	12.7803	122	13.8701	132	14.8043	113	16.4014	83	12.062	117	14.7814
Nlug00783	594	0	0	1	0.191552	0	0	0	0	0	0	0	0	0	0	0	0	0	0	0	0	0	0	0	0	0	0	0	0	1	0.18065	0	0	0	0	0	0	0	0	0	0	0	0	0	0	0	0	0	0
Nlug00784	342	0	0	0	0	0	0	1	0.303284	0	0	0	0	0	0	0	0	0	0	0	0	0	0	0	0	0	0	0	0	0	0	0	0	1	0.394829	0	0	0	0	0	0	0	0	0	0	0	0	0	0
Nlug00785	825	93	15.1536	130	17.9293	102	13.5164	206	25.8993	132	19.0335	280	39.1332	85	12.534	90	12.2486	63	9.29172	93	15.2644	111	14.7454	77	12.9879	69	10.4513	115	16.5358	96	12.4865	75	13.2275	104	17.0222	65	10.731	103	13.4031	114	13.1962	92	10.5058	74	10.936	99	14.6488	89	11.4484
Nlug00786	786	345	59.0042	450	65.1423	466	64.8155	380	50.146	312	47.2206	335	49.1433	385	59.5884	402	57.4249	353	54.6464	418	72.012	448	62.4659	358	63.3817	367	58.3471	363	54.7854	476	64.9843	294	54.4245	372	63.9081	315	54.5847	330	45.0725	448	54.4319	476	57.0529	357	55.3768	306	47.5246	314	42.3951
Nlug00787	2094	21	1.34812	27	1.4671	39	2.03612	66	3.26921	50	2.84048	51	2.80825	30	1.74288	25	1.34048	34	1.97566	46	2.97462	52	2.72153	22	1.46201	40	2.38704	42	2.37932	49	2.51098	25	1.73713	30	1.93455	35	2.27653	47	2.40958	48	2.18909	52	2.33948	36	2.09608	45	2.62334	46	2.33125
Nlug00788	516	223	58.0953	307	67.6958	358	75.8488	206	41.4088	166	38.2699	204	45.585	206	48.567	178	38.7318	213	50.2272	251	65.8681	282	59.8945	269	72.5448	215	52.0672	210	48.2781	258	53.653	133	37.5035	146	38.2066	151	39.8575	233	48.476	224	41.4569	256	46.7395	201	47.4929	114	26.9696	166	34.1403
Nlug00789	2556	512	26.9275	604	26.8874	738	31.5654	677	27.4728	496	23.0845	542	24.4501	346	16.4679	399	17.5271	459	21.8505	499	26.4357	503	21.5672	455	24.7716	516	25.2269	531	24.6442	493	20.6971	307	17.4762	303	16.0073	300	15.9861	559	23.4786	556	20.7736	710	26.1692	367	17.506	398	19.0082	408	16.9398
Nlug00790	1698	34	2.6917	24	1.60823	23	1.48083	54	3.29861	72	5.04422	40	2.71621	21	1.50455	33	2.18209	38	2.72305	46	3.66835	61	3.93713	43	3.52399	57	4.19481	54	3.77257	72	4.55008	19	1.62812	33	2.62429	45	3.60959	37	2.33929	38	2.1372	57	3.1625	33	2.36951	25	1.79731	88	5.49988
Nlug00791	384	1	0.35007	1	0.296307	0	0	4	1.08045	8	2.47832	8	2.40215	0	0	6	1.75435	2	0.633736	2	0.705261	0	0	1	0.362387	5	1.6271	1	0.308923	0	0	7	2.65238	0	0	0	0	2	0.559139	3	0.746085	3	0.736009	1	0.317505	0	0	2	0.552723
Nlug00792	237	0	0	0	0	0	0	0	0	0	0	0	0	0	0	0	0	0	0	0	0	0	0	0	0	0	0	0	0	0	0	0	0	0	0	0	0	0	0	0	0	0	0	0	0	0	0	0	0
Nlug00793	489	1	0.274902	0	0	0	0	4	0.84845	0	0	0	0	3	0.746339	0	0	1	0.248829	0	0	0	0	3	0.853721	3	0.766634	2	0.485179	7	1.53608	0	0	3	0.828414	2	0.557062	0	0	2	0.390589	6	1.15594	1	0.249329	0	0	1	0.21702
Nlug00794	1023	0	0	0	0	0	0	0	0	0	0	0	0	0	0	0	0	0	0	0	0	0	0	0	0	0	0	0	0	0	0	0	0	0	0	0	0	0	0	0	0	0	0	0	0	1	0.119328	1	0.103737
Nlug00795	906	0	0	0	0	2	0.241333	0	0	0	0	1	0.127266	0	0	0	0	2	0.268603	0	0	0	0	3	0.460783	0	0	2	0.261868	0	0	0	0	0	0	0	0	0	0	0	0	0	0	0	0	0	0	1	0.117133
Nlug00796	672	0	0	0	0	0	0	0	0	0	0	0	0	0	0	0	0	0	0	0	0	0	0	0	0	0	0	0	0	0	0	0	0	0	0	0	0	0	0	0	0	0	0	0	0	0	0	0	0
Nlug00797	384	0	0	0	0	0	0	0	0	0	0	0	0	0	0	0	0	0	0	0	0	0	0	0	0	0	0	0	0	0	0	0	0	0	0	0	0	0	0	0	0	0	0	0	0	0	0	0	0
Nlug00798	2886	18	0.838421	6	0.236553	3	0.113642	0	0	0	0	2	0.0799053	8	0.337223	6	0.233427	5	0.210806	11	0.516116	14	0.531642	9	0.43396	1	0.0432991	3	0.123312	1	0.0371816	4	0.201666	4	0.187154	0	0	5	0.185992	1	0.0330904	0	0	0	0	1	0.0422983	3	0.110315
Nlug00799	519	66	17.0948	75	16.4425	114	24.0134	58	11.5914	38	8.70994	37	8.22008	55	12.892	32	6.92276	80	18.7556	59	15.3934	125	26.3955	61	16.3556	33	7.94552	60	13.714	84	17.3674	66	18.5032	47	12.2283	43	11.2845	78	16.1342	57	10.4883	59	10.7097	71	16.6791	69	16.2294	88	17.9938
Nlug00800	711	201	38.0025	184	29.4457	215	33.0586	362	52.8097	291	48.6881	252	40.867	248	42.4332	243	38.3737	252	43.1261	236	44.9462	191	29.4409	194	37.9696	286	50.2657	313	52.2222	374	56.4451	250	51.1611	295	56.0257	267	51.1475	344	51.9409	315	42.3096	377	49.9534	235	40.2977	252	43.2664	309	46.1209
Nlug00801	693	9	1.7458	29	4.76144	27	4.25937	61	9.13002	22	3.77649	32	5.32425	8	1.40437	15	2.43027	13	2.28255	39	7.62048	25	3.95361	38	7.63052	29	5.22926	33	5.64887	25	3.87107	11	2.30956	25	4.87127	20	3.93079	13	2.01387	12	1.65366	28	3.80643	20	3.51867	24	4.22764	24	3.67525
Nlug00802	651	18	3.71687	111	19.4006	19	3.19071	185	29.4758	121	22.1107	92	16.2948	12	2.24246	47	8.10613	30	5.60725	108	22.4643	80	13.4678	124	26.506	143	27.4493	220	40.0887	47	7.74713	59	13.1868	60	12.4453	11	2.30141	17	2.80342	0	0	94	13.6032	1	0.187284	98	18.3766	2	0.32603
Nlug00803	1596	2937	247.376	3087	220.078	2001	137.066	6249	406.118	9992	744.764	5893	425.741	1976	150.618	1726	121.424	1662	126.709	4138	351.082	2827	194.124	3992	348.066	4895	383.262	3727	277.018	4794	322.321	4474	407.88	4248	359.407	3849	328.471	3050	205.158	5909	353.573	4559	269.11	5511	420.997	959	73.3509	3327	221.222
Nlug00804	2742	9	0.441226	23	0.954407	11	0.438572	24	0.90786	16	0.694147	23	0.967168	14	0.621133	8	0.327582	5	0.221877	20	0.987674	15	0.59953	15	0.76125	11	0.501304	21	0.908516	12	0.469611	16	0.849028	16	0.78793	8	0.397379	11	0.430671	16	0.557251	25	0.858946	18	0.800363	8	0.356157	21	0.812756
Nlug00805	6036	684	15.2333	825	15.5517	927	16.7898	676	11.6164	609	12.0024	623	11.9009	409	8.24324	580	10.7889	640	12.9015	543	12.1815	574	10.422	519	11.9652	591	12.2353	646	12.6959	743	13.2088	456	10.9922	454	10.1564	421	9.49982	864	15.3669	687	10.8694	835	13.0326	436	8.80682	421	8.51437	478	8.40402
Nlug00806	768	290	50.7602	383	56.7428	340	48.3986	385	51.9966	365	56.5367	357	53.598	348	55.1241	331	48.3909	312	49.4314	362	63.8261	439	62.6456	384	69.5783	359	58.4129	359	55.4516	427	59.661	263	49.8269	319	56.0873	344	61.007	321	44.8709	466	57.9459	418	51.2753	382	60.6435	278	44.1879	305	42.1451
Nlug00807	2322	178	10.3049	220	10.7804	187	8.8043	256	11.4354	178	9.1192	209	10.3783	159	8.33026	190	9.18731	237	12.4193	259	15.1039	263	12.4131	295	17.6792	258	13.8846	279	14.2535	266	12.2926	194	12.1565	210	12.2122	145	8.50528	188	8.69193	180	7.40302	285	11.5631	139	7.29852	105	5.5201	145	6.62696
Nlug00808	675	120	23.8981	79	13.3167	89	14.4146	128	19.669	93	16.39	104	17.7652	83	14.9588	110	18.2973	73	13.1592	80	16.0486	73	11.8524	44	9.07094	89	16.4764	72	12.6535	143	22.733	73	15.7358	75	15.0035	91	18.362	123	19.5624	124	17.5435	138	19.2605	112	20.23	113	20.4359	156	24.5262
Nlug00810	1569	81	6.93982	119	8.62973	84	5.85291	241	15.932	175	13.2683	185	13.5954	88	6.82313	107	7.65698	81	6.28162	111	9.57968	105	7.33421	76	6.74053	176	14.0173	228	17.2382	161	11.011	110	10.2009	150	12.9093	105	9.11484	134	9.16859	142	8.64299	159	9.54701	62	4.81782	95	7.39129	178	12.0394
Nlug00811	468	48	13.7874	39	9.48183	23	5.37276	46	10.195	28	7.11723	46	11.3332	30	7.79829	39	9.35655	22	5.71987	16	4.6294	30	7.02526	36	10.7043	34	9.07839	33	8.36467	37	8.4836	59	18.3432	45	12.9838	25	7.27573	38	8.71683	46	9.38664	55	11.0716	25	6.51293	45	11.7378	32	7.25626
Nlug00812	942	774	110.453	696	84.0682	873	101.316	429	47.2369	308	38.8955	487	59.6101	360	46.4917	410	48.8686	353	45.5967	330	47.4367	514	59.7998	294	43.431	380	50.409	439	55.2834	482	54.9061	301	46.4927	345	49.4542	381	55.088	436	49.6885	501	50.7908	547	54.7053	438	56.6898	436	56.5009	590	66.4676
Nlug00813	432	7	2.17821	9	2.37046	12	3.03678	23	5.52229	17	4.68128	23	6.13883	9	2.53444	17	4.41837	10	2.8166	7	2.19414	10	2.5369	5	1.61061	13	3.76041	13	3.56977	17	4.22269	13	4.37854	12	3.75088	20	6.30564	14	3.47908	17	3.75806	20	4.36154	11	3.10449	13	3.67349	14	3.43916
Nlug00814	807	55	9.16168	80	11.2795	31	4.19956	324	41.6434	477	70.3143	574	82.0125	63	9.4971	162	22.5392	49	7.38809	115	19.2964	77	10.4569	29	5.00067	187	28.9563	147	21.6085	194	25.796	91	16.4073	113	18.9078	129	21.772	93	12.3717	101	11.9522	124	14.4758	192	29.0075	83	12.5552	127	16.7009
Nlug00815	1077	3412	425.872	4244	448.366	4001	406.133	4873	469.306	3860	426.354	4277	457.894	3874	437.59	3829	399.178	3921	442.986	4226	531.331	4679	476.129	4160	537.503	4059	470.954	4118	453.577	4541	452.439	3010	406.649	3461	433.931	3240	409.743	3979	396.624	4704	417.109	4785	418.562	3986	451.236	4034	457.235	3907	384.978
Nlug00816	705	678	129.279	781	126.048	691	107.153	682	100.339	607	102.423	656	107.289	674	116.304	627	99.8563	587	101.311	813	156.154	1071	166.49	633	124.945	565	100.146	618	103.987	777	118.265	508	104.844	777	148.822	666	128.667	776	118.166	931	126.113	1032	137.906	856	148.036	503	87.096	618	93.0268
Nlug00817	837	170	27.303	134	18.216	87	11.3634	277	34.3265	395	56.1398	280	38.5722	190	27.6154	156	20.9265	172	25.0042	200	32.3561	168	21.9974	145	24.1072	224	33.4425	193	27.3535	233	29.8713	150	26.0756	147	23.7152	165	26.8498	235	30.1414	294	33.5444	315	35.4551	160	23.3065	155	22.6061	217	27.5133
Nlug00818	804	139	23.2405	191	27.0303	164	22.2999	200	25.8017	196	29.0001	182	26.101	131	19.8216	116	16.1994	110	16.6474	185	31.1578	216	29.4432	173	29.9429	146	22.692	162	23.9023	155	20.6871	124	22.4406	146	24.5207	117	19.8204	144	19.2277	168	19.955	182	21.326	130	19.7138	98	14.8795	105	13.8593
Nlug00819	876	0	0	2	0.259776	0	0	8	0.947242	1	0.135798	10	1.31625	3	0.416621	0	0	1	0.138901	3	0.463733	5	0.625537	7	1.11198	6	0.855899	7	0.947927	4	0.489982	2	0.332197	4	0.616582	7	1.08837	4	0.490204	0	0	6	0.645269	6	0.835082	7	0.975469	3	0.363434
Nlug00820	1209	0	0	3	0.282337	0	0	2	0.171585	4	0.39358	2	0.190742	6	0.603738	3	0.278607	4	0.402572	4	0.448007	5	0.453243	4	0.460402	5	0.516796	5	0.490597	1	0.088756	1	0.120349	2	0.223377	2	0.225313	1	0.0887962	3	0.23697	2	0.155846	1	0.100845	3	0.302911	0	0
Nlug00821	264	0	0	3	1.29298	0	0	2	0.78578	0	0	0	0	1	0.460808	0	0	0	0	0	0	0	0	0	0	0	0	1	0.449342	1	0.406462	0	0	0	0	0	0	2	0.813293	0	0	0	0	0	0	0	0	0	0
Nlug00822	711	0	0	0	0	0	0	0	0	0	0	0	0	0	0	0	0	0	0	2	0.3809	0	0	0	0	1	0.175754	0	0	0	0	1	0.204644	0	0	0	0	2	0.301982	0	0	0	0	0	0	1	0.171692	0	0
Nlug00823	1026	35	4.58571	38	4.21415	80	8.52429	127	12.839	76	8.81181	124	13.9353	30	3.55711	48	5.2528	56	6.64125	50	6.59893	31	3.31132	43	5.8321	44	5.35896	56	6.47473	35	3.66054	31	4.39626	48	6.31727	45	5.97376	55	5.75488	42	3.90931	50	4.59109	30	3.56497	18	2.14163	41	4.24077
Nlug00824	3147	383	16.3602	293	10.5936	318	11.047	477	15.7216	425	16.0654	483	17.6967	261	10.0895	254	9.06221	289	11.174	294	12.6503	356	12.3977	334	14.7691	308	12.2301	341	12.854	370	12.6162	250	11.5588	245	10.5125	269	11.6423	464	15.8286	475	14.4144	600	17.9617	314	12.1651	230	8.92176	338	11.398
Nlug00825	1983	347	23.523	409	23.4679	393	21.6663	530	27.7222	449	26.9354	410	23.8398	288	17.6683	374	21.1761	397	24.36	365	24.9242	369	20.3935	380	26.6664	357	22.4968	365	21.8349	412	22.2945	304	22.3059	327	22.2669	329	22.5973	370	20.0309	511	24.6091	391	18.5758	342	21.0274	329	20.2532	264	14.1283
Nlug00826	1011	3077	409.131	3984	448.375	4364	471.899	3686	378.163	3164	372.293	3382	385.713	4174	502.256	3858	428.458	3591	432.189	3769	504.808	4989	540.816	4033	555.112	3425	423.336	3392	398.002	3901	414.046	2751	395.921	3010	402.023	2813	378.967	3663	388.961	4424	417.89	4303	400.972	3899	470.202	3112	375.758	3402	357.102
Nlug00827	1257	32	3.42216	53	4.79749	33	2.87008	126	10.3971	77	7.2871	78	7.15486	22	2.12917	50	4.46613	26	2.51679	21	2.26222	40	3.48748	27	2.98904	38	3.77767	49	4.62425	38	3.24394	27	3.12534	40	4.29695	32	3.46735	43	3.67243	31	2.35518	51	3.82233	30	2.90983	22	2.13652	34	2.87046
Nlug00828	474	92	26.0913	87	20.884	103	23.756	78	17.0683	97	24.344	84	20.4335	87	22.3288	96	22.74	83	21.3064	102	29.1389	100	23.1211	117	34.3488	137	36.1175	119	29.7817	118	26.7133	60	18.418	76	21.6506	77	22.1256	126	28.5373	106	21.3563	156	31.0056	102	26.2364	77	19.8304	104	23.2843
Nlug00829	882	369	56.2398	526	67.8563	379	46.9771	344	40.4543	308	41.5414	271	35.4277	355	48.9648	406	51.6838	328	45.2496	443	68.0121	503	62.5009	443	69.8938	341	48.3127	373	50.1673	384	46.7183	240	39.5924	317	48.5317	251	38.7604	344	41.8707	472	51.106	433	46.2501	371	51.2846	249	34.4628	297	35.7352
Nlug00830	459	10444	3058.72	13256	3286.04	13476	3209.69	12434	2809.79	9919	2570.72	11608	2915.99	15233	4037.35	12958	3169.73	13686	3628.05	15962	4708.97	20189	4820.47	15964	4839.86	12463	3393.01	12307	3180.68	14395	3365.29	10059	3188.68	12240	3600.84	11095	3292.28	12670	2963.36	16287	3388.65	15130	3105.41	13353	3546.89	9396	2498.91	11348	2623.71
Nlug00831	708	20	3.79737	8	1.28567	6	0.926474	6	0.879008	2	0.336044	2	0.325716	4	0.687307	3	0.475757	1	0.171861	4	0.765029	4	0.619176	1	0.196549	10	1.76499	17	2.84837	14	2.12187	3	0.616534	5	0.953613	0	0	0	0	9	1.21397	5	0.665319	2	0.344412	3	0.517258	1	0.149891
Nlug00832	2814	32	1.52866	30	1.21303	18	0.6993	36	1.32695	39	1.64869	61	2.49947	66	2.85328	64	2.5536	40	1.7296	62	2.98345	124	4.82931	50	2.47257	92	4.08544	88	3.7097	82	3.1269	49	2.53362	52	2.49525	39	1.88766	58	2.21271	95	3.22402	81	2.71178	33	1.42979	36	1.5617	80	3.01699
Nlug00833	1620	540	44.809	800	56.1886	744	50.208	915	58.5843	840	61.6827	883	62.8474	597	44.8315	633	43.8718	565	42.4368	618	51.6564	660	44.6495	655	56.2639	637	49.136	779	57.0431	695	46.0356	446	40.058	565	47.0943	522	43.8872	639	42.3454	756	44.5662	870	50.5938	637	47.9409	509	38.355	530	34.7192
Nlug00835	555	0	0	0	0	0	0	1	0.186888	0	0	0	0	0	0	0	0	0	0	0	0	0	0	0	0	1	0.225156	0	0	0	0	0	0	0	0	0	0	0	0	0	0	0	0	0	0	0	0	0	0
Nlug00837	6351	526	11.1335	573	10.2656	587	10.1044	775	12.6571	768	14.3853	720	13.0717	364	6.97241	434	7.67264	406	7.77845	357	7.61162	440	7.59273	319	6.9896	414	8.1458	406	7.58341	536	9.05622	506	11.5925	620	13.1821	418	8.96431	745	12.5932	683	10.2702	857	12.7125	538	10.3281	427	8.20739	662	11.0618
Nlug00838	1821	1	0.0738204	0	0	2	0.12007	1	0.0569594	0	0	1	0.0633187	0	0	1	0.0616577	0	0	3	0.223081	2	0.120367	2	0.152835	4	0.274489	0	0	0	0	0	0	2	0.148305	0	0	0	0	0	0	0	0	0	0	1	0.0670362	0	0
Nlug00839	1230	0	0	0	0	0	0	0	0	0	0	0	0	0	0	0	0	0	0	0	0	0	0	0	0	0	0	0	0	0	0	0	0	0	0	0	0	0	0	0	0	0	0	0	0	0	0	0	0
Nlug00840	2976	90	4.06533	86	3.28805	102	3.74699	145	5.05371	113	4.51694	110	4.26188	137	5.6003	140	5.28192	166	6.7871	62	2.82104	96	3.53529	53	2.47826	90	3.77907	119	4.74346	143	5.15617	102	4.98697	113	5.12721	178	8.14647	139	5.01421	125	4.01121	152	4.81176	44	1.80261	65	2.66624	81	2.88842
Nlug00841	540	1	0.248939	2	0.421415	1	0.202452	2	0.384159	1	0.220295	0	0	0	0	1	0.207923	1	0.225328	5	1.2538	1	0.202952	1	0.257697	10	2.3141	2	0.439356	5	0.993574	0	0	0	0	2	0.504451	2	0.39761	0	0	1	0.174461	0	0	5	1.13031	1	0.196524
Nlug00842	540	39	9.70861	27	5.6891	30	6.07355	12	2.30496	7	1.54207	13	2.77582	68	15.3193	44	9.14863	68	15.3223	60	15.0456	97	19.6863	63	16.2349	40	9.25639	51	11.2036	44	8.74345	5	1.34724	29	7.25169	31	7.81899	74	14.7116	68	12.0258	47	8.19969	67	15.1274	70	15.8243	51	10.0227
Nlug00845	279	1	0.481817	0	0	0	0	0	0	1	0.426378	2	0.826547	1	0.436033	0	0	2	0.872238	0	0	1	0.39281	2	0.997538	0	0	0	0	0	0	0	0	0	0	0	0	0	0	1	0.34229	0	0	0	0	0	0	0	0
Nlug00846	192	0	0	0	0	0	0	0	0	0	0	0	0	0	0	0	0	0	0	0	0	0	0	0	0	0	0	0	0	0	0	0	0	0	0	0	0	0	0	0	0	0	0	0	0	0	0	1	0.552723
Nlug00847	1269	113	11.9702	144	12.9114	168	14.4731	172	14.0586	109	10.218	134	12.1754	169	16.2013	164	14.5104	154	14.7662	241	25.7162	228	19.6907	246	26.976	205	20.1868	169	15.7981	183	15.4744	132	15.135	163	17.3445	126	13.5236	144	12.1821	190	14.2985	234	17.3719	117	11.241	98	9.42723	118	9.868
Nlug00848	2835	86	4.07785	45	1.80606	34	1.31112	85	3.10986	107	4.48983	78	3.17237	77	3.30416	96	3.80203	83	3.56233	29	1.38515	67	2.59005	29	1.42347	84	3.70256	104	4.35172	116	4.39065	48	2.46353	74	3.52463	51	2.45019	100	3.78676	117	3.94122	80	2.65846	65	2.79539	89	3.83227	124	4.6417
Nlug00849	882	735	112.022	941	121.393	881	109.2	990	116.424	733	98.8631	876	114.519	709	97.7916	707	90.0011	846	116.711	921	141.398	1036	128.73	945	149.096	809	114.619	777	104.504	897	109.131	640	105.58	791	121.1	635	98.0591	848	103.216	1054	114.122	1140	121.767	756	104.505	565	78.1987	661	79.5319
Nlug00851	5310	91	2.30374	123	2.63563	98	2.01765	239	4.66851	129	2.88998	167	3.6263	96	2.19938	91	1.92417	118	2.70394	122	3.11112	148	3.0546	140	3.66891	157	3.69471	184	4.11059	119	2.40479	100	2.74015	107	2.72097	71	1.82115	101	2.04196	85	1.5287	140	2.48386	45	1.03324	128	2.94263	81	1.61882
Nlug00854	891	3	0.452616	8	1.02161	4	0.490792	6	0.698471	2	0.267025	4	0.517635	4	0.546143	0	0	5	0.682813	2	0.303951	12	1.47601	15	2.3427	1	0.140248	2	0.266277	6	0.7226	1	0.163302	3	0.454652	6	0.917183	1	0.120488	1	0.107182	0	0	0	0	0	0	0	0
Nlug00855	327	2	0.822183	1	0.347957	0	0	0	0	0	0	0	0	2	0.744057	1	0.34336	1	0.372102	2	0.828196	1	0.33515	2	0.85111	2	0.764289	4	1.45109	1	0.328153	1	0.444961	4	1.65176	2	0.833038	2	0.656603	0	0	0	0	3	1.11855	5	1.86656	1	0.324534
Nlug00856	4815	1027	28.6722	888	20.9841	907	20.5933	1444	31.1061	1689	41.7285	1419	33.9803	1063	26.8572	1615	37.6594	1077	27.2163	481	13.5269	754	17.1618	496	14.3347	794	20.6063	1134	27.9381	1159	25.8292	910	27.4988	952	26.6978	1140	32.2471	1402	31.2588	1484	29.4331	1388	27.1573	908	22.9917	1163	29.4851	1514	33.3686
Nlug00857	1686	4778	380.956	4367	294.713	4045	262.287	8291	510.064	9280	654.771	6883	470.719	3570	257.593	4341	289.087	3439	248.19	3379	271.382	3186	207.098	2567	211.871	4670	346.127	5769	405.904	6368	405.293	3724	321.382	4085	327.167	3528	285.006	8037	511.749	8695	492.505	6983	390.192	6293	455.074	3805	275.497	6428	404.601
Nlug00859	1047	220	28.2463	251	27.2772	234	24.4334	247	24.4695	225	25.5644	205	22.5761	206	23.9356	208	22.3056	219	25.4511	212	27.4183	238	24.9125	185	24.5883	212	25.3026	252	28.5519	241	24.6999	165	22.9301	174	22.4408	198	25.7573	177	18.1488	183	16.6918	179	16.1064	196	22.824	173	20.1706	207	20.9813
Nlug00860	4905	15	0.411091	14	0.32476	13	0.289747	25	0.52866	34	0.824592	34	0.799248	31	0.768859	32	0.7325	36	0.893044	44	1.21469	60	1.3406	29	0.82274	20	0.509526	40	0.96739	23	0.503168	25	0.741601	26	0.715764	20	0.555359	31	0.67849	57	1.10977	33	0.633823	19	0.472277	21	0.522637	15	0.324534
Nlug00861	2049	253	16.5983	238	13.2163	250	13.3387	352	17.8187	337	19.5653	356	20.0332	283	16.8023	265	14.5211	269	15.9742	334	22.0727	404	21.6086	268	18.201	334	20.3695	272	15.7474	330	17.2821	149	10.5807	293	19.309	251	16.6845	295	15.4561	429	19.9946	513	23.5868	292	17.3749	205	12.2133	241	12.482
Nlug00862	1353	255	25.3354	294	24.7242	313	25.2908	318	24.3784	250	21.9807	232	19.7711	270	24.2767	211	17.5098	234	21.044	204	20.4166	312	25.2723	271	27.8724	248	22.905	274	24.0233	246	19.5102	202	21.7232	213	21.2577	235	23.6566	270	21.4233	313	22.0925	292	20.3319	218	19.6445	203	18.3155	159	12.4712
Nlug00863	1812	70	5.19309	154	9.67021	41	2.47367	392	22.439	216	14.1806	214	13.6175	39	2.61837	100	6.19639	58	3.89475	148	11.06	109	6.59258	188	14.4379	226	15.5857	230	15.0574	84	4.97445	109	8.75261	101	7.52659	26	1.95433	70	4.14725	56	2.9514	215	11.1782	34	2.28772	228	15.3602	47	2.75263
Nlug00864	588	201	45.9521	190	36.7663	348	64.7019	396	69.8543	773	156.387	491	96.2822	223	46.1372	245	46.7827	181	37.4551	104	23.9501	106	19.7568	74	17.5129	163	34.6406	165	33.288	190	34.6737	164	40.5822	237	54.426	233	53.9711	148	27.0212	156	25.3364	189	30.2815	354	73.402	145	30.103	415	74.8996
Nlug00867	528	0	0	0	0	2	0.414106	0	0	0	0	0	0	0	0	0	0	0	0	0	0	0	0	0	0	0	0	0	0	0	0	0	0	0	0	0	0	0	0	0	0	0	0	0	0	0	0	0	0
Nlug00868	3624	2580	95.7013	2993	93.9706	2852	86.0353	3589	102.721	3236	106.223	2928	93.159	2303	77.3089	2548	78.942	2411	80.9503	2300	85.9391	2806	84.8568	2100	80.6371	2941	101.41	2786	91.1956	3350	99.1929	1938	77.8099	2295	85.5125	2048	76.9705	3751	111.117	4141	109.123	4340	112.822	2585	86.967	2112	71.1419	2799	81.964
Nlug00869	615	8	1.74864	14	2.59016	9	1.59986	45	7.58949	85	16.4416	56	10.4992	26	5.14307	28	5.11187	31	6.13332	8	1.76143	14	2.49483	15	3.39406	36	7.31481	32	6.17242	38	6.63029	18	4.2586	23	5.04996	26	5.75812	36	6.28417	37	5.74546	46	7.04654	12	2.37897	21	4.16835	90	15.5302
Nlug00870	1749	6	0.461156	2	0.130111	2	0.125013	0	0	1	0.0680157	1	0.0659253	1	0.0695559	0	0	3	0.208709	4	0.309686	1	0.062661	8	0.636508	6	0.428684	17	1.15303	5	0.306764	6	0.49915	2	0.15441	0	0	1	0.0613806	0	0	5	0.269323	4	0.278838	2	0.139592	3	0.182029
Nlug00871	324	6	2.48939	1	0.351179	2	0.674839	15	4.80199	15	5.50738	8	2.84699	7	2.62831	1	0.346539	6	2.25328	1	0.417932	0	0	2	0.858991	8	3.08546	3	1.09839	16	5.29906	4	1.79632	3	1.25029	2	0.840751	4	1.32537	2	0.589499	11	3.19846	0	0	3	1.13031	9	2.94785
Nlug00872	1113	296	35.7506	406	41.5054	509	49.9963	264	24.6028	214	22.8727	241	24.9668	278	30.386	266	26.8339	376	41.1057	328	39.9052	322	31.7065	348	43.5099	352	39.5206	350	37.3038	392	37.7933	234	30.5907	258	31.3011	251	30.7158	324	31.2515	247	21.1934	414	35.0428	280	30.6722	272	29.8327	244	23.265
Nlug00873	258	399	207.893	530	233.738	164	69.4927	62	24.9257	17	7.83842	34	15.195	10	4.71524	43	18.7131	31	14.6201	26	13.646	105	44.6023	24	12.9448	36	17.4365	30	13.7937	136	56.5644	59	33.2737	165	86.3574	130	68.6288	12	4.99324	6	2.2209	5	1.82576	34	16.0672	25	11.8288	14	5.7586
Nlug00874	1593	146	12.3204	176	12.571	142	9.74514	241	15.6919	196	14.6366	200	14.4762	147	11.226	168	11.8411	179	13.6725	108	9.18035	104	7.15492	119	10.3952	182	14.2768	201	14.9679	227	15.2909	139	12.696	133	11.2738	141	12.0555	256	17.2522	159	9.53191	236	13.9569	129	9.87315	125	9.57886	212	14.1231
Nlug00875	1401	41	3.93398	62	5.03532	33	2.57508	160	11.8456	149	12.6517	130	10.6991	40	3.47333	63	5.04893	40	3.47401	51	4.92928	57	4.45886	38	3.77441	66	5.88683	102	8.6366	86	6.58695	61	6.33521	60	5.78294	31	3.01374	71	5.44053	77	5.24869	107	7.19514	38	3.30695	47	4.09524	97	7.34754
Nlug00876	855	254	39.935	231	30.7411	151	19.3075	325	39.4269	313	43.5489	283	38.1647	152	21.6273	224	29.4157	171	24.3354	114	18.0547	174	22.3034	100	16.2756	217	31.7153	194	26.9164	206	25.8538	153	26.0372	183	28.9015	178	28.3554	306	38.4217	430	48.0287	302	33.2762	245	34.9367	191	27.2701	341	42.325
Nlug00877	711	22	4.15948	27	4.32083	24	3.69026	62	9.04476	44	7.36177	56	9.08155	21	3.59314	25	3.94791	16	2.73817	22	4.1899	59	9.09431	20	3.91439	34	5.97565	28	4.67164	50	7.54613	16	3.27431	26	4.93786	22	4.2144	27	4.07676	27	3.62654	35	4.63758	18	3.08663	31	5.32245	30	4.47775
Nlug00878	804	60	10.0319	44	6.22687	69	9.38228	31	3.99927	40	5.91838	46	6.59695	63	9.53253	92	12.8478	55	8.32369	62	10.4421	62	8.45129	45	7.78861	46	7.14953	48	7.08216	59	7.87445	42	7.60086	49	8.22953	43	7.28442	50	6.67628	87	10.3338	53	6.21031	63	9.55359	33	5.01046	80	10.5595
Nlug00879	933	23	3.31385	96	11.7075	27	3.16372	136	15.1193	79	10.0727	107	13.2234	15	1.95584	61	7.34083	36	4.69494	140	20.3188	75	8.80982	159	23.7148	150	20.0902	236	30.0062	43	4.94551	60	9.35705	83	12.0125	7	1.02188	39	4.48749	1	0.102357	154	15.5501	0	0	84	10.9905	0	0
Nlug00880	1359	7	0.692412	8	0.669798	0	0	35	2.67131	23	2.0133	19	1.61204	0	0	8	0.660948	12	1.07441	4	0.398558	0	0	9	0.921566	39	3.58609	30	2.61868	11	0.868555	0	0	8	0.794888	0	0	6	0.473972	0	0	16	1.10916	0	0	16	1.43721	0	0
Nlug00881	2274	1017	60.1197	1152	57.6415	1232	59.2292	1343	61.2577	1070	55.9748	1131	57.3474	1120	59.9172	1062	52.4362	1150	61.5342	1542	91.8216	1684	81.1594	1447	88.5486	1264	69.4596	1347	70.2681	1499	70.7352	1030	65.9047	1200	71.2568	1018	60.9733	1231	58.115	1423	59.7603	1672	69.269	1172	62.8375	871	46.7571	1141	53.2481
Nlug00882	636	85	17.9659	83	14.8489	115	19.7677	130	21.2012	132	24.6897	103	18.6733	81	15.4936	114	20.1254	102	19.5143	75	15.9682	72	12.4069	56	12.2528	90	17.6832	113	21.0767	93	15.691	94	21.505	66	14.0127	96	20.5588	167	28.189	131	19.6704	182	26.9592	92	17.6365	82	15.739	100	16.686
Nlug00883	1110	223	27.0065	202	20.7063	337	33.1911	123	11.4936	116	12.4318	167	17.3474	256	28.057	272	27.5133	326	35.7358	277	33.7915	389	38.4073	321	40.2426	220	24.7671	375	40.0764	267	25.8114	205	26.872	231	28.1012	201	24.6636	270	26.1133	264	22.7133	305	25.8863	241	26.4713	289	31.783	238	22.7543
Nlug00884	648	0	0	0	0	0	0	0	0	0	0	0	0	0	0	0	0	0	0	0	0	0	0	0	0	0	0	1	0.183065	0	0	0	0	0	0	0	0	0	0	0	0	0	0	0	0	0	0	2	0.327539
Nlug00885	1380	56	5.455	75	6.1838	134	10.6155	97	7.29067	158	13.62	138	11.5303	62	5.46558	53	4.31215	35	3.08602	39	3.82681	38	3.01781	33	3.32766	49	4.43703	56	4.81382	55	4.27669	41	4.32289	98	9.5892	68	6.71139	46	3.57849	66	4.56734	72	4.91526	49	4.32911	37	3.27297	43	3.30672
Nlug00886	363	104	38.5135	99	31.0314	108	32.5261	65	18.573	48	15.7302	66	20.9642	82	27.4809	72	22.2701	129	43.2407	116	43.2715	136	41.0601	115	44.0854	90	30.9821	95	31.0454	84	24.8311	77	30.8641	68	25.2952	76	28.5161	91	26.9126	78	20.5204	80	20.7624	74	24.8546	76	25.558	66	19.295
Nlug00888	1059	153	19.4215	212	22.7779	198	20.4402	293	28.6977	229	25.724	244	26.5666	188	21.5966	232	24.5974	208	23.8988	231	29.537	277	28.6663	237	31.1427	272	32.0958	279	31.2528	275	27.8651	171	23.4947	243	30.9846	195	25.0796	204	20.6802	254	22.9053	287	25.5317	210	24.1772	177	20.4031	226	22.6475
Nlug00889	819	286	46.9427	425	59.0444	489	65.274	235	29.7618	215	31.2287	158	22.2441	193	28.668	186	25.4992	266	39.5191	227	37.5312	317	42.4192	276	46.8952	198	30.2104	268	38.8179	224	29.3487	155	27.537	174	28.688	197	32.7616	220	28.8376	217	25.3031	262	30.1377	215	32.0064	215	32.046	181	23.4533
Nlug00890	396	16	5.43139	40	11.4931	4	1.10428	64	16.7633	39	11.7157	43	12.5203	6	1.84323	24	6.80476	9	2.76539	47	16.0714	38	10.5166	61	21.4357	66	20.8269	80	23.9649	24	6.5034	31	11.3903	18	6.1378	2	0.687887	7	1.89768	0	0	49	11.6572	2	0.615768	58	17.8794	0	0
Nlug00891	1728	0	0	0	0	0	0	7	0.420174	1	0.0688423	5	0.333632	2	0.140802	3	0.194928	3	0.211245	1	0.0783623	3	0.190268	2	0.161061	0	0	7	0.480546	3	0.186295	3	0.252608	3	0.23443	1	0.0788204	5	0.310633	6	0.331593	1	0.0545192	1	0.0705567	1	0.0706441	3	0.184241
Nlug00892	1524	64	5.64522	53	3.95698	38	2.72593	11	0.748657	9	0.702517	19	1.43751	12	0.9579	34	2.5049	5	0.399204	15	1.33278	17	1.22251	16	1.46096	7	0.573969	31	2.413	14	0.985751	22	2.10042	33	2.92391	29	2.59177	5	0.352213	14	0.877286	8	0.494537	14	1.12002	4	0.320402	2	0.139269
Nlug00893	2487	52	2.8107	22	1.00651	15	0.659372	68	2.83601	54	2.58296	71	3.29173	23	1.12506	19	0.857778	31	1.51668	19	1.0345	38	1.67454	32	1.79051	38	1.90934	49	2.33723	50	2.15734	29	1.69665	31	1.68314	21	1.15007	30	1.29499	23	0.883182	45	1.70463	38	1.8629	33	1.61979	54	2.30423
Nlug00894	516	0	0	0	0	0	0	0	0	0	0	0	0	0	0	0	0	1	0.235809	1	0.262423	0	0	0	0	0	0	0	0	0	0	0	0	0	0	0	0	0	0	0	0	0	0	0	0	0	0	0	0
Nlug00895	321	1	0.418775	3	1.06338	0	0	3	0.969374	2	0.741181	0	0	1	0.378982	0	0	2	0.758114	0	0	2	0.682829	2	0.867019	0	0	7	2.58687	2	0.668573	0	0	0	0	3	1.27291	0	0	2	0.595009	0	0	3	1.13946	0	0	0	0
Nlug00896	735	0	0	0	0	0	0	0	0	0	0	0	0	0	0	0	0	0	0	0	0	0	0	1	0.189329	0	0	0	0	0	0	0	0	0	0	0	0	0	0	0	0	0	0	0	0	0	0	0	0
Nlug00898	1098	1	0.122429	0	0	1	0.0995664	0	0	0	0	0	0	0	0	1	0.102257	0	0	1	0.123324	3	0.299437	0	0	0	0	0	0	2	0.195457	0	0	2	0.245959	0	0	0	0	0	0	0	0	0	0	0	0	0	0
Nlug00899	954	6	0.845452	7	0.834878	8	0.916763	13	1.41342	5	0.623477	8	0.966904	7	0.892634	10	1.17692	12	1.53053	11	1.56133	9	1.03391	11	1.60453	5	0.654933	10	1.24346	10	1.1248	3	0.457554	4	0.56617	8	1.14215	18	2.02556	11	1.10114	15	1.48128	21	2.68382	9	1.15163	13	1.44612
Nlug00900	741	0	0	0	0	0	0	0	0	0	0	0	0	0	0	0	0	0	0	0	0	0	0	0	0	0	0	0	0	0	0	0	0	0	0	0	0	1	0.144878	0	0	0	0	0	0	0	0	0	0
Nlug00905	300	0	0	2	0.758546	0	0	0	0	0	0	0	0	0	0	0	0	0	0	0	0	1	0.365314	0	0	0	0	1	0.395421	0	0	0	0	0	0	0	0	0	0	0	0	0	0	0	0	0	0	0	0
Nlug00906	300	0	0	0	0	0	0	0	0	0	0	0	0	0	0	0	0	0	0	1	0.451367	0	0	0	0	0	0	0	0	0	0	0	0	0	0	1	0.454006	0	0	0	0	0	0	0	0	0	0	0	0
Nlug00907	270	0	0	12	5.05698	2	0.809807	8	3.07327	3	1.32177	5	2.13525	5	2.25284	2	0.831693	4	1.80263	1	0.501519	0	0	6	3.09237	5	2.3141	3	1.31807	4	1.58972	1	0.538897	1	0.500117	4	2.0178	9	3.57849	3	1.0611	3	1.04677	2	0.903126	4	1.80849	5	1.96524
Nlug00912	837	0	0	0	0	1	0.130614	0	0	0	0	0	0	0	0	0	0	2	0.290746	0	0	0	0	0	0	1	0.149297	2	0.283456	0	0	0	0	0	0	1	0.162726	3	0.384784	0	0	1	0.112556	0	0	0	0	0	0
Nlug00913	375	0	0	0	0	0	0	0	0	0	0	1	0.307475	0	0	0	0	0	0	0	0	0	0	0	0	0	0	0	0	1	0.286149	1	0.388006	3	1.08025	0	0	0	0	0	0	0	0	0	0	0	0	0	0
Nlug00916	576	1349	314.83	1482	292.751	1587	301.21	1751	315.311	1796	370.922	1869	374.135	1449	306.034	1581	308.181	1358	286.871	1404	330.062	1650	313.941	1310	316.484	1492	323.685	1535	316.131	1996	371.845	1327	335.211	1328	311.323	1557	368.17	1716	319.827	2037	337.728	1908	312.068	1631	345.234	1375	291.407	1762	324.633
Nlug00917	600	56	12.5465	57	10.8093	59	10.7502	125	21.609	54	10.7064	80	15.3738	148	30.0078	297	55.5779	106	21.4963	15	3.38525	16	2.92251	27	6.26204	52	10.83	81	16.0145	82	14.6652	66	16.0052	54	12.1528	94	21.3383	70	12.5247	141	22.4422	95	14.9165	64	13.005	103	20.9559	69	12.2041
Nlug00918	606	18	3.99288	13	2.44087	45	8.11812	13	2.22508	14	2.74824	18	3.42485	20	4.01496	22	4.07612	11	2.20866	5	1.11724	2	0.361697	0	0	4	0.824827	19	3.7193	19	3.36438	6	1.44062	13	2.89672	16	3.59609	36	6.3775	14	2.20625	22	3.42014	12	2.4143	64	12.8922	42	7.35504
Nlug00919	402	20	6.68791	28	7.92511	44	11.9658	13	3.35423	11	3.25511	17	4.87601	29	8.77598	48	13.4064	41	12.4099	7	2.35789	2	0.545244	1	0.34616	14	4.35189	31	9.14779	20	5.33861	17	6.15307	7	2.3513	24	8.13145	10	2.67051	21	4.98875	29	6.79619	15	4.54933	52	15.7905	41	10.8235
Nlug00920	1947	789	54.475	620	36.2326	632	35.4868	883	47.0403	876	53.5226	777	46.0147	639	39.9263	641	36.9649	631	39.4342	566	39.3642	630	35.4619	449	32.0911	766	49.163	716	43.6242	876	48.2794	517	38.6362	586	40.6412	556	38.8948	770	42.4566	939	46.0572	877	42.4353	692	43.3333	644	40.3775	977	53.2522
Nlug00921	1920	816	57.1314	716	42.4312	830	47.2598	784	42.3536	804	49.8143	766	46.0012	704	44.6062	710	41.5197	559	35.4258	679	47.8872	889	50.7444	498	36.0937	781	50.8306	682	42.137	780	43.5931	730	55.3211	694	48.8083	736	52.2107	776	43.3892	859	42.7258	911	44.7003	578	36.7036	406	25.8133	587	32.4448
Nlug00922	2640	2	0.101839	5	0.215496	0	0	19	0.746491	8	0.360483	5	0.218377	2	0.0921616	2	0.0850595	0	0	2	0.102583	12	0.498155	4	0.210843	4	0.189335	1	0.0449342	0	0	3	0.165343	0	0	0	0	0	0	8	0.289391	6	0.214112	0	0	1	0.0462398	2	0.080396
Nlug00923	486	0	0	0	0	0	0	0	0	0	0	0	0	0	0	0	0	0	0	0	0	0	0	0	0	0	0	0	0	0	0	0	0	0	0	0	0	0	0	0	0	0	0	0	0	0	0	0	0
Nlug00924	399	0	0	0	0	0	0	1	0.259957	0	0	0	0	0	0	0	0	0	0	0	0	0	0	0	0	0	0	0	0	1	0.268937	0	0	0	0	0	0	0	0	0	0	0	0	0	0	0	0	0	0
Nlug00925	774	0	0	0	0	0	0	0	0	0	0	0	0	0	0	0	0	0	0	0	0	2	0.283189	1	0.179789	0	0	2	0.306528	0	0	0	0	1	0.174459	0	0	0	0	0	0	1	0.121717	0	0	0	0	0	0
Nlug00926	183	0	0	0	0	0	0	0	0	0	0	0	0	0	0	0	0	0	0	0	0	0	0	0	0	0	0	0	0	0	0	0	0	0	0	0	0	0	0	0	0	0	0	0	0	0	0	0	0
Nlug00927	1209	0	0	0	0	0	0	0	0	0	0	0	0	0	0	0	0	0	0	0	0	0	0	1	0.115101	0	0	0	0	0	0	0	0	0	0	0	0	0	0	0	0	0	0	0	0	0	0	0	0
Nlug00929	2310	25	1.45484	23	1.13289	21	0.993854	74	3.32273	77	3.96532	81	4.0431	38	2.00122	32	1.55537	41	2.15964	29	1.69995	28	1.32841	18	1.08434	58	3.13756	67	3.44067	51	2.36909	29	1.82665	40	2.33821	50	2.94809	57	2.64901	56	2.31512	41	1.67211	18	0.950041	17	0.898373	81	3.72119
Nlug00930	2421	4404	244.534	4864	228.598	3835	173.175	6659	285.292	8313	408.472	5185	246.942	2350	118.086	3007	139.455	1908	95.8943	2326	130.097	2397	108.508	2600	149.445	4118	212.553	3239	158.707	3681	163.153	2949	177.235	4214	235.036	3162	177.889	5878	260.649	8217	324.128	5825	226.67	5264	265.096	4019	202.648	7184	314.905
Nlug00931	2520	404	21.551	378	17.0673	370	16.0515	556	22.8849	482	22.7534	457	20.9102	350	16.8963	472	21.03	457	22.0661	369	19.8279	549	23.8759	342	18.8855	398	19.736	457	21.5128	538	22.909	329	18.9961	383	20.5227	334	18.0521	447	19.0427	511	19.3651	570	21.3092	408	19.7397	319	15.4529	414	17.4345
Nlug00932	3189	189	7.96698	144	5.13785	143	4.90227	305	9.9202	286	10.6687	276	9.97921	150	5.72217	141	4.96434	186	7.09689	169	7.17601	211	7.25129	131	5.71637	208	8.1505	200	7.43971	239	8.04206	159	7.25457	173	7.32532	165	7.04713	299	10.0655	240	7.18712	282	8.33082	175	6.69061	129	4.93804	276	9.18466
Nlug00934	558	14	3.37272	26	5.30167	10	1.95921	18	3.3459	50	10.6595	25	5.16592	16	3.48827	6	1.2073	6	1.30836	10	2.4267	11	2.16046	19	4.7383	23	5.15073	11	2.33851	16	3.07688	12	3.12908	25	6.0498	11	2.68498	6	1.15435	29	4.9632	17	2.87017	20	4.36996	6	1.31261	16	3.04295
Nlug00935	4428	160	4.85734	148	3.80301	133	3.28367	299	7.00388	291	7.8178	249	6.48386	273	7.5003	355	9.00156	242	6.64993	255	7.79801	236	5.84106	172	5.40536	364	10.2723	298	7.98343	338	8.19093	205	6.73621	265	8.08116	263	8.08967	323	7.83097	468	10.0934	323	6.87208	270	7.43427	270	7.44347	675	16.1773
Nlug00936	696	124	23.9496	80	13.0784	84	13.1943	182	27.123	149	25.4669	178	29.4885	145	25.3444	138	22.2621	156	27.2725	147	28.5995	171	26.9261	129	25.7919	188	33.7539	164	27.9522	206	31.7601	91	19.024	132	25.6094	130	25.44	139	21.4401	199	27.305	159	21.5219	134	23.4735	123	21.5732	195	29.7327
Nlug00937	261	2	1.03009	1	0.435946	0	0	2	0.794812	2	0.911567	3	1.32533	0	0	0	0	2	0.932393	0	0	0	0	0	0	1	0.478779	4	1.81803	5	2.05567	1	0.557479	3	1.55209	3	1.56554	3	1.23396	3	1.09769	1	0.360955	0	0	4	1.87085	11	4.47261
Nlug00938	591	4	0.909827	9	1.73272	8	1.47985	13	2.28156	11	2.21414	19	3.70687	11	2.26427	3	0.569942	5	1.02942	11	2.52032	3	0.556315	6	1.41276	1	0.21144	16	3.21154	5	0.907834	9	2.21577	4	0.913919	5	1.1523	13	2.36144	8	1.29271	3	0.478219	9	1.85668	1	0.206553	0	0
Nlug00939	2865	1651	77.4656	1744	69.262	1707	65.1365	2333	84.4627	1824	75.7355	2085	83.9118	1279	54.3087	1506	59.0197	1237	52.5357	944	44.6168	1237	47.3186	750	36.4284	1610	70.2226	1684	69.7266	1968	73.7097	1369	69.5261	1398	65.8897	1559	74.1147	1969	73.7805	2219	73.9658	2188	71.9476	1740	74.0469	1759	74.9481	2129	78.8605
Nlug00940	753	408	72.8369	467	70.566	389	56.4768	917	126.313	657	103.793	612	93.7126	873	141.04	1539	229.478	675	109.073	149	26.7943	51	7.42271	242	44.7223	541	89.7796	638	100.509	457	65.1246	366	70.7221	439	78.7236	475	85.9174	426	60.7345	1251	158.658	698	87.3281	692	112.045	756	122.559	570	80.332
Nlug00941	282	312	148.728	359	144.85	287	111.262	664	244.227	475	200.375	508	207.709	796	343.39	1342	534.319	684	295.132	135	64.824	50	19.4316	243	119.911	412	182.568	613	257.865	428	162.862	335	172.848	366	175.254	348	168.079	296	112.684	810	274.305	446	148.998	509	220.065	462	199.992	396	149.023
Nlug00942	939	799	114.385	885	107.239	752	87.5523	1710	188.889	1286	162.92	1271	156.071	1556	201.589	2946	352.261	1296	167.938	209	30.1392	84	9.80395	244	36.1599	774	103.003	1160	146.546	1074	122.733	828	128.302	764	109.866	1109	160.86	1117	127.705	2224	226.187	1354	135.846	1060	137.633	2194	285.227	2008	226.938
Nlug00943	5751	13	0.303869	35	0.692465	11	0.209105	80	1.44285	53	1.09631	64	1.28315	24	0.507682	43	0.839503	56	1.18482	49	1.15373	39	0.743205	25	0.604923	47	1.02125	61	1.25825	47	0.876958	24	0.607208	33	0.774829	25	0.592078	20	0.373342	29	0.481563	60	0.982882	4	0.0848005	22	0.466981	46	0.848835
Nlug00944	915	0	0	0	0	0	0	0	0	0	0	0	0	0	0	0	0	0	0	0	0	0	0	0	0	0	0	0	0	0	0	0	0	0	0	0	0	0	0	0	0	0	0	1	0.133248	0	0	0	0
Nlug00945	1539	168	14.6743	206	15.2301	171	12.1471	345	23.2517	290	22.416	282	21.1277	142	11.2247	118	8.60875	164	12.9663	148	13.0219	173	12.3195	155	14.0151	236	19.1624	227	17.4972	252	17.5706	178	16.8287	190	16.6706	130	11.505	115	8.02195	170	10.5489	154	9.42704	193	15.2898	144	11.422	202	13.929
Nlug00946	582	849	196.097	921	180.057	936	175.82	841	149.882	874	178.644	1341	265.673	1816	379.592	2194	423.263	1022	213.667	210	48.8593	188	35.4015	407	97.3139	642	137.844	1068	217.685	1384	255.174	726	181.503	609	141.296	870	203.601	845	155.867	1360	223.159	644	104.245	1129	236.512	1648	345.664	1231	224.462
Nlug00947	1254	118	12.6494	98	8.89205	81	7.0616	114	9.42936	51	4.83806	75	6.89613	122	11.8355	119	10.6548	107	10.3823	105	11.3382	130	11.3614	95	10.5422	99	9.86537	107	10.122	136	11.6377	58	6.72976	83	8.93749	95	10.3183	104	8.90341	139	10.5856	125	9.39087	100	9.72265	98	9.53999	113	9.5629
Nlug00948	345	8	3.11715	2	0.659605	5	1.58441	13	3.9084	7	2.41367	7	2.33949	7	2.46833	6	1.95267	7	2.46881	2	0.784986	8	2.54131	1	0.403352	3	1.08662	7	2.40691	14	4.35445	6	2.53047	9	3.52256	10	3.94788	4	1.24469	9	2.49128	9	2.45763	9	3.18057	5	1.76917	14	4.30643
Nlug00949	1461	68	6.25669	90	7.00915	77	5.76177	160	11.3591	115	9.36368	114	8.99697	88	7.32751	64	4.91843	84	6.99582	79	7.32197	70	5.25092	61	5.81009	64	5.47401	84	6.8204	83	6.0961	41	4.08322	92	8.50301	55	5.12737	39	2.86573	92	6.01362	58	3.74	90	7.51059	58	4.84616	73	5.30251
Nlug00951	2004	685	45.9493	1268	71.9938	2289	124.872	448	23.1876	272	16.1462	267	15.3623	1156	70.1752	1264	70.8184	2036	123.62	780	52.7045	1239	67.758	1045	72.5642	437	27.2495	530	31.3732	383	20.5081	1562	113.41	1269	85.5065	1558	105.889	2043	109.444	1460	69.575	1398	65.7208	1076	65.4631	1616	98.4381	2068	109.512
Nlug00952	921	48	7.00596	58	7.16542	61	7.24078	55	6.1941	35	4.52072	39	4.88255	50	6.60441	48	5.85165	42	5.5488	80	11.762	106	12.6134	84	12.6918	38	5.15584	47	6.05367	66	7.68968	40	6.31931	55	8.06377	63	9.31673	63	7.34348	72	7.46571	51	5.2168	48	6.35424	90	11.929	50	5.76128
Nlug00953	1713	9432	740.172	11299	750.509	13573	866.231	10649	644.802	10220	709.729	12586	847.173	11437	812.229	18946	1241.82	12541	890.808	3850	304.337	3505	224.242	4714	382.944	7186	524.21	7793	539.67	7409	464.116	8230	699.056	7519	592.704	7870	625.749	12957	812.022	19318	1076.97	9941	546.721	12412	883.418	15903	1133.29	13312	824.697
Nlug00954	1191	7180	810.399	8738	834.783	10298	945.271	7614	663.096	6850	684.192	8338	807.22	8286	846.364	12692	1196.51	9812	1002.43	3715	422.375	4003	368.35	4133	482.9	5551	582.418	6091	606.677	6293	566.983	6149	751.211	5529	626.859	6246	714.287	9264	835.04	13123	1052.25	8257	653.136	8792	900.032	11442	1172.76	9740	867.872
Nlug00955	1923	70	4.89334	72	4.26017	59	3.35419	245	13.2148	266	16.4551	190	11.3924	101	6.38949	128	7.47356	113	7.15004	72	5.06996	91	5.1862	49	3.54585	109	7.08309	113	6.97076	118	6.58456	74	5.59915	92	6.46017	93	6.58698	176	9.82549	168	8.34312	145	7.10366	61	3.86752	117	7.42722	132	7.28456
Nlug00956	1602	18	1.51041	92	6.53429	6	0.409453	173	11.201	72	5.34649	110	7.91721	6	0.45563	32	2.24277	26	1.97479	64	5.40964	44	3.01008	65	5.64618	119	9.28239	173	12.8104	23	1.5406	48	4.35961	41	3.45586	5	0.425099	9	0.603116	10	0.596123	100	5.88072	7	0.532743	210	16.0021	3	0.198732
Nlug00957	1993	213	14.3667	222	12.6742	211	11.5742	555	28.8842	462	27.5762	441	25.5137	242	14.7717	281	15.8305	284	17.3389	249	16.9178	200	10.9979	178	12.4284	290	18.183	368	21.9039	384	20.6751	192	14.0173	226	15.3122	200	13.668	341	18.3683	315	15.0939	277	13.0938	226	13.8256	192	11.7602	246	13.0989
Nlug00958	3096	1339	58.1388	1400	51.4518	1741	61.4771	1235	41.3753	959	36.8482	1188	44.2443	1772	69.6284	1752	63.5375	1425	56.0045	1240	54.234	1464	51.8236	1328	59.6899	1096	44.2369	1189	45.5577	1146	39.7199	1036	48.6887	1227	53.5154	1062	46.7204	1345	46.6382	1423	43.8937	1192	36.2718	1498	58.992	1308	51.5735	1319	45.2119
Nlug00959	978	156	21.4423	139	16.1715	105	11.7372	178	18.878	205	24.9353	180	21.2215	148	18.4097	171	19.6315	162	20.1551	103	14.261	222	24.8772	128	18.2127	144	18.3992	188	22.8034	214	23.4801	101	15.0263	120	16.5683	116	16.1548	230	25.247	219	21.3847	288	27.7426	151	18.8244	172	21.4689	239	25.9339
Nlug00960	315	0	0	3	1.08364	0	0	0	0	0	0	0	0	0	0	0	0	1	0.386277	0	0	0	0	0	0	0	0	0	0	0	0	3	1.38573	0	0	0	0	0	0	0	0	1	0.299077	6	2.32232	2	0.775067	1	0.336898
Nlug00961	1557	1	0.0863371	0	0	6	0.421287	5	0.333086	0	0	1	0.0740548	5	0.390666	1	0.0721121	2	0.156297	5	0.434843	8	0.563104	10	0.893748	1	0.0802577	2	0.152378	2	0.137837	0	0	3	0.260176	0	0	1	0.0689497	1	0.0613352	1	0.0605069	6	0.469834	9	0.705624	10	0.681585
Nlug00962	918	0	0	0	0	0	0	0	0	0	0	0	0	0	0	0	0	0	0	0	0	0	0	0	0	0	0	0	0	0	0	0	0	0	0	0	0	0	0	0	0	0	0	0	0	0	0	0	0
Nlug00963	1494	6	0.539867	9	0.685433	4	0.292701	7	0.485985	6	0.477749	8	0.617421	11	0.895707	8	0.601224	2	0.162888	8	0.725088	12	0.880274	6	0.558862	4	0.334568	12	0.952821	5	0.359123	5	0.486955	9	0.813443	5	0.455829	5	0.359286	2	0.127843	8	0.504467	6	0.489646	1	0.0817088	8	0.568261
Nlug00964	1026	28	3.66857	22	2.43977	28	2.9835	80	8.08756	76	8.81181	59	6.6305	48	5.69138	31	3.39243	29	3.43922	25	3.29947	34	3.63177	29	3.93327	32	3.89743	22	2.54364	29	3.03302	23	3.26174	36	4.73795	35	4.64626	28	2.92976	32	2.97852	33	3.03012	16	1.90132	5	0.594898	17	1.75837
Nlug00965	483	6	1.6699	12	2.82688	3	0.679031	24	5.15394	18	4.43327	16	3.81957	26	6.54862	20	4.64922	19	4.78648	10	2.80352	20	4.53806	12	3.4573	11	2.84591	13	3.19284	19	4.22115	6	1.80748	13	3.63439	24	6.76779	18	4.00079	21	4.15213	23	4.48615	19	4.7961	11	2.78013	18	3.95489
Nlug00966	453	0	0	0	0	0	0	0	0	0	0	0	0	0	0	0	0	0	0	0	0	0	0	0	0	0	0	0	0	0	0	0	0	0	0	0	0	0	0	0	0	0	0	0	0	0	0	0	0
Nlug00968	585	25	5.74474	54	10.5029	43	8.03578	83	14.7163	34	6.91388	54	10.6434	37	7.69431	57	10.94	55	11.4397	73	16.8973	58	10.8657	59	14.0346	58	12.3893	97	19.6697	70	12.84	42	10.4463	49	11.3103	50	11.6412	45	8.25805	40	6.52984	65	10.4677	30	6.25241	57	11.8943	50	9.07032
Nlug00971	453	0	0	0	0	0	0	0	0	0	0	0	0	0	0	0	0	0	0	0	0	0	0	0	0	0	0	0	0	0	0	2	0.642393	0	0	0	0	0	0	0	0	0	0	0	0	0	0	0	0
Nlug00972	1299	1	0.103485	2	0.175184	1	0.0841601	11	0.878332	9	0.8242	19	1.6865	7	0.65556	1	0.0864346	0	0	2	0.208484	2	0.168736	2	0.214252	4	0.384792	8	0.73057	4	0.330427	1	0.112011	5	0.519752	3	0.314554	1	0.082644	8	0.588138	8	0.580195	0	0	2	0.187949	2	0.163391
Nlug00973	999	23	3.09491	9	1.02506	6	0.6566	40	4.15307	43	5.12038	32	3.6934	19	2.31373	8	0.899128	7	0.852593	22	2.982	13	1.42615	6	0.835775	18	2.25156	12	1.42494	13	1.39637	10	1.45648	8	1.08133	14	1.90873	15	1.61193	12	1.14713	15	1.41455	12	1.46453	4	0.488781	11	1.16852
Nlug00974	306	4	1.75721	0	0	1	0.357268	3	1.01689	1	0.388756	0	0	0	0	0	0	2	0.795276	0	0	1	0.358151	3	1.36428	0	0	1	0.387667	0	0	0	0	0	0	0	0	0	0	2	0.624176	0	0	0	0	0	0	0	0
Nlug00975	264	0	0	0	0	0	0	0	0	0	0	0	0	0	0	0	0	0	0	0	0	0	0	0	0	0	0	0	0	0	0	0	0	0	0	0	0	0	0	0	0	0	0	0	0	0	0	0	0
Nlug00976	246	0	0	0	0	0	0	0	0	0	0	1	0.468713	0	0	0	0	0	0	0	0	0	0	0	0	0	0	0	0	0	0	0	0	0	0	0	0	0	0	0	0	0	0	0	0	0	0	0	0
Nlug00977	240	1	0.560112	0	0	0	0	1	0.432179	0	0	0	0	0	0	0	0	0	0	1	0.564209	1	0.456642	0	0	0	0	0	0	1	0.447108	0	0	0	0	0	0	0	0	0	0	0	0	3	1.52402	0	0	3	1.32653
Nlug00978	222	6	3.63316	0	0	1	0.49245	5	2.3361	3	1.60756	2	1.03877	0	0	0	0	0	0	0	0	0	0	1	0.626831	0	0	0	0	0	0	2	1.31083	2	1.2165	2	1.22704	2	0.967159	0	0	0	0	0	0	0	0	0	0
Nlug00979	210	0	0	1	0.541819	0	0	0	0	0	0	0	0	0	0	0	0	0	0	0	0	0	0	0	0	0	0	0	0	0	0	0	0	0	0	0	0	1	0.511212	0	0	0	0	0	0	0	0	0	0
Nlug00980	201	0	0	0	0	0	0	0	0	0	0	0	0	1	0.60524	0	0	0	0	0	0	0	0	0	0	0	0	0	0	0	0	0	0	2	1.3436	0	0	0	0	0	0	2	0.937405	0	0	0	0	0	0
Nlug00981	201	1	0.668791	4	2.26432	2	1.0878	4	2.06414	3	1.77551	1	0.573648	2	1.21048	0	0	0	0	4	2.69473	1	0.545244	8	5.53857	1	0.621698	0	0	0	0	2	1.44778	7	4.70259	1	0.677621	3	1.60231	0	0	0	0	0	0	0	0	1	0.527974
Nlug00982	3252	265	10.9542	379	13.2606	348	11.6989	523	16.6812	376	13.7542	393	13.9343	200	7.48175	223	7.6993	246	9.20437	342	14.2405	346	11.6604	227	9.71357	373	14.3329	434	15.8314	379	12.5058	225	10.067	192	7.97234	200	8.37649	365	12.0493	269	7.89951	503	14.5717	182	6.82343	216	8.10817	225	7.34244
Nlug00983	1392	49	4.73198	29	2.37046	21	1.64928	72	5.36498	42	3.58929	52	4.30731	69	6.03023	45	3.6297	72	6.29365	42	4.08565	60	4.72388	53	5.29834	60	5.38626	58	4.94276	93	7.16915	33	3.4494	69	6.69337	61	5.96861	61	4.70448	88	6.03729	53	3.58699	44	3.85386	57	4.99868	83	6.32772
Nlug00984	465	3	0.86727	3	0.734077	6	1.41063	6	1.33836	4	1.02331	6	1.48778	2	0.52324	1	0.241459	0	0	4	1.16482	3	0.707059	1	0.299261	5	1.34367	3	0.765331	8	1.84613	2	0.625816	9	2.61351	3	0.878721	6	1.38522	4	0.821496	6	1.2156	1	0.262198	7	1.83766	6	1.36933
Nlug00985	972	0	0	0	0	0	0	0	0	0	0	0	0	2	0.250315	0	0	1	0.125182	0	0	0	0	0	0	1	0.128561	0	0	0	0	0	0	0	0	0	0	0	0	0	0	0	0	0	0	0	0	0	0
Nlug00986	1485	42	3.80197	33	2.52849	41	3.01837	39	2.72404	15	1.20161	32	2.48465	34	2.78533	28	2.11704	22	1.80263	47	4.28571	36	2.65683	39	3.65462	42	3.53426	37	2.95567	28	2.02328	20	1.95962	31	2.81884	27	2.47639	29	2.09649	32	2.05789	23	1.45913	34	2.79148	20	1.64408	37	2.64414
Nlug00987	423	227	72.1393	262	70.4749	291	75.2087	235	57.6239	207	58.2142	219	59.696	238	68.4479	227	60.2535	218	62.7084	217	69.4657	262	67.881	200	65.795	227	67.0596	231	64.7817	231	58.5997	177	60.8839	177	56.5026	148	47.6545	257	65.2249	214	48.3139	259	57.6837	212	61.1051	166	47.9057	227	56.95
Nlug00989	1539	376	32.8424	501	37.0401	400	28.4143	493	33.2264	523	40.4261	550	41.2065	394	31.1445	448	32.6841	363	28.6997	461	40.5614	545	38.8101	488	44.125	418	33.9401	414	31.9112	513	35.7687	322	30.4429	382	33.5166	340	30.09	407	28.3907	551	34.191	474	29.0157	461	36.5211	322	25.5409	383	26.41
Nlug00990	1065	656	82.8019	704	75.2136	649	66.6209	863	84.0497	660	73.7214	784	84.8805	926	105.776	1006	106.058	739	84.4314	488	62.0471	619	63.6984	489	63.8944	603	70.7527	605	67.3886	665	67.0033	513	70.0869	711	90.1478	557	71.2341	454	45.7643	897	80.4343	686	60.6831	778	89.066	618	70.8367	736	73.3393
Nlug00991	1203	137	15.3088	108	10.2148	163	14.8128	393	33.8846	321	31.7423	322	30.8626	191	19.3149	252	23.5197	166	16.79	262	29.4908	258	23.504	186	21.5155	203	21.0866	213	21.0036	293	26.1352	265	32.0516	315	35.3574	327	37.0224	257	22.9344	304	24.1327	363	28.4272	346	35.0665	266	26.992	446	39.3439
Nlug00993	1431	75	7.04544	78	6.20195	44	3.36146	151	10.9449	174	14.4647	120	9.66904	67	5.69586	67	5.25693	57	4.84668	74	7.00234	64	4.90148	65	6.32088	128	11.1775	115	9.53321	110	8.24854	71	7.21918	89	8.39819	77	7.32881	110	8.25228	115	7.67461	92	6.05678	97	8.26445	73	6.22734	93	6.89687
Nlug00994	411	248	81.114	317	87.7588	326	86.7144	320	80.7576	198	57.3089	253	70.9775	386	114.253	226	61.7396	381	112.796	651	214.482	1027	273.852	706	239.038	306	93.0369	287	82.8363	355	92.6853	238	84.2567	254	83.4502	232	76.8827	473	123.549	460	106.884	531	121.716	404	119.845	301	89.4014	243	62.7441
Nlug00995	216	205	127.581	302	159.084	301	152.345	263	126.292	253	139.337	278	148.4	257	144.745	266	138.269	276	155.476	327	204.996	284	144.096	260	167.503	247	142.896	226	124.118	276	137.113	209	140.787	214	133.781	241	151.966	279	138.666	389	171.986	330	143.931	256	144.5	184	103.988	202	99.2444
Nlug00996	510	173	45.5997	110	24.5412	208	44.587	303	61.6237	355	82.8051	428	96.7643	451	107.58	273	60.1021	120	28.6299	390	103.549	626	134.521	668	182.268	385	94.3335	209	48.6135	858	180.527	349	99.5691	431	114.115	678	181.068	327	68.8333	533	99.8057	448	82.7563	70	16.7344	132	31.5954	78	16.2305
Nlug00997	3201	236	9.91089	294	10.4504	231	7.88936	525	17.0117	382	14.1964	389	14.0122	213	8.09502	284	9.96161	267	10.1493	292	12.3523	394	13.4896	364	15.8241	382	14.9126	378	14.0083	335	11.2301	217	9.86378	276	11.6428	246	10.4672	313	10.4973	330	9.84525	442	13.0086	214	8.15098	246	9.38143	350	11.6036
Nlug00998	702	95	18.1917	114	18.4774	133	20.7124	121	17.8782	101	17.1153	109	17.9032	87	15.0767	132	21.1122	107	18.5462	81	15.6242	96	14.9872	103	20.4176	102	18.1568	86	14.5326	69	10.5472	86	17.825	89	17.1194	91	17.6558	52	7.95219	95	12.9236	82	11.0045	101	17.5415	80	13.9115	101	15.2684
Nlug01000	1539	547	47.7788	555	41.0325	865	61.4459	415	27.9695	336	25.9717	360	26.9715	662	52.3291	752	54.8626	574	45.3819	351	30.883	553	39.3798	386	34.9022	415	33.6965	557	42.9336	781	54.4548	530	50.1079	513	45.0105	585	51.7726	648	45.2019	575	35.6802	609	37.2797	554	43.8887	591	46.8779	710	48.9585
Nlug01001	2469	352	19.165	347	15.9912	322	14.2577	587	24.6599	496	23.8979	483	22.5563	289	14.2397	391	17.7809	293	14.4396	288	15.7951	215	9.54343	174	9.8069	379	19.182	408	19.6029	473	20.5572	275	16.2062	306	16.7354	314	17.3217	377	16.3923	508	19.649	432	16.4837	304	15.0119	365	18.0464	454	19.5139
Nlug01002	1620	28	2.32343	59	4.14391	62	4.184	81	5.18615	128	9.39927	87	6.19221	32	2.40303	60	4.15847	51	3.83058	36	3.00911	64	4.32964	40	3.43596	67	5.16815	74	5.41873	59	3.90806	61	5.47878	38	3.16741	76	6.38971	87	5.76534	96	5.65919	71	4.12892	48	3.6125	39	2.93879	93	6.09223
Nlug01003	1008	53	7.06808	60	6.77273	58	6.29047	57	5.86529	55	6.49084	64	7.32084	62	7.48264	58	6.46047	42	5.06988	72	9.67215	75	8.15432	91	12.5627	52	6.44642	78	9.17941	64	6.81308	39	5.62955	55	7.36779	53	7.1614	54	5.75114	81	7.67402	43	4.01885	42	5.08008	44	5.32858	54	5.68515
Nlug01004	1836	327	23.942	381	23.6116	394	23.4606	385	21.7502	380	24.6212	433	27.193	279	18.4865	330	20.1808	261	17.2973	252	18.5857	357	21.31	248	18.7967	333	22.6646	299	19.3188	415	24.2549	210	16.6424	235	17.2834	274	20.3264	396	23.1549	405	21.0659	388	19.9091	345	22.9102	237	15.7578	320	18.4963
Nlug01005	1656	253	20.5374	431	29.6135	341	22.5118	534	33.4469	430	30.8892	444	30.9147	339	24.9037	326	22.1032	298	21.896	582	47.5898	459	30.3766	501	42.0999	440	33.2023	513	36.7483	371	24.0402	295	25.9198	338	27.5608	273	22.4535	335	21.7173	386	22.26	457	25.9986	291	21.4247	298	21.9672	242	15.5083
Nlug01006	1155	62	7.21599	95	9.35869	78	7.38292	51	4.57998	49	5.04677	81	8.08621	126	13.2713	90	8.74898	79	8.32251	103	12.0755	115	10.912	88	10.6024	92	9.95363	71	7.29218	90	8.36151	49	6.17282	82	9.58666	48	5.66033	74	6.87813	56	4.63025	71	5.79122	74	7.81145	52	5.49593	59	5.42099
Nlug01007	1269	578	61.2283	614	55.0529	593	51.0868	559	45.6904	478	44.809	527	47.884	476	45.632	599	52.9983	572	54.8458	586	62.5298	668	57.6902	558	61.1894	528	51.9934	507	47.3944	601	50.8203	442	50.6792	507	53.9488	589	63.2173	597	50.5049	655	49.2922	634	47.0675	487	46.7896	444	42.7111	458	38.3012
Nlug01009	2955	273	12.4191	206	7.93201	142	5.25347	384	13.4787	499	20.0882	446	17.4028	170	6.99867	218	8.28316	182	7.49416	165	7.56097	208	7.71424	155	7.29924	218	9.2188	239	9.59447	255	9.25991	197	9.70014	150	6.85439	235	10.8316	382	13.878	411	13.2826	417	13.2945	171	7.05538	186	7.68378	366	13.1441
Nlug01010	825	253	41.2243	332	45.7886	256	33.9236	267	33.5685	226	32.5877	290	40.5309	240	35.39	286	38.9232	258	38.0518	386	63.3555	402	53.4022	425	71.6867	294	44.5317	348	50.0387	313	40.7113	179	31.5696	230	37.6452	176	29.0564	279	36.3054	301	34.8426	342	39.054	293	43.3008	205	30.3333	223	28.6853
Nlug01012	1047	588	75.4948	689	74.8766	563	58.7864	909	90.0518	723	82.1468	884	97.3525	471	54.7266	660	70.7773	611	71.0074	662	85.6175	728	76.203	607	80.6762	703	83.9043	758	85.8822	772	79.1215	509	70.736	568	73.2549	540	70.2473	542	55.5742	578	52.7205	729	65.5955	487	56.7106	462	53.866	576	58.3827
Nlug01013	270	0	0	0	0	0	0	0	0	0	0	0	0	1	0.450568	0	0	0	0	0	0	0	0	0	0	0	0	0	0	0	0	1	0.538897	0	0	0	0	0	0	0	0	0	0	0	0	0	0	0	0
Nlug01014	5199	1076	27.8214	886	19.3904	908	19.0933	1201	23.9606	827	18.9228	906	20.0932	1166	27.2837	1121	24.2093	1190	27.8507	819	21.3312	1037	21.8598	589	15.7652	813	19.541	863	19.6912	1085	22.3941	1113	31.149	1296	33.6605	1544	40.4492	1430	29.5282	1366	25.0917	1403	25.4233	1462	34.2854	1552	36.4411	1391	28.3933
Nlug01015	1215	106	11.7278	93	8.70923	120	10.7974	76	6.48802	42	4.11218	58	5.50419	82	8.21035	67	6.19149	97	9.71415	97	10.8105	149	13.4399	88	10.0788	86	8.845	95	9.2753	122	10.7748	73	8.7421	77	8.55755	76	8.51961	121	10.6913	161	12.6546	150	11.6308	79	7.92744	113	11.3533	133	11.6167
Nlug01016	303	160	70.9845	178	66.8422	179	64.5841	216	73.9412	170	66.7429	213	81.0548	204	81.9052	188	69.6646	207	83.126	220	98.3176	274	99.1049	276	126.756	208	85.782	229	89.6548	233	82.5159	162	77.7932	184	81.9994	189	84.9575	191	67.6724	228	71.8606	200	62.1843	250	100.596	151	60.835	194	67.9466
Nlug01017	1905	616	43.4682	533	31.8351	441	25.3081	743	40.4547	666	41.589	756	45.7582	603	38.5076	645	38.0156	605	38.6429	594	42.2224	740	42.572	526	38.4233	663	43.4905	669	41.6593	848	47.7667	477	36.4328	529	37.4969	516	36.8924	697	39.2788	727	36.445	852	42.1345	543	34.7526	574	36.7821	751	41.8363
Nlug01018	1236	3	0.326279	1	0.0920566	0	0	0	0	1	0.0962455	0	0	4	0.3937	0	0	0	0	0	0	1	0.0886684	0	0	2	0.202203	0	0	0	0	4	0.470881	3	0.327746	3	0.330587	1	0.0868565	0	0	0	0	2	0.197285	0	0	0	0
Nlug01019	1191	352	39.7299	326	31.1443	365	33.504	406	35.3581	422	42.1502	408	39.4994	399	40.7554	371	34.9751	369	37.6985	459	52.1858	532	48.9539	420	49.0728	300	31.4764	359	35.7572	392	35.3182	350	42.7588	393	44.557	367	41.9698	327	29.4752	480	38.4882	427	33.7761	458	46.8852	362	37.1036	398	35.4634
Nlug01020	447	178	53.5302	140	35.6364	160	39.1316	289	67.0603	229	60.9434	253	65.2611	180	48.9879	183	45.9664	191	51.9918	241	73.0063	192	47.074	196	61.0172	229	64.0182	250	66.3458	230	55.2134	144	46.8732	210	63.4376	143	43.5724	160	38.4267	210	44.8653	238	50.1606	170	46.3685	156	42.6027	195	46.2952
Nlug01021	3252	126	5.20842	140	4.89836	93	3.12642	266	8.48411	299	10.9375	210	7.44578	99	3.70347	118	4.07407	115	4.30285	111	4.62193	103	3.47115	57	2.43909	202	7.76205	199	7.25911	189	6.23642	115	5.14537	129	5.35642	87	3.64377	220	7.26261	251	7.37092	215	6.22847	77	2.88684	115	4.31685	199	6.49398
Nlug01022	1704	308	24.2978	238	15.8921	259	16.6167	148	9.00881	200	13.9624	220	14.8866	298	21.275	412	27.1472	239	17.0662	345	27.4158	372	23.9255	270	22.0494	523	38.3537	419	29.1692	437	27.5192	473	40.3888	550	43.5841	419	33.4909	396	24.9486	704	39.4549	322	17.8024	627	44.8621	270	19.3425	484	30.1429
Nlug01023	972	332	45.9154	350	40.9709	320	35.9914	414	44.1783	334	40.877	360	42.7049	335	41.9278	361	41.7002	321	40.1835	343	47.7836	432	48.7085	361	51.6826	337	43.3251	395	48.2072	430	47.4708	223	33.3817	295	40.9818	222	31.1078	328	36.2267	396	38.907	364	35.28	352	44.1528	243	30.5182	331	36.1385
Nlug01024	516	57	14.8495	63	13.892	55	11.6527	77	15.478	86	19.8266	71	15.8654	36	8.48744	56	12.1853	48	11.3188	56	14.6957	60	12.7435	35	9.43891	48	11.6243	71	16.3226	62	12.8934	34	9.58735	44	11.5143	32	8.44662	70	14.5636	75	13.8807	86	15.7015	42	9.92388	35	8.28014	54	11.1059
Nlug01025	786	0	0	0	0	1	0.139089	1	0.131963	0	0	0	0	0	0	0	0	0	0	2	0.344555	0	0	0	0	0	0	0	0	0	0	0	0	0	0	0	0	0	0	0	0	1	0.119859	0	0	0	0	1	0.135016
Nlug01026	585	0	0	1	0.194499	0	0	0	0	0	0	0	0	0	0	0	0	0	0	0	0	0	0	0	0	0	0	0	0	0	0	0	0	0	0	0	0	0	0	0	0	0	0	0	0	0	0	0	0
Nlug01027	1314	209	21.3814	190	16.4525	158	13.1455	289	22.8127	277	25.0775	229	20.0947	217	20.0904	207	17.6877	191	17.6867	245	25.2477	176	14.6793	263	27.8525	221	21.0171	204	18.4169	230	18.7826	146	16.1669	207	21.2721	201	20.8345	205	16.7486	292	21.222	262	18.7845	274	25.4236	136	12.6346	195	15.7488
Nlug01029	744	241	43.5442	117	17.8931	87	12.7838	405	56.4621	478	76.4283	410	63.5408	107	17.4958	152	22.9386	124	20.2795	101	18.3823	130	19.1495	85	15.8983	172	28.8889	162	25.8299	193	27.8361	148	28.944	168	30.491	145	26.5447	250	36.0735	282	36.1972	306	38.7473	162	26.5475	129	21.1659	252	35.9448
Nlug01030	1446	551	51.2235	413	32.4979	420	31.7538	909	65.2035	833	68.5292	813	64.8282	313	26.333	488	37.8921	347	29.1992	256	23.973	306	23.1921	154	14.8203	425	36.7279	524	42.9877	542	40.2212	376	37.8346	440	41.0884	416	39.1839	586	43.5061	585	38.6354	696	45.3455	348	29.3422	297	25.0731	558	40.9519
Nlug01031	918	2737	400.791	3324	411.995	3755	447.18	3475	392.633	2698	349.622	3025	379.948	3272	433.605	3548	433.948	3309	438.595	2999	442.369	3860	460.821	2999	454.608	3210	436.956	3324	429.536	3611	422.094	2555	404.965	2700	397.152	2729	404.896	3394	396.908	3884	404.05	3957	406.085	3489	463.383	2933	390.022	3391	392.007
Nlug01032	2160	0	0	0	0	0	0	0	0	4	0.220295	1	0.0533812	0	0	4	0.207923	4	0.225328	1	0.0626899	4	0.202952	0	0	0	0	3	0.164759	0	0	0	0	1	0.0625146	2	0.126113	1	0.0497012	0	0	1	0.0436154	5	0.282227	0	0	0	0
Nlug01033	1081	0	0	0	0	0	0	0	0	0	0	0	0	0	0	0	0	2	0.22512	0	0	0	0	0	0	0	0	0	0	0	0	0	0	1	0.124914	0	0	0	0	0	0	1	0.0871501	0	0	0	0	0	0
Nlug01034	576	0	0	0	0	0	0	0	0	0	0	0	0	0	0	0	0	0	0	1	0.235087	0	0	0	0	0	0	0	0	2	0.37259	0	0	0	0	0	0	0	0	0	0	0	0	0	0	0	0	0	0
Nlug01036	669	0	0	0	0	0	0	0	0	2	0.355634	0	0	0	0	0	0	0	0	1	0.202407	0	0	2	0.416013	0	0	1	0.177319	3	0.481193	1	0.217492	1	0.201841	0	0	0	0	1	0.142749	0	0	1	0.182245	0	0	0	0
Nlug01037	2136	285	17.9362	194	10.3341	153	7.83079	450	21.8518	529	29.4614	377	20.3508	208	11.8464	232	12.1951	182	10.3676	170	10.777	159	8.15799	117	7.62234	309	18.0773	265	14.7172	282	14.1668	144	9.80913	315	19.9134	206	13.1356	372	18.6966	503	22.4887	348	15.3487	319	18.2084	262	14.9734	555	27.574
Nlug01038	3654	688	25.3108	684	21.2991	770	23.0376	787	22.3399	721	23.4728	789	24.8972	724	24.1043	711	21.8473	744	24.775	785	29.0906	800	23.9943	670	25.5158	683	23.3576	714	23.1798	807	23.699	560	22.2992	660	24.3899	611	22.7748	821	24.121	884	23.1037	840	21.6573	646	21.5549	597	19.9446	710	20.6205
Nlug01039	3912	353	12.13	398	11.576	341	9.52952	698	18.5068	575	17.4851	502	14.7961	352	10.9463	420	12.0544	343	10.6685	506	17.5147	561	15.7163	491	17.4657	428	13.6716	534	16.1928	467	12.8098	336	12.4971	330	11.3907	314	10.9323	450	12.3491	453	11.0585	548	13.197	298	9.28751	317	9.89191	313	8.49091
Nlug01042	726	406	75.1754	415	65.0406	412	62.0406	655	93.5793	615	100.771	564	89.5745	385	64.5131	428	66.1918	404	67.7102	495	92.3251	595	89.8189	450	86.254	493	84.8566	442	72.2215	493	72.8676	366	73.3523	392	72.9096	371	69.6017	479	70.8304	562	73.9261	569	73.8361	432	72.5486	351	59.0188	381	55.6925
Nlug01043	621	0	0	0	0	0	0	0	0	0	0	0	0	0	0	0	0	0	0	0	0	0	0	0	0	0	0	0	0	0	0	0	0	0	0	0	0	0	0	0	0	0	0	0	0	0	0	0	0
Nlug01045	2460	4	0.21858	15	0.693792	1	0.0444406	11	0.463802	2	0.096715	4	0.187485	0	0	2	0.0912834	0	0	3	0.165134	17	0.757358	3	0.169703	1	0.0507973	3	0.144666	2	0.0872407	2	0.118294	4	0.219563	1	0.0553666	4	0.17456	0	0	2	0.0765928	3	0.148685	0	0	7	0.301975
Nlug01046	1566	249	21.3744	286	20.7801	251	17.5225	897	59.4122	957	72.6975	658	48.448	586	45.5229	711	50.9771	412	32.0121	331	28.6212	411	28.7632	294	26.1252	325	25.9339	363	27.4977	484	33.1648	432	40.1385	553	47.6836	525	45.6615	583	39.9666	890	54.2746	391	23.5222	254	19.7753	223	17.3833	421	28.5298
Nlug01047	231	0	0	0	0	0	0	0	0	0	0	0	0	0	0	0	0	0	0	0	0	0	0	0	0	0	0	0	0	0	0	0	0	0	0	0	0	0	0	0	0	0	0	0	0	0	0	0	0
Nlug01048	3504	224	8.5935	282	9.15711	194	6.05275	401	11.8701	264	8.9627	319	10.4971	134	4.65227	185	5.92795	170	5.90329	179	6.91735	132	4.12855	145	5.75847	259	9.23658	281	9.51312	205	6.27789	114	4.7338	169	6.51265	112	4.35348	286	8.76239	247	6.7318	319	8.57669	101	3.5143	189	6.58442	181	5.4818
Nlug01049	4341	216	6.68883	792	20.7591	139	3.50058	1675	40.0221	908	24.8826	966	25.6584	103	2.8865	328	8.48362	151	4.2325	941	29.3529	509	12.8504	1089	34.9093	1306	37.5949	1457	39.8153	319	7.88542	557	18.6696	401	12.4735	57	1.78841	150	3.70956	17	0.373988	841	18.2515	15	0.421292	1078	30.3144	20	0.488932
Nlug01050	876	121	18.5681	127	16.4958	128	15.9743	124	14.6823	95	12.9009	130	17.1112	106	14.7206	113	14.4834	127	17.6404	140	21.6409	142	17.7653	157	24.9402	123	17.5459	118	15.9793	157	19.2318	89	14.7827	95	14.6438	82	12.7495	119	14.5836	133	14.4993	169	18.1751	110	15.3098	112	15.6075	115	13.9316
Nlug01051	1521	336	29.6959	441	32.99	388	27.888	353	24.0725	364	28.4689	397	30.0956	264	21.1154	385	28.4203	319	25.5194	306	27.2423	270	19.4546	287	26.2577	296	24.3186	291	22.6958	350	24.6924	295	28.2203	241	21.3955	196	17.5513	422	29.7854	474	29.761	432	26.7576	368	29.4985	322	25.8432	390	27.211
Nlug01052	234	0	0	0	0	0	0	0	0	0	0	0	0	0	0	0	0	0	0	0	0	0	0	0	0	0	0	0	0	0	0	0	0	0	0	0	0	0	0	0	0	0	0	2	1.04207	0	0	5	2.26758
Nlug01053	1617	1323	109.986	1485	104.494	1532	103.577	1650	105.84	1465	107.777	1590	113.378	1122	84.4125	1418	98.4607	1032	77.6567	1263	105.766	1407	95.3611	1153	99.2254	1251	96.6769	1321	96.9111	1470	97.5509	1208	108.699	1263	105.47	1256	105.794	1384	91.8855	1784	105.362	1572	91.5874	1446	109.029	1064	80.3251	1408	92.4062
Nlug01054	1848	0	0	0	0	0	0	0	0	0	0	0	0	0	0	0	0	0	0	0	0	0	0	0	0	0	0	0	0	0	0	0	0	1	0.073069	0	0	0	0	0	0	0	0	0	0	0	0	0	0
Nlug01055	12355	26	0.282889	77	0.709123	33	0.292002	95	0.797546	65	0.625849	85	0.793264	39	0.384013	64	0.581613	57	0.56136	99	1.08503	95	0.84269	117	1.31779	88	0.890052	99	0.950546	66	0.573225	60	0.706607	45	0.491819	30	0.33072	33	0.286742	23	0.17778	57	0.434636	26	0.256574	48	0.474262	22	0.188968
Nlug01056	468	0	0	0	0	0	0	0	0	0	0	0	0	0	0	0	0	0	0	0	0	1	0.234175	0	0	0	0	0	0	0	0	0	0	0	0	1	0.291029	0	0	0	0	0	0	1	0.260517	0	0	0	0
Nlug01057	3423	2056	80.7425	2465	81.9376	2786	88.9794	2929	88.7539	2316	80.4879	2265	76.2962	2304	81.8841	2585	84.7912	3829	136.109	1671	66.1029	2278	72.9347	1426	57.9717	2408	87.9073	2701	93.6049	2215	69.437	2344	99.6369	2201	86.8257	2472	98.3613	3633	113.941	3196	89.1658	3289	90.5212	2010	71.5931	3387	120.789	3891	120.632
Nlug01058	1803	82	6.1137	152	9.59227	126	7.63994	183	10.5276	121	7.98341	106	6.77878	133	8.97387	85	5.29322	120	8.09832	115	8.63681	148	8.99608	122	9.41603	103	7.13867	128	8.42161	114	6.78474	125	10.0875	121	9.06202	108	8.15851	124	7.38323	159	8.4217	246	12.8538	112	7.57363	104	7.04137	129	7.59281
Nlug01059	1497	2	0.179595	5	0.380033	6	0.438172	4	0.277149	7	0.556257	11	0.847252	3	0.243794	3	0.225007	8	0.650246	4	0.361817	4	0.292837	5	0.464785	6	0.500847	1	0.0792426	6	0.430084	1	0.0971958	3	0.270604	5	0.454916	4	0.286853	8	0.510348	3	0.188796	3	0.244333	5	0.407725	14	0.992464
Nlug01060	846	2	0.317794	3	0.403482	4	0.516898	6	0.735624	1	0.140614	0	0	3	0.431395	2	0.265434	1	0.143827	4	0.640237	2	0.259088	5	0.822438	7	1.03396	1	0.14022	6	0.761036	0	0	4	0.638447	0	0	4	0.507587	0	0	0	0	1	0.144116	2	0.288589	3	0.376322
Nlug01061	525	626	160.288	723	156.694	778	162.008	682	134.741	526	119.186	641	140.78	671	155.484	743	158.901	560	129.789	544	140.311	653	136.314	665	176.265	612	145.669	585	132.184	659	134.695	457	126.656	531	136.575	538	139.574	619	126.576	689	125.331	784	140.686	636	147.7	564	131.141	584	118.049
Nlug01062	303	2	0.887306	6	2.25311	1	0.360805	2	0.68464	0	0	2	0.761078	1	0.401496	0	0	5	2.00788	1	0.446898	3	1.08509	9	4.13336	3	1.23724	3	1.17452	5	1.77073	4	1.92082	2	0.891297	2	0.899021	2	0.708611	1	0.315178	5	1.55461	6	2.4143	0	0	10	3.5024
Nlug01063	720	10	1.86704	5	0.790152	12	1.82207	16	2.30496	24	3.96532	17	2.72244	5	0.844814	11	1.71537	6	1.01398	3	0.564209	1	0.152214	2	0.386546	15	2.60336	17	2.8009	11	1.6394	3	0.606259	11	2.06298	2	0.378338	0	0	18	2.38747	6	0.785077	8	1.35469	7	1.18682	9	1.32653
Nlug01064	1116	49	5.90226	62	6.32122	38	3.7225	52	4.83297	49	5.22313	53	5.47587	23	2.50719	54	5.43283	26	2.83477	50	6.06676	4	0.39281	21	2.61854	27	3.02326	22	2.33851	17	1.63459	16	2.08605	36	4.35586	10	1.22045	35	3.36686	116	9.92641	18	1.5195	64	6.99194	59	6.45368	49	4.65951
Nlug01065	1464	3065	281.433	3099	240.854	2930	218.797	3924	278.012	4342	352.816	3773	297.158	2066	171.677	2673	205	1819	151.182	1770	163.713	2372	177.566	1837	174.611	2749	234.644	2356	190.904	3029	222.015	2402	238.727	2365	218.135	2503	232.864	3484	255.481	4570	298.108	4129	265.703	3255	271.077	2930	244.313	3874	280.819
Nlug01066	627	0	0	0	0	0	0	0	0	0	0	0	0	0	0	1	0.179073	0	0	0	0	0	0	4	0.887761	0	0	0	0	0	0	0	0	0	0	0	0	0	0	0	0	0	0	0	0	0	0	0	0
Nlug01067	3228	100	4.1644	83	2.92562	84	2.84486	200	6.42646	231	8.5129	182	6.50099	63	2.37427	61	2.12175	69	2.60091	76	3.18809	115	3.90438	84	3.62117	104	4.02601	96	3.52792	144	4.78689	75	3.38063	84	3.51383	63	2.65821	154	5.12163	123	3.6389	137	3.99835	81	3.05938	111	4.19768	192	6.31214
Nlug01068	1464	2620	240.573	2985	231.994	2997	223.8	3550	251.514	2550	207.204	3123	245.965	2321	192.867	2710	207.838	2288	190.162	2259	208.942	2652	198.527	2303	218.905	2684	229.096	2943	238.468	3233	236.967	2219	220.539	2400	221.363	2489	231.562	3166	232.162	3454	225.31	3220	207.209	2989	248.924	2888	240.811	3359	243.488
Nlug01069	966	2488	346.226	3235	381.04	2807	317.673	3038	326.201	2644	325.599	2642	315.353	2826	355.893	2789	324.167	2394	301.548	2679	375.532	2912	330.371	2541	366.042	2893	374.237	2936	360.545	3149	349.8	2204	331.974	2511	350.998	2391	337.12	2885	320.619	3515	347.493	3239	315.884	3104	391.766	2396	302.781	3015	331.222
Nlug01070	1347	4	0.399189	4	0.337883	2	0.162322	8	0.616024	7	0.618201	14	1.1984	7	0.6322	6	0.500127	15	1.35498	7	0.70369	10	0.813616	12	1.2397	9	0.834931	18	1.58521	8	0.637304	7	0.756136	13	1.3032	9	0.910034	6	0.478194	4	0.28359	12	0.83928	4	0.362055	2	0.181252	8	0.630276
Nlug01071	303	292	129.547	305	114.533	347	125.199	263	90.0302	236	92.6549	258	98.179	284	114.025	382	141.553	266	106.819	271	121.109	283	102.36	193	88.6376	266	109.702	286	111.971	337	119.347	163	78.2734	208	92.6949	249	111.928	332	117.629	373	117.561	369	114.73	307	123.532	283	114.015	345	120.833
Nlug01072	1323	206	20.9312	224	19.2647	262	21.6499	298	23.3632	200	17.9833	276	24.0542	292	26.8502	270	22.914	240	22.073	255	26.0995	374	30.9813	300	31.5548	252	23.8022	271	24.2991	281	22.7914	175	19.2463	283	28.8843	229	23.5754	219	17.7707	302	21.7994	304	21.6475	305	28.1075	198	18.2694	321	25.7486
Nlug01073	1761	1	0.0763356	0	0	0	0	0	0	5	0.337761	2	0.130952	4	0.276328	9	0.573826	5	0.345478	20	1.53788	8	0.497872	11	0.869234	9	0.638644	7	0.471541	1	0.0609347	5	0.413124	6	0.460073	0	0	5	0.304812	8	0.433839	1	0.0534976	2	0.138469	9	0.623882	1	0.0602628
Nlug01074	195	0	0	0	0	0	0	0	0	0	0	0	0	0	0	0	0	0	0	0	0	0	0	0	0	0	0	0	0	0	0	0	0	0	0	0	0	0	0	0	0	0	0	0	0	0	0	0	0
Nlug01075	1032	254	33.0857	346	38.1478	267	28.2844	964	96.8885	552	63.6295	746	83.3491	453	53.4001	337	36.6646	328	38.6726	431	56.5521	510	54.1599	373	50.2959	359	43.4701	402	46.2091	557	57.9161	327	46.1039	240	31.4027	212	27.9794	336	34.9527	547	50.6181	713	65.0883	261	30.8349	249	29.4537	259	26.6335
Nlug01076	840	0	0	0	0	0	0	0	0	0	0	0	0	1	0.144825	0	0	0	0	4	0.64481	0	0	0	0	1	0.148763	0	0	0	0	1	0.173217	1	0.160752	4	0.64858	2	0.255606	5	0.568446	2	0.224308	0	0	0	0	0	0
Nlug01077	837	41632	6686.33	57165	7771.02	61426	8023.1	43427	5381.58	34663	4926.51	40389	5563.9	63773	9269.05	51277	6878.51	51949	7551.98	55916	9046.11	73476	9620.71	55860	9287.08	47442	7082.93	46442	6582.13	56048	7185.53	35025	6088.66	43127	6957.59	41140	6694.55	44275	5678.76	54770	6249.07	56207	6326.42	51636	7521.58	35319	5151.13	39836	5050.78
Nlug01078	1014	5	0.662855	1	0.112211	0	0	2	0.204582	1	0.117317	2	0.227423	9	1.07976	0	0	2	0.239995	49	6.54349	55	5.94445	48	6.58729	6	0.739416	9	1.0529	5	0.529122	24	3.44384	11	1.46484	14	1.8805	7	0.741107	4	0.376721	3	0.278725	9	1.08215	8	0.9631	8	0.837261
Nlug01079	378	11	3.91189	25	7.52526	6	1.7353	0	0	0	0	0	0	0	0	0	0	0	0	0	0	0	0	0	0	0	0	2	0.627652	1	0.283878	0	0	0	0	0	0	0	0	0	0	0	0	0	0	0	0	0	0
Nlug01080	648	28	5.80857	27	4.74091	10	1.6871	13	2.08086	9	1.65221	11	1.95731	9	1.68963	17	2.94558	14	2.62883	13	2.71656	15	2.5369	6	1.28849	9	1.73557	16	2.92904	12	1.98715	10	2.2454	7	1.45867	17	3.57319	10	1.65671	6	0.884249	12	1.74461	6	1.12891	15	2.82576	19	3.11162
Nlug01081	2868	348	16.3112	325	12.8937	230	8.76726	367	13.2728	346	14.3515	366	14.7144	396	16.7973	366	14.3284	373	15.8248	223	10.5287	292	11.1581	190	9.21888	336	14.6398	351	14.5181	419	15.6769	258	13.0891	328	15.4429	328	15.5768	379	14.1867	435	14.4847	370	12.1539	567	24.1038	410	17.4512	633	23.4225
Nlug01082	1338	24	2.41124	60	5.10233	42	3.43169	96	7.44201	82	7.29049	72	6.20466	30	2.72765	43	3.60836	44	4.00134	66	6.67942	82	6.71653	86	8.94429	82	7.65832	117	10.3731	33	2.64656	44	4.78482	43	4.33958	21	2.1377	39	3.12917	19	1.35611	78	5.49202	9	0.820103	47	4.28806	23	1.82423
Nlug01083	822	44	7.1956	56	7.75157	75	9.97481	62	7.82339	56	8.1043	40	5.61087	35	5.17988	41	5.60027	27	3.9967	20	3.29465	55	7.33294	29	4.90941	58	8.81722	69	9.95768	49	6.39659	39	6.90339	40	6.57088	40	6.62782	96	12.5378	88	10.2237	80	9.16878	43	6.37791	63	9.35596	78	10.07
Nlug01084	2595	156	8.08115	311	13.6363	163	6.86698	943	37.692	519	23.7919	549	24.3936	197	9.23534	303	13.11	252	11.8161	596	31.1	432	18.2446	682	36.5722	643	30.9634	800	36.5707	323	13.3564	307	17.2135	349	18.1603	207	10.8646	250	10.3424	199	7.32342	493	17.8979	107	5.02723	431	20.2749	296	12.1049
Nlug01085	2151	1	0.0624951	8	0.423178	4	0.203299	12	0.57865	8	0.442434	16	0.857672	4	0.226226	7	0.365388	2	0.113136	8	0.503617	15	0.764255	2	0.129388	4	0.232378	15	0.82724	6	0.299319	6	0.405864	1	0.0627762	2	0.12664	5	0.249546	4	0.17759	4	0.175191	9	0.510134	2	0.113503	10	0.493365
Nlug01086	363	0	0	0	0	0	0	0	0	1	0.327712	0	0	0	0	1	0.309307	0	0	0	0	1	0.301912	0	0	0	0	0	0	0	0	0	0	0	0	0	0	0	0	0	0	1	0.259529	0	0	0	0	0	0
Nlug01087	375	0	0	0	0	0	0	0	0	0	0	0	0	0	0	0	0	0	0	0	0	0	0	0	0	0	0	1	0.316337	0	0	0	0	0	0	0	0	0	0	0	0	0	0	0	0	0	0	0	0
Nlug01088	1233	123	13.41	109	10.0586	129	11.4378	134	11.2724	112	10.8057	109	10.1931	153	15.0957	162	14.7519	173	17.0723	117	12.8491	151	13.4215	102	11.5117	108	10.9455	127	12.2186	176	15.317	103	12.1547	118	12.9227	148	16.3486	151	13.1472	184	14.2513	175	13.3711	151	14.9312	102	10.0985	137	11.7914
Nlug01089	2202	1268	77.4084	1102	56.9426	1194	59.2792	1361	64.1085	1494	80.7109	1306	68.3861	929	51.3242	1081	55.1195	942	52.0527	855	52.5775	937	46.6347	676	42.7202	1141	64.7506	1105	59.5286	1251	60.9627	1008	66.6059	1042	63.8978	909	56.225	1546	75.3725	1703	73.8577	1500	64.1752	1156	64.0063	1178	65.3052	1620	78.074
Nlug01090	2211	2972	180.695	3268	168.177	4532	224.087	3316	155.561	2845	153.071	2341	122.083	4011	220.693	4963	252.03	4594	252.82	1160	71.0428	1619	80.2501	1173	73.8266	2228	125.922	2455	131.718	2496	121.138	2423	159.453	2229	136.131	2640	162.629	2694	130.807	3504	151.347	2398	102.177	2759	152.141	2828	156.139	3887	186.567
Nlug01091	540	44	10.9533	108	22.7564	132	26.7236	45	8.64358	4	0.881181	102	21.7795	286	64.4312	115	23.9112	112	25.2368	46	11.5349	64	12.9889	38	9.7925	14	3.23974	105	23.0662	102	20.2689	90	24.2504	64	16.0037	251	63.3086	98	19.4829	36	6.36659	70	12.2123	61	13.7727	305	68.9486	253	49.7205
Nlug01092	417	41	13.217	33	9.00433	93	24.3816	74	18.4065	30	8.55824	49	13.5488	93	27.1313	138	37.1569	128	37.3494	18	5.84504	32	8.4101	21	7.00788	12	3.59601	77	21.9046	103	26.5048	47	16.3995	45	14.5717	131	42.7876	141	36.2998	37	8.47352	82	18.5256	32	9.35612	73	21.3701	242	61.5868
Nlug01093	324	0	0	0	0	0	0	0	0	0	0	1	0.355874	0	0	0	0	0	0	0	0	0	0	0	0	0	0	0	0	0	0	0	0	0	0	0	0	0	0	0	0	0	0	0	0	0	0	0	0
Nlug01094	309	0	0	0	0	0	0	1	0.335673	1	0.384982	0	0	0	0	0	0	0	0	1	0.43822	2	0.709347	0	0	0	0	0	0	0	0	0	0	0	0	0	0	0	0	0	0	0	0	0	0	2	0.790116	0	0
Nlug01095	606	0	0	0	0	0	0	0	0	0	0	0	0	0	0	0	0	0	0	0	0	0	0	0	0	2	0.412414	0	0	1	0.177073	0	0	0	0	0	0	0	0	0	0	0	0	0	0	0	0	0	0
Nlug01096	420	0	0	2	0.541819	0	0	1	0.24696	0	0	0	0	0	0	0	0	0	0	0	0	0	0	1	0.331325	1	0.297527	1	0.282443	0	0	0	0	1	0.321504	4	1.29716	1	0.255606	1	0.227378	0	0	0	0	0	0	0	0
Nlug01097	1419	2	0.189467	2	0.160369	0	0	6	0.438575	7	0.586833	1	0.0812567	4	0.342927	2	0.15825	1	0.0857486	5	0.477132	9	0.6951	4	0.392266	4	0.352252	0	0	4	0.302484	2	0.205077	6	0.570958	0	0	3	0.226965	3	0.2019	9	0.597521	8	0.687368	8	0.68822	12	0.897444
Nlug01098	1524	3	0.26462	1	0.0746601	7	0.502144	3	0.204179	0	0	3	0.226975	1	0.079825	5	0.368368	2	0.159681	1	0.0888518	1	0.0719121	1	0.09131	2	0.163991	0	0	6	0.422465	0	0	0	0	4	0.357485	0	0	3	0.18799	0	0	6	0.480008	5	0.400502	3	0.208903
Nlug01099	3156	4	0.170376	4	0.14421	6	0.20784	1	0.0328653	0	0	2	0.0730693	2	0.0770933	0	0	1	0.0385543	0	0	1	0.0347256	0	0	2	0.0791897	1	0.0375875	2	0.0680013	1	0.0461033	0	0	0	0	1	0.034016	2	0.0605189	2	0.0597017	3	0.115895	0	0	3	0.100877
Nlug01100	291	0	0	2	0.782006	3	1.12705	2	0.712873	3	1.22639	5	1.98116	0	0	0	0	0	0	1	0.465327	4	1.50645	1	0.478201	3	1.28826	2	0.815301	2	0.737498	0	0	0	0	2	0.936094	6	2.2135	3	0.984525	0	0	0	0	0	0	1	0.364683
Nlug01101	1686	26	2.07301	19	1.28224	9	0.58358	9	0.553682	8	0.564458	21	1.43616	5	0.360775	7	0.466163	11	0.793861	12	0.963773	10	0.650024	8	0.660292	2	0.148234	7	0.492517	12	0.763744	8	0.690402	12	0.961079	21	1.69646	11	0.700416	3	0.169927	22	1.2293	4	0.289257	4	0.289616	8	0.503548
Nlug01102	1602	0	0	0	0	0	0	1	0.0647459	0	0	0	0	0	0	0	0	0	0	0	0	0	0	0	0	3	0.23401	0	0	1	0.0669825	0	0	0	0	2	0.17004	0	0	0	0	0	0	1	0.0761061	2	0.152401	7	0.463708
Nlug01103	669	0	0	0	0	0	0	0	0	0	0	0	0	0	0	0	0	0	0	0	0	0	0	0	0	0	0	0	0	0	0	0	0	1	0.201841	0	0	0	0	0	0	0	0	0	0	0	0	0	0
Nlug01104	840	0	0	1	0.135455	0	0	0	0	0	0	0	0	2	0.289651	3	0.400995	1	0.144854	3	0.483607	4	0.521877	2	0.331325	11	1.6364	16	2.25955	2	0.255491	3	0.51965	4	0.643007	4	0.64858	7	0.894622	4	0.454757	5	0.560769	0	0	0	0	0	0
Nlug01105	2055	1	0.0654146	1	0.0553683	1	0.053199	2	0.100947	2	0.115776	0	0	3	0.177596	4	0.218547	0	0	0	0	1	0.0533305	2	0.135432	1	0.0608084	0	0	1	0.052217	0	0	1	0.0657088	0	0	1	0.0522407	0	0	2	0.0916878	0	0	0	0	0	0
Nlug01106	2634	4	0.204141	4	0.17279	9	0.373544	1	0.0393785	4	0.180652	2	0.08755	2	0.0923715	4	0.170507	2	0.0923897	4	0.205634	1	0.0416075	2	0.105662	5	0.237208	5	0.225183	1	0.0407388	1	0.05524	5	0.256324	8	0.413673	1	0.0407573	2	0.0725125	0	0	2	0.0925755	4	0.18538	6	0.241738
Nlug01107	837	0	0	0	0	0	0	3	0.371767	0	0	0	0	0	0	0	0	0	0	0	0	2	0.261874	0	0	1	0.149297	0	0	0	0	0	0	0	0	0	0	0	0	0	0	0	0	0	0	0	0	0	0
Nlug01108	864	0	0	1	0.131692	0	0	0	0	0	0	1	0.133453	1	0.140802	0	0	0	0	2	0.313449	0	0	0	0	1	0.144631	0	0	1	0.124197	0	0	0	0	0	0	4	0.497012	3	0.331593	0	0	0	0	0	0	0	0
Nlug01109	519	0	0	0	0	0	0	0	0	0	0	0	0	0	0	0	0	0	0	0	0	0	0	0	0	0	0	0	0	0	0	0	0	0	0	0	0	0	0	0	0	0	0	0	0	0	0	0	0
Nlug01110	285	0	0	0	0	0	0	0	0	0	0	0	0	0	0	0	0	0	0	0	0	0	0	0	0	1	0.438461	0	0	0	0	2	1.02107	0	0	0	0	0	0	0	0	0	0	0	0	0	0	0	0
Nlug01111	429	0	0	0	0	3	0.764503	1	0.241779	0	0	0	0	1	0.283574	0	0	0	0	0	0	0	0	0	0	0	0	0	0	0	0	0	0	0	0	0	0	0	0	0	0	2	0.439204	0	0	0	0	0	0
Nlug01112	387	0	0	0	0	0	0	0	0	0	0	0	0	0	0	0	0	0	0	0	0	0	0	1	0.359578	0	0	0	0	0	0	0	0	0	0	0	0	0	0	0	0	0	0	0	0	0	0	0	0
Nlug01113	198	0	0	0	0	0	0	0	0	0	0	0	0	0	0	0	0	0	0	0	0	0	0	0	0	0	0	0	0	0	0	0	0	0	0	0	0	0	0	0	0	0	0	0	0	0	0	0	0
Nlug01114	1002	1	0.134159	0	0	0	0	1	0.103516	0	0	0	0	0	0	1	0.112054	0	0	2	0.27028	1	0.109375	12	1.66655	0	0	1	0.118389	0	0	4	0.580847	1	0.134762	0	0	0	0	2	0.190617	0	0	3	0.365036	1	0.121829	0	0
Nlug01115	561	0	0	0	0	0	0	0	0	0	0	0	0	0	0	0	0	1	0.216893	1	0.241373	0	0	2	0.496102	1	0.222747	3	0.634365	0	0	0	0	0	0	0	0	0	0	0	0	0	0	0	0	0	0	0	0
Nlug01116	348	0	0	0	0	0	0	0	0	0	0	0	0	0	0	0	0	0	0	0	0	3	0.944777	0	0	0	0	0	0	0	0	3	1.25433	0	0	0	0	1	0.30849	0	0	0	0	0	0	0	0	0	0
Nlug01117	1065	0	0	1	0.106838	1	0.102652	3	0.292177	0	0	1	0.108266	0	0	0	0	3	0.342753	2	0.254291	2	0.205811	1	0.130663	1	0.117335	0	0	2	0.201514	0	0	1	0.12679	0	0	0	0	0	0	1	0.0884593	1	0.114481	1	0.114623	1	0.0996458
Nlug01118	1347	1	0.0997973	1	0.0844706	3	0.243483	3	0.231009	4	0.353258	2	0.1712	3	0.270943	1	0.0833546	5	0.45166	3	0.301581	0	0	2	0.206617	2	0.18554	2	0.176134	2	0.159326	1	0.108019	3	0.300738	0	0	0	0	2	0.141795	8	0.55952	1	0.0905137	1	0.0906258	1	0.0787845
Nlug01119	1743	4	0.308495	1	0.0652794	0	0	1	0.0595083	0	0	0	0	4	0.279181	0	0	1	0.0698091	0	0	0	0	0	0	1	0.0716932	1	0.0680587	1	0.061564	0	0	0	0	0	0	0	0	1	0.05479	0	0	0	0	0	0	1	0.0608851
Nlug01120	1707	0	0	0	0	0	0	0	0	0	0	0	0	1	0.0712673	0	0	2	0.142563	0	0	0	0	1	0.0815211	0	0	1	0.069494	0	0	0	0	0	0	0	0	0	0	0	0	0	0	0	0	0	0	0	0
Nlug01121	390	2	0.689369	1	0.291749	0	0	2	0.531913	0	0	0	0	1	0.311932	1	0.287894	0	0	2	0.694411	0	0	0	0	2	0.640827	0	0	1	0.275144	0	0	1	0.346235	0	0	3	0.825805	0	0	0	0	0	0	2	0.626015	0	0
Nlug01122	1281	0	0	0	0	0	0	0	0	0	0	0	0	2	0.189935	0	0	0	0	0	0	0	0	0	0	0	0	2	0.185209	2	0.167535	0	0	0	0	0	0	0	0	0	0	0	0	0	0	3	0.285885	3	0.248531
Nlug01123	1810	7	0.519883	0	0	1	0.0604	3	0.171917	5	0.328617	1	0.0637035	4	0.268847	0	0	2	0.13445	0	0	2	0.121098	0	0	15	1.03559	3	0.196618	5	0.296425	1	0.0803879	0	0	1	0.0752496	2	0.118624	3	0.158285	1	0.0520493	0	0	0	0	0	0
Nlug01124	555	0	0	0	0	0	0	1	0.186888	1	0.214341	1	0.207754	0	0	0	0	0	0	0	0	0	0	1	0.250732	0	0	0	0	0	0	0	0	0	0	0	0	0	0	0	0	0	0	0	0	0	0	0	0
Nlug01125	270	0	0	0	0	0	0	0	0	0	0	0	0	0	0	0	0	0	0	0	0	0	0	2	1.03079	0	0	0	0	0	0	0	0	0	0	0	0	0	0	0	0	0	0	0	0	0	0	0	0
Nlug01126	1512	98	8.71285	122	9.18082	88	6.36277	107	7.34019	105	8.26107	78	5.94819	97	7.80448	80	5.94067	56	4.50656	119	10.6573	90	6.52346	145	13.345	117	9.66963	73	5.72733	82	5.81951	67	6.44751	85	7.59106	62	5.58499	42	2.98207	77	4.86337	36	2.24308	95	7.66044	23	1.85693	43	3.01804
Nlug01127	1419	29	2.74727	20	1.60369	28	2.1572	30	2.19288	18	1.509	39	3.16901	35	3.00061	24	1.899	28	2.40096	23	2.19481	19	1.46743	49	4.80526	35	3.0822	33	2.75875	39	2.94921	9	0.922846	19	1.80803	9	0.863859	27	2.04269	31	2.0863	26	1.72617	13	1.11697	24	2.06466	7	0.523509
Nlug01128	771	0	0	0	0	0	0	0	0	0	0	0	0	3	0.473359	2	0.291254	1	0.157817	0	0	0	0	0	0	2	0.324154	0	0	0	0	1	0.188719	1	0.175138	0	0	0	0	0	0	2	0.244382	0	0	0	0	0	0
Nlug01129	2238	23	1.38151	7	0.355886	2	0.0976979	45	2.08558	24	1.2757	37	1.90627	14	0.761013	18	0.903045	18	0.978637	16	0.968079	22	1.07733	6	0.373074	30	1.67508	37	1.9612	19	0.910998	23	1.49533	30	1.81007	12	0.730304	20	0.95938	35	1.4935	25	1.05238	5	0.27239	8	0.436365	73	3.46156
Nlug01130	693	0	0	2	0.328375	1	0.157755	2	0.299345	3	0.514976	1	0.166383	1	0.175546	0	0	0	0	0	0	0	0	0	0	0	0	1	0.171178	2	0.309686	1	0.20996	0	0	0	0	1	0.154913	0	0	0	0	1	0.175934	3	0.528454	3	0.459406
Nlug01131	525	0	0	0	0	0	0	0	0	3	0.679768	1	0.219625	2	0.463441	0	0	0	0	2	0.515848	0	0	0	0	1	0.238022	1	0.225955	2	0.408785	0	0	0	0	4	1.03773	0	0	0	0	0	0	1	0.232232	0	0	1	0.202139
Nlug01132	861	21	3.27871	12	1.58581	15	1.9046	20	2.40936	16	2.21063	28	3.7497	15	2.1194	18	2.34729	16	2.26113	16	2.51633	14	1.78202	15	2.42433	22	3.19297	23	3.16888	41	5.10981	11	1.85891	23	3.60711	16	2.53104	30	3.74058	37	4.1039	20	2.18837	10	1.41605	17	2.41027	25	3.08138
Nlug01133	540	5	1.24469	4	0.842829	10	2.02452	5	0.960398	3	0.660886	2	0.427049	2	0.450568	0	0	0	0	0	0	0	0	1	0.257697	0	0	0	0	1	0.198715	0	0	0	0	0	0	0	0	0	0	2	0.348923	0	0	2	0.452122	0	0
Nlug01134	285	3	1.41502	0	0	1	0.383593	4	1.45576	1	0.417402	4	1.61829	0	0	1	0.39396	4	1.70775	3	1.42537	0	0	2	0.976537	0	0	3	1.2487	1	0.376512	1	0.510534	5	2.36897	4	1.9116	0	0	2	0.670168	3	0.991676	0	0	1	0.428326	0	0
Nlug01135	273	6	2.95444	15	6.25175	13	5.2059	7	2.65956	2	0.871498	7	2.95649	2	0.891233	4	1.64511	4	1.78282	7	3.47205	3	1.20433	6	3.05838	5	2.28867	5	2.17264	8	3.1445	4	2.1319	1	0.494621	1	0.498907	0	0	1	0.349813	6	2.07053	14	6.25241	4	1.78862	5	1.94364
Nlug01136	264	17	8.65628	26	11.2058	32	13.2514	12	4.71468	14	6.30846	13	5.67781	9	4.14727	8	3.40238	16	7.37438	13	6.66792	8	3.32103	6	3.16265	4	1.89335	7	3.14539	13	5.28401	3	1.65343	3	1.53445	4	2.06366	6	2.43988	6	2.17043	14	4.99594	7	3.23278	0	0	8	3.21584
Nlug01137	651	187	38.6142	263	45.9672	228	38.2886	162	25.8113	179	32.7093	184	32.5896	179	33.45	135	23.2836	178	33.2697	153	31.8245	265	44.612	197	42.1103	191	36.663	174	31.7066	184	30.3292	111	24.8091	125	25.9277	105	21.968	235	38.7532	259	37.9942	351	50.7948	189	35.3967	157	29.44	140	22.8221
Nlug01138	1716	73	5.71863	414	27.4509	77	4.90556	1054	63.7087	549	38.0587	588	39.5095	40	2.83574	198	12.9552	95	6.73621	402	31.7219	310	19.7985	598	48.4939	667	48.5718	789	54.5432	141	8.8171	246	20.8587	181	14.2428	26	2.06366	80	5.00488	0	0	432	23.717	5	0.355251	823	58.5467	4	0.247372
Nlug01139	636	548	115.827	724	129.525	734	126.169	586	95.5687	544	101.752	544	98.6242	598	114.385	652	115.103	551	105.415	520	110.713	639	110.111	662	144.845	517	101.58	603	112.471	695	117.261	446	102.035	457	97.0274	442	94.6559	527	88.9558	767	115.169	580	85.9141	534	102.368	470	90.2112	507	84.5979
Nlug01140	1323	130	13.209	179	15.3945	142	11.7339	224	17.5616	142	12.7681	133	11.5913	102	9.37917	110	9.33533	133	12.2321	195	19.9584	146	12.0943	176	18.5121	150	14.1679	163	14.6153	105	8.51635	104	11.4378	139	14.187	102	10.5008	148	12.0094	129	9.31168	185	13.1736	105	9.67635	124	11.4415	117	9.38501
Nlug01141	867	20	3.10097	72	9.44902	49	6.17863	117	13.9972	61	8.3697	55	7.31451	29	4.06914	38	4.92109	30	4.21029	57	8.90239	60	7.58437	110	17.6554	84	12.107	105	14.3665	30	3.71301	17	2.85298	29	4.51663	22	3.4561	16	1.98117	21	2.31312	93	10.1055	14	1.96875	81	11.4047	8	0.979218
Nlug01142	4377	79	2.42626	127	3.30142	85	2.12304	196	4.64467	130	3.53318	199	5.24226	190	5.28081	113	2.89867	170	4.72587	133	4.11459	165	4.13137	115	3.65616	114	3.25465	144	3.90271	138	3.38319	75	2.49318	104	3.20843	74	2.3027	120	2.94324	133	2.90184	136	2.92722	120	3.34262	103	2.87263	171	4.14599
Nlug01143	339	174	68.9979	310	104.048	417	134.478	411	125.753	202	70.8844	318	108.161	585	209.933	899	297.754	491	176.235	57	22.7681	21	6.78902	77	31.6078	207	76.3038	473	165.517	312	98.7595	296	127.046	320	127.463	338	135.8	265	83.9203	357	100.57	401	111.439	377	135.589	454	163.484	267	83.5834
Nlug01144	360	20	7.46816	15	4.74091	20	6.07355	62	17.8634	26	8.59152	32	10.2492	45	15.2067	36	11.2279	42	14.1957	25	9.40348	33	10.0461	22	8.50401	17	5.90095	22	7.24938	21	6.25952	12	4.85007	24	9.0021	19	7.18842	28	8.3498	31	8.22352	27	7.06569	23	7.78946	14	4.74728	21	6.1905
Nlug01145	1731	1232	95.6753	1435	94.3253	1143	72.1879	1870	112.052	1503	103.291	1581	105.312	1186	83.3511	1853	120.192	1181	83.0161	908	71.0297	1000	63.3126	852	68.493	1373	99.1172	1423	97.5189	1575	97.6355	993	83.4683	1084	84.5605	1124	88.4406	1415	87.7567	2050	113.098	1598	86.9707	1233	86.8456	1329	93.7233	1633	100.115
Nlug01146	633	266	56.489	341	61.2949	337	58.2025	383	62.7582	286	53.7479	369	67.2147	322	61.8837	338	59.9529	339	65.1636	406	86.8507	532	92.1075	475	104.422	326	64.3561	355	66.5281	353	59.8405	226	51.9486	257	54.8232	271	58.3107	261	44.2647	262	39.5272	327	48.6673	242	46.6116	259	49.9477	213	35.7096
Nlug01147	807	88	14.6587	126	17.7652	131	17.7465	124	15.9376	105	15.478	99	14.145	124	18.6927	155	21.5653	85	12.8161	127	21.3099	117	15.8891	141	24.3136	91	14.0911	122	17.9336	111	14.7596	55	9.9165	71	11.8801	75	12.6582	80	10.6423	117	13.8456	152	17.7445	132	19.9426	65	9.8324	98	12.8873
Nlug01148	1590	57	4.81908	64	4.5799	105	7.21951	125	8.15432	85	6.35947	158	11.4578	162	12.3949	132	9.32124	114	8.72403	115	9.79381	105	7.23735	96	8.4019	119	9.35245	141	10.5197	160	10.7981	137	12.537	154	13.0785	154	13.1919	110	7.42705	173	10.3908	127	7.52489	129	9.89178	155	11.9002	139	9.2774
Nlug01150	387	0	0	5	1.47005	1	0.282491	6	1.60811	1	0.307389	6	1.78765	0	0	0	0	2	0.628823	0	0	3	0.849567	0	0	1	0.322897	4	1.22611	0	0	0	0	1	0.348919	1	0.351942	1	0.277402	1	0.246767	0	0	1	0.315044	2	0.630868	2	0.548438
Nlug01151	420	1	0.320064	6	1.62546	2	0.52059	7	1.72872	4	1.13295	4	1.09813	6	1.7379	4	1.06932	4	1.15883	4	1.28962	9	2.34845	6	1.98795	5	1.48763	8	2.25955	0	0	6	2.0786	6	1.92902	3	0.972869	3	0.766819	6	1.36427	5	1.12154	12	3.48348	6	1.7439	11	2.77941
Nlug01152	405	2	0.663837	0	0	1	0.269936	2	0.512212	2	0.587454	0	0	4	1.20151	0	0	0	0	10	3.34346	2	0.541205	0	0	2	0.617093	3	0.878713	5	1.32477	0	0	0	0	0	0	4	1.06029	1	0.2358	1	0.232615	0	0	3	0.904244	3	0.786095
Nlug01155	2019	417	27.7642	441	24.8528	395	21.3883	507	26.0463	514	30.2849	519	29.6396	462	27.8375	538	29.9187	433	26.0952	331	22.1995	458	24.8609	374	25.7774	510	31.5653	472	27.7323	495	26.3083	282	20.3227	383	25.6152	385	25.9721	608	32.3287	640	30.2721	497	23.1907	476	28.7444	370	22.371	506	26.5964
Nlug01156	354	264	100.251	344	110.568	295	91.1033	382	111.927	307	103.165	388	126.378	330	113.406	337	106.887	318	109.303	432	165.246	448	138.695	335	131.688	319	112.606	367	122.983	354	107.306	233	95.7683	262	99.9386	284	109.269	322	97.6502	368	99.2757	476	126.677	307	105.735	258	88.9684	276	82.7398
Nlug01157	2757	26	1.26772	16	0.660323	19	0.753411	73	2.74638	75	3.23611	63	2.63479	16	0.706004	12	0.488699	25	1.10335	17	0.834955	27	1.07328	15	0.757108	29	1.31443	43	1.85017	47	1.8293	20	1.05551	33	1.61626	19	0.938641	33	1.28498	34	1.17772	40	1.36684	20	0.884454	23	1.01838	55	2.11707
Nlug01158	1197	351	39.4184	481	45.7219	399	36.4413	556	48.1788	548	54.461	556	53.5578	445	45.2262	460	43.148	406	41.2706	507	57.3541	547	50.0819	512	59.5223	489	51.0494	494	48.9569	462	41.4164	337	40.9643	397	44.7849	361	41.0767	414	37.1302	540	43.0822	601	47.3014	389	39.6221	369	37.6315	367	32.5372
Nlug01159	915	403	59.2066	1296	161.16	568	67.8645	2859	324.092	1448	188.255	1726	217.501	423	56.2397	780	95.7129	844	112.236	2359	349.106	1595	191.041	2938	446.822	2166	295.81	2933	380.252	953	111.762	981	155.997	859	126.767	204	30.3663	426	49.9815	66	6.88845	1633	168.135	60	7.99488	1946	259.622	61	7.07485
Nlug01160	504	0	0	0	0	0	0	0	0	0	0	0	0	0	0	0	0	0	0	0	0	0	0	0	0	0	0	0	0	0	0	0	0	0	0	0	0	0	0	0	0	0	0	0	0	0	0	0	0
Nlug01162	1419	4	0.378934	18	1.44332	3	0.231129	5	0.365479	6	0.503	1	0.0812567	5	0.428659	9	0.712126	14	1.20048	6	0.572559	4	0.308933	4	0.392266	4	0.352252	4	0.334394	10	0.756209	9	0.922846	5	0.475798	2	0.191969	7	0.529586	2	0.1346	10	0.663913	2	0.171842	1	0.0860275	9	0.673083
Nlug01163	948	888	125.919	1082	129.865	1098	126.622	1261	137.969	1060	133.014	1089	132.453	803	103.046	1043	123.53	852	109.355	810	115.698	875	101.155	784	115.083	952	125.489	1017	127.26	1003	113.532	648	99.4571	736	104.835	769	110.484	1095	124.001	1269	127.836	1128	112.097	983	126.423	928	119.498	931	104.22
Nlug01164	3480	166	6.41232	559	18.277	145	4.55516	1212	36.1242	574	19.6215	577	19.1178	112	3.91528	288	9.29202	146	5.10485	696	27.082	387	12.1876	800	31.99	862	30.9531	1142	38.9285	293	9.03467	346	14.4666	376	14.5896	44	1.72209	116	3.57849	36	0.98792	625	16.9198	26	0.910911	1005	35.2538	30	0.914852
Nlug01165	1011	166	22.0721	211	23.7468	213	23.0326	235	24.1097	194	22.827	218	24.8626	202	24.3066	246	27.32	215	25.876	271	36.2969	280	30.3525	243	33.4471	230	28.4284	244	28.6299	237	25.1548	168	24.1784	218	29.1166	150	20.208	193	20.494	259	24.4651	280	26.0916	235	28.3399	210	25.3564	196	20.5738
Nlug01166	696	429	82.858	561	91.7122	529	83.0925	548	81.667	438	74.8624	471	78.0285	387	67.6434	465	75.0137	416	72.7266	490	95.3318	582	91.6434	504	100.769	428	76.844	468	79.7659	451	69.5331	374	78.1865	415	80.5145	470	91.9753	426	65.7084	553	75.8777	554	74.9884	468	81.982	357	62.615	426	64.9545
Nlug01167	972	117	16.181	160	18.7295	143	16.0837	355	37.8824	253	30.9637	339	40.2138	135	16.8963	112	12.9374	167	20.9055	127	17.6925	145	16.3489	125	17.8956	147	18.8985	169	20.6253	192	21.1963	87	13.0233	133	18.4765	99	13.8724	138	15.2417	145	14.2462	171	16.5738	107	13.4215	96	12.0566	119	12.9924
Nlug01168	276	0	0	0	0	0	0	4	1.50323	1	0.431013	3	1.2533	0	0	0	0	0	0	0	0	2	0.79416	7	3.52933	1	0.452758	0	0	1	0.38879	0	0	0	0	0	0	0	0	0	0	2	0.682675	0	0	0	0	0	0
Nlug01169	309	0	0	0	0	0	0	0	0	0	0	0	0	0	0	0	0	0	0	0	0	0	0	0	0	0	0	0	0	0	0	0	0	0	0	0	0	0	0	0	0	0	0	0	0	0	0	0	0
Nlug01170	3525	193	7.36011	283	9.13483	263	8.15665	471	13.8592	386	13.0265	362	11.8411	241	8.31729	271	8.63191	310	10.7007	325	12.4846	339	10.5397	316	12.4747	423	14.9954	441	14.8409	296	9.01066	222	9.16354	249	9.5384	204	7.88231	262	7.97927	282	7.63991	387	10.343	147	5.08441	250	8.65766	218	6.56305
Nlug01171	1200	302	33.8308	352	33.376	388	35.3481	343	29.6475	234	23.1971	324	31.1319	270	27.372	325	30.4088	296	30.0137	369	41.6386	379	34.6135	304	35.253	343	35.7181	379	37.4661	326	29.1515	234	28.3729	276	31.0573	297	33.7099	232	20.7552	328	26.103	347	27.2422	249	25.2988	237	24.1094	246	21.7552
Nlug01172	885	50	7.59474	86	11.0568	60	7.41179	120	14.0641	77	10.3501	108	14.0709	72	9.89722	80	10.1495	86	11.824	152	23.2569	195	24.1479	155	24.372	139	19.6267	90	12.0637	83	10.0637	66	10.851	91	13.8846	63	9.69572	65	7.8848	63	6.79823	109	11.6032	87	11.9855	54	7.44852	50	5.99564
Nlug01173	297	16	7.24185	37	14.1749	19	6.99379	39	13.6202	10	4.00537	27	10.4821	24	9.83057	30	11.3413	25	10.2422	61	27.8115	51	18.8192	53	24.8326	21	8.83565	20	7.9883	31	11.2003	23	11.2678	23	10.457	22	10.089	13	4.69902	20	6.4309	24	7.61287	28	11.4943	23	9.45346	8	2.85853
Nlug01174	1014	203	26.9119	171	19.1881	147	15.8487	412	42.1439	330	38.7146	326	37.0699	159	19.0758	161	17.8273	167	20.0395	249	33.2516	256	27.6687	215	29.5056	253	31.1787	313	36.6174	213	22.5406	139	19.9456	216	28.7641	160	21.4914	227	24.033	178	16.7641	201	18.6746	150	18.0358	167	20.1047	179	18.7337
Nlug01178	468	112	32.1705	138	33.5511	177	41.3469	109	24.1577	124	31.5192	138	33.9997	179	46.5298	158	37.906	119	30.9393	188	54.3955	219	51.2844	158	46.9802	141	37.6486	132	33.4587	192	44.023	112	34.821	141	40.6826	136	39.58	137	31.4265	146	29.7924	161	32.4096	136	35.4303	93	24.2581	125	28.3448
Nlug01179	756	129	22.9379	157	23.6293	87	12.5809	167	22.9124	156	24.5472	157	23.9453	153	24.6203	169	25.0993	149	23.9814	137	24.5386	141	20.4402	179	32.9484	182	30.0833	135	21.1833	197	27.962	108	20.786	120	21.4336	115	20.7185	162	23.0046	204	25.7695	203	25.2969	130	20.9654	92	14.8554	141	19.7927
Nlug01180	858	1459	228.588	1923	255.015	1667	212.404	2312	279.496	1973	273.551	1758	236.251	1453	206.017	1574	205.975	1602	227.188	1927	304.12	2015	257.38	1884	305.56	1962	285.751	2110	291.727	2065	258.26	1250	211.979	1468	231.033	1216	193.032	1932	241.736	2184	243.088	2558	280.871	1682	239.013	1361	193.638	1441	178.232
Nlug01181	378	0	0	0	0	0	0	1	0.274399	0	0	0	0	0	0	0	0	0	0	0	0	0	0	0	0	0	0	0	0	0	0	0	0	0	0	0	0	0	0	0	0	0	0	0	0	0	0	0	0
Nlug01182	342	0	0	1	0.332696	0	0	0	0	0	0	0	0	1	0.355711	1	0.3283	0	0	0	0	0	0	0	0	0	0	1	0.34686	0	0	0	0	0	0	0	0	0	0	0	0	0	0	0	0	1	0.356939	0	0
Nlug01183	1149	729	85.2891	664	65.7539	756	71.9312	977	88.1961	973	100.738	929	93.2261	607	64.2677	648	63.3216	609	64.4921	634	74.7171	756	72.1089	616	74.6044	770	83.7426	816	84.2463	1029	96.0991	557	70.535	638	74.9784	533	63.1815	811	75.7742	837	69.5671	1078	88.3877	630	66.8502	615	65.3393	828	76.4749
Nlug01184	921	8	1.16766	10	1.23542	6	0.712208	21	2.36502	18	2.32494	22	2.75426	32	4.22682	28	3.41346	14	1.8496	27	3.96968	27	3.21286	19	2.87076	27	3.66336	26	3.34884	38	4.42739	14	2.21176	29	4.25181	19	2.80981	47	5.47847	38	3.94024	40	4.0916	8	1.05904	5	0.66272	16	1.84361
Nlug01187	468	57	16.3725	101	24.5555	71	16.5855	121	26.8173	72	18.3015	85	20.9418	68	17.6761	61	14.6346	86	22.3595	105	30.3805	96	22.4808	97	28.8423	77	20.5599	126	31.9378	67	15.3622	59	18.3432	94	27.1217	63	18.3348	74	16.9749	90	18.3652	88	17.7146	79	20.5808	55	14.3462	32	7.25626
Nlug01188	888	117	17.7117	143	18.323	146	17.9744	83	9.69483	103	13.7982	96	12.4652	86	11.7817	102	12.8969	74	10.1398	64	9.75929	71	8.76259	71	11.1263	105	14.7758	125	16.6985	125	15.105	89	14.583	54	8.21138	80	12.2704	144	17.4089	165	17.7447	160	16.9746	185	25.4004	178	24.4696	157	18.7627
Nlug01189	2070	169	10.975	258	14.1815	244	12.8865	287	14.3809	231	13.2752	243	13.5356	250	14.6924	246	13.3433	226	13.2846	265	17.3351	264	13.9772	285	19.1592	249	15.0316	294	16.8484	284	14.7222	202	14.1988	250	16.3082	172	11.3172	215	11.1504	272	12.5486	267	12.1516	153	9.01162	225	13.2688	203	10.4072
Nlug01190	2193	719	44.0734	711	36.8896	755	37.6378	947	44.7906	800	43.3961	731	38.4344	460	25.5178	654	33.4839	638	35.399	730	45.075	749	37.4309	563	35.7251	748	42.6225	846	45.7628	809	39.5853	588	39.0129	589	36.267	644	39.9972	875	42.8341	840	36.5796	1072	46.0521	606	33.6912	505	28.1107	650	31.4545
Nlug01191	3543	956	36.2721	1205	38.6981	1025	31.6277	1492	43.679	1394	46.8048	1424	46.3426	914	31.3833	1066	33.7818	970	33.3127	946	36.1552	962	29.7571	764	30.0072	1222	43.0998	1187	39.743	1194	36.1624	794	32.6076	897	34.1866	847	32.5608	1244	37.6938	1526	41.1322	1495	39.7524	1084	37.3027	1040	35.8329	1264	37.8603
Nlug01192	957	59	8.28755	108	12.8406	83	9.4816	171	18.5336	116	14.4193	123	14.8195	89	11.3136	82	9.62053	95	12.0787	121	17.1208	181	20.7278	151	21.9568	108	14.1022	128	15.8664	152	17.0434	94	14.2917	101	14.251	78	11.1011	118	13.237	155	15.4674	144	14.1757	110	14.014	49	6.25034	83	9.20396
Nlug01193	834	401	64.6345	433	59.0738	448	58.7256	452	56.2144	348	49.6378	333	46.0384	383	55.8672	400	53.8506	357	52.0849	408	66.2438	488	64.127	394	65.7406	356	53.3408	385	54.7615	442	56.8696	263	45.8838	316	51.163	311	50.7899	406	52.2614	396	45.3448	485	54.7859	414	60.5224	299	43.7648	366	46.5719
Nlug01194	441	304	92.6662	364	93.9153	315	78.0885	461	108.427	336	90.6358	370	96.7397	332	91.5848	311	79.1806	275	75.8758	334	102.555	311	77.2875	350	110.442	294	83.3075	290	78.0082	377	91.7333	241	79.5148	228	69.8122	279	86.1684	288	70.1091	247	53.488	318	67.9332	358	98.9752	273	75.569	362	87.1121
Nlug01195	10926	2675	32.9116	2441	25.4203	1574	15.7492	4955	47.0389	7420	80.7871	4966	52.4068	2293	25.5309	2968	30.5	2153	23.9769	2071	25.6667	1792	17.9748	1712	21.8045	3784	43.2778	2769	30.0637	3311	32.5179	2256	30.0433	2678	33.0967	2139	26.6644	4216	41.4248	6339	55.4061	3828	33.0068	3084	34.414	2303	25.7307	3750	36.4232
Nlug01196	1044	4	0.515046	10	1.08987	24	2.51319	15	1.49027	20	2.27892	4	0.441775	6	0.699157	3	0.32264	14	1.63169	29	3.76139	26	2.72936	21	2.79913	20	2.39389	34	3.86331	24	2.46681	9	1.25433	13	1.68143	9	1.17415	6	0.616981	14	1.28064	15	1.35358	4	0.467134	2	0.233856	6	0.609901
Nlug01197	3249	268	11.0885	257	9.0003	302	10.1618	308	9.83277	346	12.6685	315	11.179	295	11.0458	249	8.60491	405	15.1675	222	9.2524	378	12.7506	221	9.46556	298	11.4615	299	10.917	364	12.022	281	12.5842	294	12.2189	284	11.9056	431	14.2413	455	13.374	422	12.2365	301	11.2953	280	10.5203	381	12.4447
Nlug01198	624	5	1.07714	11	2.00577	26	4.55516	27	4.48801	8	1.52512	12	2.21737	11	2.14453	10	1.79934	18	3.50992	14	3.03805	11	1.93195	10	2.23007	8	1.60207	16	3.0417	11	1.89161	7	1.63224	9	1.94757	17	3.71062	29	4.98924	37	5.66259	22	3.32148	11	2.14927	9	1.76067	32	5.44219
Nlug01199	405	9013	2991.58	11474	3223.54	11946	3224.65	10148	2598.97	8196	2407.39	9406	2677.88	13396	4023.87	10839	3004.91	11254	3381.13	12291	4109.45	15977	4323.42	12497	4293.92	10295	3176.49	10378	3039.76	12021	3185	7914	2843.22	9736	3246.09	8458	2844.43	9128	2419.59	10936	2578.71	10761	2503.17	11055	3328.02	7448	2244.94	8585	2249.54
Nlug01200	369	2	0.728601	12	3.70023	9	2.66644	5	1.40546	4	1.28953	2	0.62495	2	0.659367	6	1.82567	6	1.97849	10	3.66965	11	3.26703	24	9.05083	10	3.38649	9	2.89332	6	1.74481	2	0.788629	12	4.39127	6	2.21466	1	0.290934	6	1.55283	13	3.31902	4	1.32165	6	1.98493	1	0.287596
Nlug01201	2748	764	37.3734	932	38.5898	1140	45.3527	1090	41.1419	1044	45.1942	1014	42.5464	1008	44.6239	1103	45.0667	1282	56.765	845	41.6381	1173	46.7809	847	42.8914	873	39.6984	899	38.8082	959	37.4478	922	48.8184	1017	49.9735	995	49.3161	1011	39.4962	1137	39.5132	948	32.5001	805	35.7159	814	36.1599	991	38.2706
Nlug01202	1467	122	11.1793	112	8.68683	92	6.85604	331	23.4031	318	25.7867	246	19.3351	59	4.89267	113	8.64859	92	7.63075	57	5.26133	63	4.7065	46	4.36346	161	13.7142	204	16.4961	196	14.3367	134	13.2906	191	17.5808	136	12.6267	291	21.2953	306	19.92	318	20.4216	117	9.72384	106	8.82054	286	20.6892
Nlug01203	2151	711	44.434	649	34.3303	512	26.0223	1014	48.8959	1030	56.9634	971	52.05	622	35.1782	855	44.6296	728	41.1813	516	32.4833	535	27.2584	430	27.8184	853	49.5546	774	42.6856	982	48.9886	670	45.3214	755	47.396	670	42.4245	1059	52.8538	1221	54.2093	1094	47.9149	827	46.8756	689	39.1019	1047	51.6553
Nlug01204	2625	391	20.0232	391	16.9481	300	12.4942	769	30.3859	691	31.3147	641	28.156	328	15.2009	343	14.6711	281	13.0253	282	14.5469	252	10.521	188	9.96626	440	20.9459	427	19.2965	442	18.0683	375	20.786	328	16.8725	299	15.514	459	18.7717	455	16.5531	511	18.3394	269	12.4941	297	13.8117	428	17.3031
Nlug01205	525	347	88.8498	249	53.9651	225	46.8531	312	61.6411	317	71.8289	380	83.4576	293	67.8941	316	67.581	266	61.6498	184	47.458	287	59.9114	182	48.2409	301	71.6445	335	75.6948	363	74.1945	230	63.7438	276	70.988	271	70.306	388	79.3402	402	73.1249	332	59.5761	344	79.8879	356	82.7771	421	85.1004
Nlug01206	318	27	11.4136	34	12.1654	30	10.3136	47	15.3301	45	16.8339	56	20.305	43	16.45	32	11.2985	35	13.3921	68	28.9556	47	16.1979	51	22.3176	44	17.2902	34	12.6833	55	18.5592	20	9.15108	31	13.1635	28	11.9926	21	7.08946	45	13.514	50	14.8128	39	14.9527	31	11.9002	26	8.6767
Nlug01207	273	34	16.7418	50	20.8392	31	12.4141	52	19.7568	71	30.9382	56	23.652	35	15.5966	27	11.1045	35	15.5996	42	20.8323	52	20.8751	40	20.3892	56	25.6331	47	20.4228	33	12.9711	40	21.319	34	16.8171	34	16.9629	32	12.5837	35	12.2434	63	21.7406	46	20.5436	30	13.4146	41	15.9379
Nlug01208	756	262	46.5871	217	32.6596	188	27.1864	425	58.3099	542	85.2858	408	62.2272	143	23.0111	210	31.1885	233	37.5011	191	34.2108	247	35.8065	122	22.4565	286	47.2737	291	45.6617	373	52.9433	193	37.1454	236	42.1527	241	43.4188	322	45.7251	222	28.0433	429	53.46	156	25.1585	167	26.9659	275	38.6029
Nlug01209	1050	126	16.1312	85	9.21092	80	8.32944	229	22.6215	180	20.3931	169	18.5583	90	10.4274	100	10.6932	80	9.27065	59	7.60876	68	7.09752	34	4.50602	131	15.5904	150	16.9466	162	16.5558	116	16.0745	143	18.39	143	18.5494	124	12.6781	135	12.2784	129	11.5743	68	7.8959	132	15.3463	237	23.9534
Nlug01210	543	49	12.1306	57	11.944	81	16.308	123	23.4953	115	25.194	97	20.5975	41	9.18561	86	17.7826	104	23.3047	110	27.4311	82	16.5501	134	34.3406	87	20.0214	94	20.5357	86	16.9951	52	13.9339	51	12.6825	42	10.5349	74	14.6303	45	7.91427	90	15.6148	16	3.59254	48	10.791	85	16.6122
Nlug01212	303	74	32.8303	100	37.5518	97	34.9981	113	38.6822	53	20.8081	74	28.1599	120	48.1795	82	30.3856	76	30.5197	118	52.734	155	56.063	94	43.1707	80	32.9931	69	27.0139	116	41.0809	73	35.055	98	43.6736	85	38.2084	90	31.8875	116	36.5606	121	37.6215	130	52.3098	67	26.993	112	39.2269
Nlug01213	1356	338	33.5076	401	33.6479	407	32.8133	463	35.4157	335	29.389	435	36.9889	472	42.3454	454	37.5918	425	38.1363	437	43.6388	492	39.7642	397	40.7413	390	35.9402	395	34.5556	500	39.5671	298	31.9761	341	33.957	340	34.1509	438	34.6765	492	34.65	449	31.1946	436	39.2021	366	32.9489	458	35.8438
Nlug01214	1722	59	4.6058	38	2.51087	28	1.77763	122	7.34855	138	9.53334	148	9.90992	58	4.0975	80	5.21619	69	4.87557	60	4.71812	47	2.99124	36	2.9092	84	6.09567	80	5.51109	95	5.9199	53	4.47829	62	4.86176	56	4.42932	74	4.61338	107	5.93402	104	5.68975	57	4.03574	65	4.60787	176	10.8465
Nlug01215	1710	36147	2841.6	39544	2631.22	44448	2841.66	42242	2562.26	38579	2683.82	40091	2703.29	41361	2942.52	46799	3072.82	40944	2913.42	34792	2755.08	46769	2997.43	29725	2418.96	36984	2702.67	37514	2602.42	45005	2824.16	35331	3006.28	39281	3101.86	40619	3235.31	47415	2976.74	55806	3116.61	55133	3037.45	43254	3083.98	36401	2598.58	46415	2880.52
Nlug01216	573	14	3.28443	9	1.78715	12	2.28951	16	2.89628	16	3.32173	5	1.00614	11	2.3354	12	2.35138	17	3.60997	8	1.89054	14	2.67769	6	1.45714	12	2.61699	7	1.44919	15	2.80906	9	2.28537	10	2.35657	6	1.4262	25	4.68388	19	3.16663	18	2.95945	12	2.55334	11	2.34346	8	1.48164
Nlug01217	303	18	7.98576	8	3.00414	8	2.88644	5	1.7116	13	5.10387	8	3.04431	3	1.20449	6	2.22334	8	3.2126	11	4.91588	6	2.17018	9	4.13336	10	4.12414	5	1.95753	10	3.54145	5	2.40103	7	3.11954	11	4.94462	9	3.18875	24	7.56427	7	2.17645	7	2.81668	10	4.02881	11	3.85264
Nlug01218	312	0	0	0	0	0	0	0	0	0	0	0	0	0	0	0	0	0	0	0	0	1	0.351263	0	0	0	0	0	0	0	0	0	0	0	0	0	0	0	0	1	0.306086	0	0	0	0	0	0	0	0
Nlug01219	318	0	0	0	0	0	0	3	0.978519	0	0	1	0.362589	0	0	0	0	0	0	0	0	0	0	1	0.437599	5	1.9648	1	0.373038	0	0	1	0.457554	0	0	0	0	0	0	0	0	1	0.296255	0	0	0	0	0	0
Nlug01220	210	0	0	0	0	0	0	0	0	0	0	0	0	0	0	0	0	0	0	0	0	0	0	0	0	0	0	0	0	0	0	0	0	0	0	0	0	0	0	0	0	0	0	0	0	0	0	0	0
Nlug01221	1257	120	12.8331	375	33.9445	239	20.7863	431	35.5645	191	18.0758	293	26.8766	182	17.6141	223	19.919	347	33.5895	493	53.1083	365	31.8233	637	70.5193	408	40.5602	463	43.6945	329	28.0857	261	30.2117	330	35.4498	117	12.6775	195	16.6541	116	8.81295	353	26.4565	42	4.07377	169	16.4124	59	4.9811
Nlug01222	972	141	19.5002	124	14.5154	124	13.9467	213	22.7294	245	29.9846	185	21.9456	100	12.5158	130	15.0167	142	17.7759	157	21.8718	119	13.4174	119	17.0367	159	20.4412	146	17.8183	174	19.2091	148	22.1546	118	16.3927	134	18.7768	189	20.8745	179	17.5867	150	14.5385	104	13.0451	82	10.2983	124	13.5383
Nlug01224	1464	197	18.0889	200	15.544	182	13.5908	99	7.01406	130	10.5633	165	12.9952	196	16.2869	215	16.489	156	12.9656	289	26.7305	280	20.9606	193	18.3451	200	17.0712	162	13.1267	223	16.3451	151	15.0074	164	15.1265	158	14.6994	224	16.4258	231	15.0685	342	22.0079	191	15.9065	210	17.5105	167	12.1055
Nlug01225	720	49	9.1485	45	7.11137	34	5.16252	54	7.77923	47	7.76541	73	11.6905	47	7.94126	57	8.88872	49	8.28081	38	7.14664	40	6.08856	35	6.76455	72	12.4961	55	9.06173	64	9.53831	37	7.47719	36	6.75158	52	9.83679	76	11.3319	63	8.35615	75	9.81346	42	7.11212	72	12.2073	90	13.2653
Nlug01226	887	19	2.87949	22	2.8221	12	1.47902	49	5.72991	50	6.70572	57	7.40957	31	4.25169	38	4.81013	24	3.29228	23	3.5112	5	0.61778	14	2.19638	37	5.21259	33	4.41338	33	3.99222	17	2.78865	32	4.87149	22	3.37817	48	5.80949	52	5.59858	52	5.52297	30	4.12363	26	3.57824	46	5.50355
Nlug01227	702	12	2.2979	17	2.7554	7	1.09012	26	3.84159	22	3.72807	19	3.12074	23	3.98579	22	3.5187	19	3.29326	8	1.54313	8	1.24894	14	2.7752	12	2.13609	18	3.0417	23	3.51572	7	1.45088	13	2.50058	6	1.16412	22	3.36439	21	2.8568	17	2.28142	6	1.04207	16	2.78229	28	4.23282
Nlug01228	2190	485	29.7703	466	24.2111	508	25.3592	752	35.6163	607	32.9719	559	29.4313	197	10.9432	358	18.3542	462	25.6689	443	27.3912	353	17.6652	415	26.3698	608	34.6925	760	41.1671	508	24.8911	259	17.2078	349	21.5187	190	11.8166	523	25.6377	264	11.5122	591	25.4236	186	10.355	341	19.0077	354	17.1541
Nlug01229	1809	491	36.4862	504	31.7004	416	25.1403	651	37.3265	543	35.7076	616	39.263	446	29.993	522	32.3988	441	29.6626	483	36.1543	510	30.8972	432	33.2314	484	33.4335	593	38.8863	676	40.0989	414	33.299	414	30.9027	425	31.9987	456	27.0612	629	33.2055	665	34.6319	512	34.5075	341	23.011	503	29.5079
Nlug01230	693	0	0	0	0	0	0	0	0	0	0	0	0	0	0	0	0	0	0	0	0	0	0	0	0	0	0	0	0	0	0	0	0	0	0	0	0	0	0	0	0	0	0	0	0	0	0	0	0
Nlug01233	933	15556	2241.31	19890	2425.64	15647	1833.43	14006	1557.07	20913	2666.45	12245	1513.28	7530	981.832	6626	797.383	3387	441.716	8348	1211.58	4543	533.64	10010	1492.99	17093	2289.35	6086	773.804	10641	1223.84	6067	946.154	14419	2086.84	6032	880.567	13568	1561.19	22851	2338.96	9112	920.08	27382	3578.21	9370	1225.96	23440	2666.15
Nlug01234	2580	5	0.260517	1	0.0441015	4	0.169495	15	0.603041	9	0.414975	3	0.134074	10	0.471524	3	0.130556	5	0.235809	9	0.472361	15	0.637175	4	0.215747	2	0.0968692	0	0	1	0.0415915	9	0.507566	11	0.575716	6	0.316748	6	0.249662	7	0.259106	7	0.255606	6	0.283539	1	0.0473151	8	0.329063
Nlug01235	480	16	4.4809	14	3.31864	9	2.04982	9	1.94481	21	5.20448	4	0.960861	1	0.253444	3	0.701741	1	0.253494	11	3.10315	5	1.14161	9	2.60918	23	5.98773	5	1.23569	16	3.57687	4	1.21252	5	1.40658	11	3.12129	3	0.670966	4	0.795824	11	2.15896	12	3.04805	5	1.27159	17	3.75851
Nlug01236	1992	13	0.877284	31	1.7707	26	1.42692	40	2.08279	48	2.86649	49	2.83628	19	1.16035	15	0.845471	3	0.183249	32	2.17526	54	2.97092	44	3.07374	26	1.63102	19	1.13148	21	1.13124	15	1.09565	42	2.84705	19	1.29911	21	1.13175	41	1.96559	21	0.993169	49	2.99908	5	0.306408	43	2.2908
Nlug01237	1629	402	33.1735	316	22.0719	231	15.5027	466	29.6715	319	23.2953	400	28.3127	501	37.4145	427	29.4309	341	25.4708	293	24.3555	492	33.1002	272	23.2355	416	31.9115	420	30.585	581	38.2718	277	24.7416	381	31.582	416	34.782	531	34.994	607	35.5849	559	32.3284	368	27.5428	502	37.6186	732	47.6868
Nlug01238	825	1418	231.051	3188	439.681	1285	170.28	820	103.094	1076	155.152	1034	144.513	2095	308.926	1722	234.356	717	105.749	887	145.586	347	46.0959	1039	175.253	1591	240.986	945	135.881	1057	137.482	577	101.763	558	91.3304	334	55.1411	1677	218.223	4991	577.739	1328	151.648	2854	421.776	1732	256.279	1884	242.346
Nlug01239	903	20977	3122.78	26729	3367.97	18560	2247.01	22385	2571.25	28856	3801.43	19986	2552	11442	1541.48	15954	1983.71	5758	775.878	8356	1253.03	4576	555.374	9674	1490.81	20362	2817.79	10447	1372.41	13480	1601.87	8095	1304.36	14842	2219.42	5473	825.506	17963	2135.56	42548	4499.76	13440	1402.18	30981	4183.02	17572	2375.49	27427	3223.29
Nlug01240	2325	3	0.173454	7	0.342569	11	0.517232	30	1.33836	11	0.562819	14	0.694299	4	0.209296	8	0.386335	16	0.837349	18	1.04834	15	0.707059	9	0.53867	15	0.806202	28	1.42862	11	0.507684	7	0.438071	7	0.406547	5	0.292907	0	0	2	0.0821496	11	0.445721	5	0.262198	3	0.157514	13	0.593375
Nlug01241	4659	502	14.4843	509	12.4308	535	12.5538	822	18.3001	753	19.2265	771	19.0811	422	11.019	551	13.2787	524	13.6851	598	17.3804	642	15.1018	466	13.9186	630	16.8975	683	17.3904	702	16.1685	443	13.835	492	14.2596	448	13.0969	646	14.8854	777	15.9267	834	16.8642	523	13.6865	442	11.5811	583	13.2796
Nlug01242	1425	0	0	0	0	0	0	0	0	0	0	0	0	0	0	0	0	0	0	0	0	0	0	0	0	0	0	0	0	0	0	0	0	0	0	0	0	0	0	0	0	0	0	0	0	0	0	0	0
Nlug01244	2385	239	13.4709	228	10.8773	209	9.58017	145	6.30601	136	6.78343	178	8.60545	142	7.24309	194	9.13293	247	12.6014	101	5.73435	154	7.07652	91	5.30954	181	9.48344	178	8.85345	218	9.80827	130	7.93093	130	7.36021	142	8.10929	344	15.4843	332	13.2938	360	14.2203	151	7.71917	211	10.7997	245	10.9015
Nlug01245	756	177	31.473	213	32.0576	232	33.5492	197	27.0283	263	41.3841	298	45.4502	325	52.298	303	45.0005	369	59.3901	291	52.1221	417	60.4507	255	46.9377	281	46.4473	279	43.7787	287	40.7365	278	53.5047	317	56.6204	245	44.1394	301	42.743	482	60.8869	370	46.1077	196	31.6094	204	32.9403	186	26.1096
Nlug01246	3171	1552	65.7933	1740	62.4347	1708	58.8853	1925	62.9665	1636	61.3742	1769	64.324	1450	55.6283	1480	52.4038	1530	58.709	1913	81.6902	2329	80.4934	1978	86.8028	1736	68.4115	1722	64.4195	1995	67.5104	1251	57.4024	1298	55.2731	1399	60.0903	1883	63.7492	2304	69.388	2228	66.193	1594	61.2878	1184	45.5801	1528	51.1371
Nlug01247	1263	74	7.87616	304	27.3869	50	4.32795	619	50.8349	321	30.2344	355	32.4091	25	2.40802	149	13.2459	45	4.33529	311	33.3433	227	19.6974	392	43.1903	517	51.152	605	56.8241	89	7.56155	118	13.594	119	12.7227	14	1.50976	42	3.56999	1	0.0756127	315	23.4964	0	0	454	43.8805	6	0.504146
Nlug01248	762	2	0.352827	2	0.29864	0	0	0	0	0	0	0	0	0	0	0	0	0	0	0	0	0	0	1	0.18262	3	0.491974	3	0.467032	0	0	0	0	4	0.708827	0	0	0	0	0	0	0	0	2	0.320005	0	0	0	0
Nlug01249	393	166	56.7808	120	34.7426	98	27.2614	221	58.3277	255	77.1874	179	52.5173	70	21.6685	96	27.4268	102	31.5804	69	23.7743	73	20.3572	87	30.8056	136	43.2436	136	41.0513	126	34.4035	57	21.1034	92	31.6104	66	22.8736	143	39.0629	182	44.226	184	44.1081	113	35.0564	75	23.2964	111	29.9736
Nlug01250	1008	64	8.53504	55	6.20834	45	4.88053	142	14.6118	97	11.4475	99	11.3244	36	4.34476	64	7.1288	46	5.55273	54	7.25411	47	5.11004	46	6.3504	73	9.04978	90	10.5916	74	7.87763	35	5.05216	42	5.62631	43	5.81019	41	4.36661	56	5.30549	79	7.38346	23	2.78195	46	5.57079	73	7.68548
Nlug01251	408	35	11.5317	38	10.5973	43	11.5219	41	10.4231	47	13.7037	43	12.1521	41	12.225	38	10.4573	53	15.8061	33	10.9523	64	17.1912	41	13.9839	53	16.2327	49	14.2468	54	14.2023	32	11.4119	51	16.8789	45	15.0222	43	11.3143	44	10.2989	54	12.4689	63	18.8262	43	12.8655	42	10.9244
Nlug01252	222	10	6.05527	16	8.2005	12	5.9094	27	12.615	10	5.35853	10	5.19384	14	7.67183	11	5.56335	14	7.67334	16	9.75929	9	4.443	12	7.52197	7	3.94022	20	10.687	21	10.1506	8	5.24332	20	12.165	11	6.74873	22	10.6387	31	13.3354	26	11.0335	21	11.5332	17	9.34793	24	11.4727
Nlug01253	243	0	0	0	0	0	0	3	1.28053	0	0	0	0	2	1.00126	0	0	0	0	1	0.557243	2	0.902009	3	1.71798	1	0.514244	2	0.976348	0	0	0	0	4	2.22274	1	0.560501	0	0	1	0.393	0	0	0	0	0	0	0	0
Nlug01254	306	0	0	0	0	0	0	0	0	0	0	0	0	0	0	0	0	0	0	0	0	0	0	0	0	0	0	0	0	0	0	0	0	0	0	0	0	0	0	0	0	0	0	0	0	0	0	0	0
Nlug01255	720	0	0	0	0	0	0	0	0	1	0.165221	0	0	0	0	0	0	0	0	0	0	0	0	0	0	0	0	0	0	0	0	1	0.202086	0	0	0	0	0	0	0	0	0	0	0	0	0	0	0	0
Nlug01256	324	0	0	2	0.702358	1	0.33742	0	0	0	0	0	0	0	0	0	0	0	0	0	0	0	0	0	0	0	0	0	0	1	0.331191	0	0	0	0	0	0	0	0	0	0	0	0	0	0	0	0	0	0
Nlug01257	300	0	0	0	0	0	0	0	0	0	0	0	0	0	0	0	0	0	0	0	0	0	0	0	0	0	0	0	0	0	0	0	0	0	0	0	0	0	0	0	0	0	0	0	0	0	0	0	0
Nlug01258	564	0	0	0	0	0	0	0	0	0	0	0	0	0	0	0	0	0	0	0	0	0	0	0	0	0	0	0	0	0	0	0	0	0	0	0	0	0	0	0	0	0	0	0	0	0	0	0	0
Nlug01259	444	0	0	0	0	0	0	0	0	0	0	0	0	0	0	0	0	0	0	0	0	0	0	0	0	0	0	0	0	0	0	0	0	0	0	2	0.613521	0	0	0	0	0	0	0	0	0	0	0	0
Nlug01260	1062	0	0	0	0	0	0	0	0	0	0	0	0	0	0	0	0	0	0	0	0	0	0	1	0.131032	0	0	0	0	0	0	0	0	0	0	0	0	0	0	0	0	0	0	0	0	0	0	0	0
Nlug01261	1953	0	0	0	0	0	0	0	0	0	0	0	0	0	0	0	0	0	0	0	0	0	0	0	0	0	0	0	0	0	0	0	0	0	0	0	0	0	0	0	0	1	0.0482382	0	0	1	0.0625054	0	0
Nlug01262	312	0	0	0	0	0	0	0	0	0	0	0	0	0	0	0	0	0	0	0	0	0	0	0	0	0	0	0	0	0	0	0	0	1	0.432793	0	0	0	0	0	0	0	0	0	0	0	0	0	0
Nlug01263	2547	0	0	3	0.134019	5	0.214613	7	0.285065	3	0.140117	10	0.452702	21	1.00303	18	0.793488	17	0.812137	4	0.212658	6	0.258172	18	0.983438	8	0.392497	14	0.652048	9	0.379173	1	0.0571269	13	0.689207	0	0	7	0.295046	9	0.337452	4	0.147953	8	0.382951	20	0.958563	22	0.916647
Nlug01264	321	0	0	0	0	0	0	0	0	0	0	0	0	0	0	0	0	0	0	0	0	0	0	0	0	0	0	0	0	0	0	0	0	0	0	0	0	0	0	0	0	0	0	0	0	0	0	0	0
Nlug01266	1086	4	0.495127	9	0.942944	1	0.100667	20	1.91018	14	1.53355	11	1.1679	5	0.560098	5	0.516936	4	0.448167	12	1.49624	10	1.00915	8	1.02509	18	2.07118	9	0.98309	6	0.592851	4	0.535919	2	0.248677	4	0.501664	2	0.197706	2	0.175873	9	0.780739	1	0.112267	6	0.674436	3	0.293157
Nlug01267	777	1	0.173008	0	0	0	0	0	0	1	0.153101	0	0	2	0.313136	0	0	1	0.156599	0	0	2	0.282096	3	0.537284	2	0.321651	0	0	3	0.414309	0	0	0	0	0	0	0	0	2	0.245814	0	0	1	0.156914	1	0.157108	1	0.13658
Nlug01268	543	26	6.43665	19	3.98132	18	3.624	33	6.30361	51	11.173	42	8.91849	11	2.46443	23	4.75581	18	4.0335	31	7.73059	31	6.25675	12	3.07528	31	7.13407	26	5.68008	60	11.857	24	6.43103	28	6.96295	33	8.27745	25	4.94266	41	7.21078	43	7.4604	17	3.81708	21	4.72105	42	8.20839
Nlug01269	4026	236	7.87997	169	4.77624	129	3.50293	496	12.7786	603	17.8173	599	17.1552	187	5.65056	400	11.1553	183	5.53078	59	1.9844	78	2.12328	87	3.00711	247	7.66653	295	8.69219	255	6.79658	158	5.71022	227	7.61355	240	8.11933	461	12.2927	733	17.3872	257	6.01385	211	6.38985	348	10.5518	576	15.183
Nlug01270	2676	437	21.9524	427	18.1558	374	15.2792	759	29.4192	684	30.4067	646	27.8348	485	22.0485	461	19.3425	395	17.9606	486	24.5924	513	21.0096	374	19.4486	691	32.2677	589	26.1102	803	32.1998	348	18.9218	406	20.4868	372	18.9339	612	24.552	702	25.0524	837	29.4668	459	20.9126	354	16.1487	694	27.5221
Nlug01272	2811	721	34.4795	820	33.1915	1070	41.6139	781	28.8181	881	37.2833	919	37.6961	747	32.3284	920	36.7472	1047	45.3206	845	40.7049	874	34.0752	658	32.5738	865	38.4531	849	35.8284	895	34.1654	758	39.2354	750	36.0276	763	36.9697	869	33.1879	1261	42.8403	996	33.3804	621	26.9347	518	22.4951	717	27.0687
Nlug01273	2601	1192	61.6059	1012	44.2704	819	34.4238	2142	85.4189	2412	110.315	1822	80.7699	1011	47.2862	1261	54.4342	1089	50.9444	955	49.718	1054	44.4107	744	39.8049	1451	69.7112	1387	63.2582	1584	65.349	1092	61.0874	1546	80.261	1343	70.3264	2033	83.9108	2202	80.8491	2067	74.8675	1114	52.2188	1028	48.2472	1848	75.3998
Nlug01274	2082	249	16.077	163	8.908	137	7.19375	435	21.6712	536	30.6255	477	26.4167	214	12.5042	274	14.7763	209	12.2145	121	7.86965	150	7.89583	114	7.61952	336	20.1667	296	16.8652	380	19.5852	189	13.2084	311	20.1704	284	18.5789	371	19.13	462	21.1914	381	17.24	269	15.7526	224	13.1337	642	32.7237
Nlug01275	237	0	0	0	0	0	0	0	0	0	0	0	0	0	0	0	0	0	0	2	1.1427	1	0.462422	0	0	0	0	0	0	0	0	0	0	0	0	0	0	0	0	0	0	0	0	0	0	0	0	0	0
Nlug01276	1635	123	10.1128	67	4.66262	50	3.34324	234	14.8448	251	18.2623	224	15.7969	101	7.51497	126	8.65266	100	7.44203	59	4.88636	110	7.3733	69	5.87266	160	12.2286	168	12.1891	158	10.3696	99	8.81022	144	11.8927	112	9.33003	170	11.1623	186	10.8641	185	10.6598	107	7.97899	117	8.7355	227	14.7339
Nlug01277	2544	943	49.8288	768	34.3493	779	33.4762	1591	64.8676	1494	69.8606	1378	62.456	693	33.139	852	37.6027	867	41.4678	902	48.011	844	36.3591	698	38.1805	1075	52.804	1256	58.567	1193	50.3208	762	43.582	791	41.985	901	48.2381	1329	56.0827	1302	48.8756	1257	46.5491	861	41.2637	842	40.4031	1249	52.1019
Nlug01278	2730	53	2.60975	88	3.6677	67	2.68304	65	2.4696	71	3.09382	79	3.33662	66	2.94107	49	2.01526	71	3.1645	112	5.55529	102	4.09472	96	4.89342	91	4.16538	79	3.43277	91	3.57687	36	1.91871	62	3.06665	58	2.89366	78	3.06727	56	1.95895	105	3.62343	37	1.65242	57	2.54878	52	2.02139
Nlug01279	2256	6	0.357518	2	0.100871	2	0.0969184	2	0.091953	2	0.105461	0	0	0	0	0	0	4	0.21574	5	0.300111	2	0.0971579	4	0.246731	1	0.0553907	4	0.21033	1	0.0475647	0	0	0	0	0	0	0	0	1	0.0423311	1	0.0417594	1	0.0540434	1	0.0541104	1	0.0470402
Nlug01280	1386	0	0	0	0	0	0	1	0.0748362	0	0	2	0.166383	0	0	0	0	0	0	5	0.488492	0	0	0	0	0	0	0	0	3	0.232264	2	0.20996	0	0	0	0	0	0	1	0.0689025	0	0	0	0	0	0	1	0.0765677
Nlug01282	465	0	0	0	0	0	0	2	0.44612	4	1.02331	8	1.98371	1	0.26162	0	0	2	0.523343	3	0.873613	8	1.88549	2	0.598523	3	0.806202	2	0.51022	0	0	3	0.938723	0	0	0	0	2	0.46174	0	0	4	0.810402	1	0.262198	3	0.787568	0	0
Nlug01283	315	1	0.426752	0	0	0	0	0	0	0	0	0	0	0	0	0	0	0	0	0	0	0	0	0	0	0	0	0	0	0	0	0	0	1	0.428672	0	0	0	0	0	0	0	0	0	0	0	0	0	0
Nlug01284	369	2	0.728601	1	0.308352	7	2.0739	28	7.87058	11	3.54622	8	2.4998	12	3.9562	3	0.912834	6	1.97849	21	7.70627	6	1.78202	4	1.50847	9	3.04784	10	3.2148	6	1.74481	5	1.97157	4	1.46376	9	3.32199	5	1.45467	6	1.55283	14	3.57433	7	2.31288	3	0.992463	0	0
Nlug01285	204	2	1.31791	3	1.67326	3	1.60771	7	3.55912	5	2.91567	9	5.08691	1	0.59634	2	1.10077	2	1.19291	1	0.663775	1	0.537226	2	1.36428	1	0.612555	0	0	5	2.63005	0	0	1	0.661919	1	0.667656	2	1.0525	0	0	2	0.92362	2	1.19531	6	3.59038	3	1.56063
Nlug01286	1965	111	7.59358	116	6.7169	68	3.78322	329	17.3663	437	26.4556	319	18.7184	95	5.88146	122	6.97099	89	5.51108	51	3.51446	72	4.01566	50	3.54088	194	12.3371	180	10.8665	180	9.82956	122	9.03372	158	10.8575	135	9.35737	262	14.3139	263	12.7818	264	12.6571	91	5.64626	125	7.76546	330	17.8221
Nlug01287	390	2	0.689369	0	0	2	0.560636	1	0.265956	1	0.305024	1	0.295649	1	0.311932	1	0.287894	6	1.87196	1	0.347205	4	1.12404	7	2.49768	0	0	2	0.60834	2	0.550287	1	0.373082	0	0	0	0	0	0	1	0.244869	1	0.241562	0	0	2	0.626015	3	0.816329
Nlug01288	489	1	0.274902	0	0	0	0	1	0.212112	0	0	1	0.235794	1	0.24878	0	0	0	0	0	0	0	0	0	0	0	0	2	0.485179	0	0	0	0	0	0	0	0	1	0.219539	0	0	0	0	0	0	0	0	2	0.43404
Nlug01289	1050	0	0	0	0	1	0.104118	7	0.691487	0	0	0	0	0	0	2	0.213864	1	0.115883	1	0.128962	0	0	2	0.26506	2	0.238022	3	0.338932	0	0	2	0.277147	3	0.385804	0	0	1	0.102242	0	0	4	0.358892	0	0	3	0.34878	0	0
Nlug01290	330	0	0	0	0	1	0.331285	0	0	1	0.360483	0	0	1	0.368646	0	0	0	0	1	0.410334	0	0	3	1.26506	0	0	0	0	0	0	0	0	0	0	0	0	2	0.650634	1	0.289391	1	0.285482	0	0	0	0	3	0.964752
Nlug01291	219	2	1.22764	0	0	0	0	2	0.947242	0	0	0	0	0	0	2	1.02538	0	0	0	0	0	0	0	0	1	0.5706	0	0	0	0	0	0	2	1.23316	0	0	2	0.980407	0	0	0	0	1	0.556721	1	0.557411	3	1.45374
Nlug01292	4287	28	0.877992	32	0.849317	13	0.331517	14	0.338727	3	0.0832467	13	0.349648	15	0.425659	2	0.052381	5	0.141914	16	0.505379	9	0.230079	18	0.584282	9	0.26234	8	0.221369	13	0.325397	8	0.271523	2	0.0629958	7	0.222396	10	0.250419	10	0.222764	24	0.527413	7	0.199079	3	0.0854255	2	0.0495091
Nlug01293	951	0	0	0	0	0	0	4	0.436269	2	0.250178	0	0	0	0	0	0	0	0	1	0.142387	1	0.115241	0	0	0	0	0	0	0	0	0	0	0	0	0	0	0	0	3	0.301258	0	0	0	0	3	0.385088	3	0.334772
Nlug01294	267	0	0	0	0	0	0	0	0	0	0	0	0	1	0.45563	0	0	0	0	0	0	0	0	0	0	0	0	0	0	0	0	0	0	0	0	0	0	2	0.804154	0	0	0	0	2	0.913273	0	0	0	0
Nlug01295	207	0	0	0	0	0	0	0	0	0	0	0	0	0	0	0	0	0	0	1	0.654155	1	0.52944	1	0.672254	0	0	0	0	0	0	0	0	0	0	0	0	0	0	0	0	0	0	0	0	0	0	0	0
Nlug01296	1812	2	0.148374	1	0.0627936	0	0	1	0.0572423	3	0.196953	6	0.381799	3	0.201413	0	0	1	0.0671508	5	0.373648	3	0.181447	2	0.153594	0	0	1	0.065467	8	0.473757	0	0	0	0	1	0.0751665	3	0.177739	6	0.316222	1	0.0519918	2	0.134572	2	0.134738	0	0
Nlug01297	519	0	0	0	0	0	0	4	0.799407	6	1.37525	0	0	1	0.234399	0	0	0	0	3	0.782717	4	0.844656	3	0.804373	0	0	5	1.14283	0	0	0	0	0	0	0	0	2	0.413698	4	0.736022	4	0.726083	0	0	0	0	2	0.408951
Nlug01298	513	0	0	0	0	0	0	1	0.202189	0	0	0	0	0	0	3	0.6566	0	0	0	0	0	0	0	0	0	0	0	0	0	0	0	0	0	0	0	0	2	0.418537	0	0	0	0	0	0	0	0	0	0
Nlug01299	795	0	0	0	0	0	0	0	0	0	0	0	0	0	0	0	0	0	0	0	0	0	0	0	0	0	0	0	0	0	0	1	0.183022	0	0	0	0	0	0	0	0	0	0	0	0	0	0	0	0
Nlug01300	588	1	0.228617	0	0	0	0	0	0	0	0	1	0.196094	0	0	0	0	0	0	0	0	0	0	0	0	0	0	0	0	0	0	0	0	0	0	0	0	0	0	0	0	0	0	0	0	0	0	0	0
Nlug01301	387	0	0	0	0	0	0	0	0	0	0	0	0	2	0.628699	0	0	0	0	0	0	0	0	1	0.359578	0	0	0	0	0	0	0	0	0	0	1	0.351942	0	0	0	0	0	0	0	0	0	0	0	0
Nlug01302	1845	0	0	0	0	0	0	0	0	2	0.128953	0	0	0	0	0	0	0	0	0	0	0	0	0	0	3	0.203189	0	0	0	0	0	0	0	0	0	0	0	0	0	0	0	0	0	0	0	0	2	0.115038
Nlug01303	1785	0	0	0	0	0	0	0	0	1	0.066644	0	0	0	0	0	0	0	0	0	0	0	0	0	0	0	0	0	0	0	0	0	0	0	0	0	0	0	0	0	0	1	0.0527783	0	0	0	0	0	0
Nlug01304	1119	0	0	1	0.101682	0	0	0	0	0	0	0	0	1	0.108716	0	0	0	0	0	0	0	0	0	0	1	0.111672	0	0	0	0	0	0	0	0	1	0.121717	0	0	0	0	0	0	0	0	0	0	0	0
Nlug01305	960	0	0	3	0.355569	0	0	1	0.108045	0	0	1	0.120108	1	0.126722	6	0.701741	1	0.126747	0	0	0	0	5	0.724774	0	0	0	0	2	0.223554	0	0	2	0.281316	0	0	2	0.223655	1	0.099478	4	0.392538	0	0	3	0.381478	1	0.110545
Nlug01306	801	1	0.167824	3	0.42615	1	0.136484	0	0	4	0.594055	4	0.575797	1	0.151877	2	0.280346	0	0	3	0.507154	0	0	3	0.521185	2	0.312013	0	0	0	0	1	0.181651	0	0	0	0	4	0.536103	0	0	0	0	0	0	0	0	0	0
Nlug01307	345	0	0	1	0.329803	1	0.316881	1	0.300646	0	0	0	0	0	0	0	0	1	0.352688	3	1.17748	0	0	0	0	0	0	0	0	0	0	0	0	0	0	0	0	1	0.311173	0	0	0	0	0	0	0	0	0	0
Nlug01308	261	0	0	0	0	0	0	0	0	0	0	0	0	0	0	0	0	0	0	0	0	0	0	0	0	0	0	0	0	0	0	0	0	0	0	0	0	0	0	0	0	0	0	0	0	0	0	0	0
Nlug01309	690	306	59.6154	426	70.248	394	62.4256	453	68.0964	347	59.8245	363	60.6596	359	63.295	363	59.0683	373	65.7762	448	87.9184	465	73.8569	475	95.7962	340	61.5751	344	59.1412	387	60.1847	285	60.0987	299	58.5137	329	64.9426	347	53.9885	518	71.6934	479	65.4003	397	70.1493	304	53.7829	345	53.0614
Nlug01311	2167	991	61.4753	1108	58.1774	1199	60.4889	1280	61.2669	1120	61.4834	1152	61.2964	868	48.7287	1113	57.6678	994	55.8132	1068	66.7365	1151	58.2108	1027	65.95	1016	58.5882	1135	62.1323	1169	57.8868	769	51.6341	861	53.6512	800	50.2821	1229	60.8855	1276	56.2329	1324	57.5602	1006	56.6006	897	50.5304	1028	50.3434
Nlug01312	462	6034	1755.7	6990	1721.51	6275	1484.87	7277	1633.75	6760	1740.62	7024	1753.01	7034	1852.18	7409	1800.59	6379	1680.04	6184	1812.5	6950	1648.66	5754	1733.13	7136	1930.14	6996	1796.34	8405	1952.18	4805	1513.29	5611	1639.96	5317	1567.5	6656	1546.65	8453	1747.3	8024	1636.22	7322	1932.28	6427	1698.19	7273	1670.63
Nlug01313	2004	1093	73.3177	910	51.6674	871	47.5156	1179	61.0227	967	57.4021	1147	65.9945	1139	69.1433	1168	65.4398	1194	72.4963	1147	77.5027	1494	81.7034	1115	77.4249	1157	72.1458	1182	69.9682	1493	79.9441	914	66.3617	1047	70.5479	1118	75.9848	1192	63.8556	1580	75.2935	1489	69.9988	1106	67.2883	1112	67.7371	1333	70.5897
Nlug01314	354	203	77.0866	147	47.2484	151	46.6325	221	64.7536	267	89.7237	249	81.1032	213	73.1982	250	79.2928	208	71.494	189	72.2952	244	75.5394	134	52.6751	241	85.0725	199	66.6854	254	76.9936	196	80.5605	221	84.2994	216	83.1061	253	76.7252	339	91.4523	334	88.8867	246	84.7254	213	73.4507	249	74.6457
Nlug01316	1056	0	0	0	0	0	0	0	0	0	0	0	0	0	0	0	0	0	0	0	0	0	0	0	0	0	0	0	0	0	0	0	0	0	0	0	0	0	0	0	0	0	0	0	0	0	0	0	0
Nlug01318	750	0	0	0	0	1	0.145765	0	0	0	0	0	0	1	0.162204	0	0	0	0	0	0	2	0.292251	0	0	0	0	0	0	0	0	0	0	0	0	0	0	0	0	0	0	0	0	0	0	0	0	0	0
Nlug01320	2166	1	0.0620623	0	0	0	0	2	0.0957738	1	0.0549213	4	0.212933	0	0	0	0	0	0	0	0	0	0	0	0	0	0	0	0	0	0	0	0	0	0	0	0	0	0	0	0	0	0	0	0	0	0	0	0
Nlug01321	570	0	0	0	0	0	0	0	0	0	0	0	0	0	0	0	0	2	0.426938	0	0	2	0.384541	1	0.244134	0	0	1	0.208116	0	0	0	0	0	0	0	0	0	0	0	0	0	0	0	0	0	0	0	0
Nlug01323	1004	62	8.30126	64	7.25303	56	6.09775	17	1.75627	31	3.67305	37	4.24923	39	4.72558	34	3.80226	22	2.66623	36	4.85534	69	7.53187	24	3.32645	34	4.23176	27	3.19015	33	3.52699	23	3.33322	26	3.49683	26	3.52714	27	2.88703	24	2.28284	38	3.56569	38	4.61458	25	3.03967	26	2.7482
Nlug01324	345	3	1.16893	3	0.989408	1	0.316881	1	0.300646	1	0.34481	0	0	0	0	1	0.325445	1	0.352688	1	0.392493	8	2.54131	4	1.61341	5	1.81103	3	1.03153	2	0.622064	3	1.26524	2	0.782792	0	0	4	1.24469	8	2.21447	2	0.54614	1	0.353397	0	0	1	0.307602
Nlug01325	507	11	2.91656	14	3.14191	25	5.39073	6	1.22749	4	0.938536	9	2.0468	12	2.87937	10	2.21457	3	0.719984	4	1.06832	6	1.29697	8	2.19576	2	0.492944	7	1.63784	13	2.75144	3	0.860959	10	2.66334	1	0.268642	16	3.38792	2	0.376721	11	2.04399	9	2.1643	5	1.20388	6	1.25589
Nlug01326	1158	579	67.2135	627	61.6073	704	66.4629	606	54.2799	571	58.6579	510	50.7812	685	71.9624	699	67.7744	683	71.7665	693	81.0356	838	79.309	632	75.9473	706	76.1854	653	66.8937	761	70.518	466	58.5527	601	70.0811	521	61.279	619	57.3856	664	54.7593	754	61.3417	648	68.2258	591	62.3015	563	51.5951
Nlug01327	2295	1358	79.5432	2087	103.47	1687	80.3614	3050	137.845	2182	113.102	2223	111.686	1147	60.8001	1664	81.4081	1496	79.3155	2222	131.103	2013	96.1276	2216	134.366	2342	127.52	2799	144.677	1878	87.8086	1373	87.0477	1454	85.5494	1090	64.6884	1752	81.9544	1620	67.411	2558	105.005	1173	62.3157	2167	115.265	1355	62.6564
Nlug01328	684	0	0	0	0	0	0	0	0	0	0	0	0	0	0	0	0	0	0	0	0	0	0	0	0	0	0	0	0	0	0	0	0	0	0	0	0	0	0	0	0	0	0	0	0	0	0	0	0
Nlug01329	720	157	29.3125	160	25.2849	141	21.4093	140	20.1684	157	25.9398	177	28.3454	241	40.7201	202	31.5004	226	38.1931	193	36.2974	217	33.0304	159	30.7304	181	31.4139	183	30.1508	244	36.3648	164	33.1422	163	30.5696	159	30.0779	201	29.9698	296	39.2607	289	37.8145	229	38.778	196	33.231	226	33.3108
Nlug01330	411	0	0	0	0	0	0	0	0	0	0	0	0	0	0	0	0	0	0	0	0	0	0	0	0	0	0	0	0	0	0	0	0	0	0	0	0	0	0	0	0	0	0	0	0	0	0	0	0
Nlug01331	252	27	14.4029	9	4.06364	28	12.1471	22	9.05518	22	10.3854	28	12.8115	25	12.0688	15	6.68325	27	13.0368	16	8.59747	18	7.82815	11	6.07429	17	8.42993	31	14.5929	26	11.0713	13	7.50606	11	5.89423	20	10.8097	28	11.9283	39	14.7796	36	13.4585	20	9.67635	12	5.813	32	13.4759
Nlug01332	324	0	0	0	0	0	0	0	0	0	0	0	0	0	0	0	0	0	0	0	0	0	0	0	0	0	0	0	0	0	0	0	0	0	0	0	0	0	0	0	0	0	0	0	0	0	0	0	0
Nlug01333	372	0	0	1	0.305865	1	0.293882	2	0.557651	3	0.959351	2	0.61991	0	0	0	0	2	0.654179	2	0.728011	1	0.294608	5	1.87038	3	1.00775	0	0	0	0	0	0	3	1.08896	0	0	2	0.577175	2	0.513435	0	0	0	0	0	0	1	0.285276
Nlug01335	1437	376	35.1736	431	34.1267	447	34.0068	538	38.833	424	35.1001	540	43.329	473	40.0431	364	28.4408	456	38.6116	652	61.4387	779	59.4111	690	66.8184	484	42.0886	433	35.7447	502	37.4862	382	38.6791	417	39.1845	397	37.6285	382	28.5382	564	37.4818	435	28.5184	362	30.7138	352	29.9024	314	23.189
Nlug01336	2382	65	3.66824	161	7.69055	83	3.80936	521	22.6867	415	20.7255	368	17.8134	96	4.9029	137	6.45767	117	5.97659	265	15.0645	177	8.14364	307	17.9349	383	20.0924	413	20.5679	162	7.29789	156	9.52911	187	10.6007	55	3.14488	82	3.69567	92	3.68845	276	10.9159	38	1.94502	196	10.0446	113	5.03437
Nlug01337	1803	250	18.6393	290	18.301	216	13.097	295	16.9708	286	18.8699	315	20.1445	205	13.8319	237	14.7587	224	15.1169	233	17.4989	249	15.1353	223	17.2113	278	19.2675	271	17.8301	337	20.0566	172	13.8804	267	19.9964	235	17.7523	296	17.6245	304	16.1019	268	14.0034	204	13.7948	191	12.9317	209	12.3015
Nlug01338	1191	799	90.1823	826	78.9117	766	70.3125	1075	93.6207	1149	114.764	953	92.262	498	50.8676	624	58.8261	562	57.4161	742	84.3613	998	91.8345	697	81.4375	653	68.5136	581	57.8689	788	70.9968	696	85.0289	788	89.3408	685	78.336	907	81.7554	1066	85.4759	870	68.8178	782	80.0529	556	56.9879	779	69.412
Nlug01339	822	15	2.45305	2	0.276842	3	0.398993	12	1.5142	13	1.88135	10	1.40272	7	1.03598	14	1.91229	11	1.62828	5	0.823662	7	0.933283	8	1.35432	4	0.608084	5	0.721571	1	0.130543	14	2.47814	7	1.1499	14	2.31974	8	1.04481	11	1.27797	2	0.229219	15	2.22485	15	2.22761	9	1.16193
Nlug01340	3861	85	2.95941	34	1.00196	50	1.41575	119	3.19685	72	2.21836	96	2.8669	57	1.79597	54	1.57033	38	1.19755	72	2.52513	69	1.95856	70	2.52291	88	2.84812	71	2.18142	70	1.94546	30	1.13055	49	1.71369	38	1.3405	77	2.14098	74	1.83033	85	2.07402	68	2.14729	66	2.08672	63	1.73161
Nlug01341	1005	0	0	1	0.113216	1	0.10878	0	0	0	0	0	0	0	0	0	0	0	0	0	0	0	0	0	0	0	0	0	0	0	0	1	0.144778	0	0	1	0.135524	2	0.213641	1	0.0950238	1	0.0937405	1	0.121315	0	0	1	0.105595
Nlug01342	1404	386	36.9578	435	35.253	273	21.2574	517	38.1943	507	42.9576	508	41.7194	336	29.1136	354	28.3096	283	24.5261	554	53.431	679	53.0017	515	51.0439	322	28.6592	400	33.7967	427	32.6351	459	47.568	477	45.8761	399	38.7069	559	42.743	624	42.444	604	40.5287	553	48.022	513	44.6036	616	46.561
Nlug01343	357	4	1.50618	2	0.637434	2	0.612459	1	0.290541	4	1.33288	2	0.645957	2	0.681531	1	0.314506	1	0.340833	5	1.8965	9	2.76288	9	3.50815	6	2.10019	8	2.65829	3	0.901731	0	0	0	0	0	0	3	0.90214	6	1.60502	9	2.37502	0	0	0	0	0	0
Nlug01344	186	119	86.0043	32	19.5754	26	15.2818	44	24.5366	51	32.6179	52	32.2353	82	53.6321	112	67.6086	35	22.8963	37	26.9364	48	28.2824	61	45.6374	20	13.4367	214	136.484	21	12.1152	227	177.575	254	184.398	60	43.936	205	118.321	15	7.70152	32	16.208	234	153.386	91	59.7239	57	32.5215
Nlug01345	1455	2	0.184779	0	0	0	0	1	0.0712873	0	0	0	0	0	0	0	0	0	0	0	0	0	0	2	0.19128	0	0	0	0	0	0	0	0	0	0	0	0	0	0	2	0.13127	0	0	0	0	0	0	1	0.0729366
Nlug01348	1032	0	0	1	0.110254	0	0	0	0	0	0	0	0	0	0	0	0	0	0	0	0	0	0	0	0	0	0	0	0	0	0	0	0	0	0	0	0	0	0	0	0	0	0	0	0	0	0	0	0
Nlug01349	423	0	0	0	0	0	0	0	0	0	0	0	0	0	0	0	0	0	0	0	0	0	0	0	0	0	0	0	0	0	0	0	0	0	0	0	0	0	0	0	0	0	0	0	0	0	0	0	0
Nlug01350	1584	221	18.7553	180	12.9298	166	11.4569	279	18.2694	274	20.5776	325	23.6576	181	13.901	279	19.7763	177	13.5965	162	13.8488	198	13.6993	143	12.5627	239	18.8546	245	18.3481	227	15.3778	145	13.3193	190	16.197	190	16.3373	235	15.927	253	15.2533	278	16.5342	188	14.4705	222	17.1087	238	15.9452
Nlug01352	2160	19715	1226.96	19686	1037	21666	1096.58	29166	1400.55	34621	1906.71	29441	1571.59	10557	594.58	15246	792.5	18690	1052.85	16133	1011.38	16245	824.239	11709	754.344	15147	876.291	16317	896.122	18731	930.532	17103	1152.09	15611	975.915	19482	1228.46	23132	1149.69	23064	1019.72	15655	682.799	12570	709.518	9226	521.41	11058	543.29
Nlug01353	1218	48	5.29761	28	2.61568	21	1.8849	67	5.70562	62	6.05541	62	5.8693	27	2.69675	30	2.76548	39	3.89607	23	2.557	24	2.15949	20	2.285	40	4.10382	45	4.38274	37	3.25971	32	3.82272	25	2.77158	35	3.91384	33	2.90862	34	2.66581	63	4.87289	21	2.1021	31	3.10695	31	2.70099
Nlug01354	4599	338	9.8796	373	9.22824	229	5.44362	977	22.0347	1501	38.8254	856	21.4611	203	5.36978	292	7.1288	138	3.65111	165	4.85816	117	2.78811	88	2.6627	441	11.9826	358	9.23422	356	8.30636	282	8.92185	339	9.9534	209	6.18964	468	10.9245	987	20.4952	553	11.328	381	10.1005	371	9.84759	699	16.1296
Nlug01355	774	8	1.38943	44	6.46822	10	1.41245	74	9.91667	29	4.45714	42	6.25677	8	1.2574	20	2.90126	16	2.51529	61	10.6719	45	6.37175	92	16.5406	50	8.07244	87	13.334	41	5.68417	20	3.75974	19	3.31473	8	1.40777	7	0.970907	0	0	38	4.62526	1	0.157522	33	5.20466	0	0
Nlug01356	1281	16	1.67902	11	0.97705	4	0.341371	8	0.647763	9	0.835781	16	1.44017	23	2.18425	14	1.22709	9	0.854875	18	1.90272	13	1.1122	10	1.08631	13	1.26815	6	0.555626	11	0.921441	10	1.13585	11	1.15952	4	0.425298	9	0.754248	14	1.0437	12	0.882522	6	0.571063	6	0.57177	14	1.15981
Nlug01357	297	0	0	9	3.44794	4	1.47238	18	6.28624	11	4.40591	13	5.04695	3	1.22882	8	3.02434	2	0.819375	12	5.47111	0	0	14	6.55957	15	6.31118	18	7.18947	6	2.1678	3	1.46972	4	1.81861	3	1.37577	4	1.44585	0	0	10	3.17203	0	0	9	3.69918	1	0.357316
Nlug01358	1047	50	6.41962	62	6.7378	98	10.2328	74	7.33095	51	5.79459	68	7.48866	75	8.71442	66	7.07773	47	5.46211	87	11.2518	152	15.9105	73	9.70241	89	10.6223	92	10.4237	106	10.8638	43	5.97573	72	9.28584	56	7.28491	112	11.484	122	11.1279	101	9.08799	50	5.82244	59	6.87899	61	6.18289
Nlug01359	1290	597	62.2115	681	60.0663	677	57.3739	1126	90.5365	796	73.4045	791	70.7015	619	58.3747	714	62.1449	1042	98.285	921	96.6765	816	69.3246	729	78.6396	1114	107.912	1126	103.545	1044	86.843	604	68.1266	760	79.5535	654	69.0511	725	60.335	805	59.5943	1052	76.828	506	47.8237	645	61.0365	700	57.586
Nlug01360	981	126	17.2658	165	19.1376	151	16.8276	208	21.9922	149	18.0683	157	18.4532	121	15.0051	151	17.2824	121	15.0081	181	24.9839	207	23.1254	165	23.4055	178	22.6739	181	21.8872	164	17.939	85	12.6072	122	16.7929	103	14.3005	119	13.0226	160	15.5758	150	14.4051	167	20.7553	138	17.1723	117	12.6568
Nlug01361	1704	453	35.7367	515	34.3883	609	39.0718	609	37.07	478	33.3701	550	37.2164	366	26.1298	456	30.0464	437	31.2048	488	38.7794	489	31.4504	383	31.2775	497	36.447	550	38.289	498	31.3606	412	35.1801	340	26.9429	369	29.4944	500	31.5008	511	28.6385	682	37.7058	426	30.4805	376	26.9363	427	26.593
Nlug01363	1044	1039	133.783	1248	136.015	1362	142.624	1264	125.58	1032	117.592	1169	129.109	1110	129.344	1175	126.367	1059	123.425	1368	177.434	1487	156.098	1245	165.948	1277	152.85	1286	146.124	1409	144.822	901	125.572	1025	132.574	942	122.895	1096	112.702	1245	113.885	1545	139.419	1172	136.87	1008	117.864	984	100.024
Nlug01364	1980	641	43.519	555	31.8934	437	24.1286	935	48.9803	1070	64.2862	959	55.8464	395	24.2692	518	29.3739	403	24.7656	237	16.2082	322	17.8229	168	11.8072	544	34.3328	628	37.6249	695	37.6655	477	35.0528	478	32.5985	541	37.2147	717	38.8754	926	44.6626	879	41.8232	463	28.51	737	45.4383	1171	62.7625
Nlug01365	390	1	0.344684	17	4.95973	5	1.40159	49	13.0319	29	8.8457	48	14.1912	7	2.18352	24	6.90945	10	3.11993	37	12.8466	53	14.8936	49	17.4838	42	13.4574	55	16.7293	20	5.50287	23	8.58089	23	7.9634	2	0.69847	11	3.02795	2	0.489738	41	9.90404	4	1.25048	45	14.0853	1	0.27211
Nlug01366	1377	16456	1606.48	23440	1936.85	26863	2132.73	13600	1024.42	9852	851.117	13262	1110.5	19701	1740.52	17304	1410.94	18301	1617.15	10475	1030.08	16067	1278.76	12790	1292.53	14427	1309.24	16941	1459.44	20421	1591.36	13845	1462.95	13711	1344.53	15601	1543.12	17229	1343.22	16671	1156.18	18128	1240.25	20052	1775.44	21398	1896.96	21586	1663.59
Nlug01367	1104	148	18.021	189	19.479	114	11.2889	223	20.9513	299	32.2182	260	27.1548	71	7.82372	151	15.3569	81	8.92741	71	8.70844	74	7.34598	78	9.83171	148	16.7521	108	11.6047	114	11.0805	84	11.0708	134	16.3897	74	9.12946	191	18.5731	381	32.9575	124	10.5815	165	18.222	136	15.038	181	17.3988
Nlug01368	1950	19	1.3098	9	0.525147	25	1.40159	42	2.23403	29	1.76914	53	3.13388	9	0.561477	24	1.38189	25	1.55996	12	0.833293	20	1.12404	17	1.21316	31	1.98656	19	1.15585	25	1.37572	5	0.373082	12	0.830963	13	0.908011	17	0.935912	32	1.56716	31	1.49768	11	0.687765	10	0.626015	28	1.52381
Nlug01369	987	1399	190.54	1720	198.283	1665	184.422	2092	219.847	1552	187.057	1678	196.027	1442	177.735	1704	193.843	1623	200.083	1757	241.049	1956	217.19	1781	251.102	1917	242.706	2018	242.541	1849	201.022	1276	188.106	1439	196.87	1316	181.602	1512	164.458	1829	176.968	2001	190.996	1489	183.933	1712	211.742	1493	160.528
Nlug01370	1841	103	7.5209	561	34.6723	138	8.19484	1274	71.7779	606	39.1578	700	43.8416	94	6.21152	244	14.881	210	13.8795	632	46.4852	476	28.3361	858	64.854	907	61.5643	1101	70.9438	335	19.5261	383	30.2701	342	25.0846	38	2.81133	140	8.16385	4	0.207494	681	34.8487	9	0.596034	934	61.9316	25	1.4411
Nlug01371	474	248	70.3331	330	79.2153	374	86.2598	246	53.8309	233	58.4759	259	63.0033	299	76.7391	292	69.1674	311	79.8346	314	89.702	436	100.808	260	76.3306	258	68.0169	307	76.8318	276	62.482	234	71.8302	243	69.225	219	62.9286	300	67.946	302	60.8453	362	71.9488	278	71.507	240	61.8091	241	53.9569
Nlug01372	942	98	13.985	125	15.0985	167	19.3812	104	11.4514	100	12.6284	112	13.7091	105	13.5601	128	15.2565	154	19.892	119	17.1059	160	18.6147	139	20.5337	128	16.9799	166	20.9044	157	17.8843	86	13.2836	117	16.7714	91	13.1575	99	11.2825	110	11.1517	118	11.8012	81	10.4837	98	12.6997	59	6.64676
Nlug01373	1875	5	0.358472	16	0.970939	11	0.641367	30	1.65957	5	0.317225	13	0.799436	4	0.259527	9	0.538937	6	0.389367	6	0.433312	8	0.467602	15	1.11325	9	0.599814	16	1.01228	15	0.858448	13	1.00881	8	0.576135	22	1.5981	22	1.25963	28	1.42612	32	1.60784	11	0.715276	21	1.36722	22	1.24517
Nlug01374	267	20	10.0694	36	15.3414	42	17.197	123	47.7825	88	39.2076	95	41.0255	35	15.9471	31	13.0361	40	18.2288	41	20.7933	32	13.1349	50	26.0593	65	30.4213	57	25.3247	50	20.0948	44	23.9779	43	21.7467	42	21.425	37	14.8769	40	14.307	48	16.9365	40	18.2655	43	19.6597	46	18.2833
Nlug01375	879	187	28.5982	246	31.8434	179	22.2628	195	23.0102	105	14.2102	135	17.7087	180	24.9119	154	19.6711	154	21.3177	210	32.3505	269	33.539	214	33.8788	147	20.898	168	22.6726	185	22.5843	135	22.3467	142	21.814	172	26.6515	131	15.9994	170	18.4696	197	21.114	176	24.4121	103	14.3043	110	13.2804
Nlug01376	345	37	14.4168	67	22.0968	47	14.8934	75	22.5485	49	16.8957	45	15.0396	26	9.16807	23	7.48524	50	17.6344	51	20.0171	47	14.9302	39	15.7307	42	15.2127	40	13.7538	35	10.8861	45	18.9785	31	12.1333	40	15.7915	57	17.7368	43	11.9028	47	12.8343	39	13.7825	45	15.9226	24	7.38245
Nlug01377	3657	423	15.549	495	15.4012	501	14.9771	549	15.5712	310	10.0841	437	13.7784	417	13.8719	696	21.3689	525	17.468	226	8.36825	236	7.07252	242	9.20861	330	11.2762	409	13.2672	468	13.7324	413	16.4322	357	13.1819	385	14.339	678	19.9033	730	19.0632	597	15.3795	502	16.7363	716	23.9005	807	23.4184
Nlug01378	1080	31	3.85855	35	3.68738	19	1.92329	30	2.88119	11	1.21162	27	2.88258	43	4.8436	23	2.39112	41	4.61923	15	1.8807	15	1.52214	32	4.12316	40	4.6282	18	1.9771	35	3.47751	21	2.82921	43	5.37626	39	4.9184	31	3.08148	32	2.8296	40	3.48923	29	3.27383	21	2.37364	49	4.81483
Nlug01379	387	5	1.73678	5	1.47005	0	0	11	2.9482	2	0.614778	6	1.78765	8	2.5148	7	2.03088	0	0	5	1.74948	3	0.849567	2	0.719155	3	0.968692	4	1.22611	3	0.83183	1	0.375974	4	1.39567	5	1.75971	9	2.49662	16	3.94827	8	1.94748	5	1.57522	9	2.83891	5	1.3711
Nlug01380	417	22	7.09207	5	1.36429	8	2.09734	41	10.1982	28	7.98769	35	9.67773	8	2.33388	9	2.42328	3	0.875376	4	1.2989	6	1.57689	6	2.00225	8	2.39734	21	5.97398	11	2.83061	4	1.3957	8	2.59053	13	4.2461	18	4.63401	31	7.09944	20	4.51843	11	3.21617	9	2.63467	19	4.83533
Nlug01381	2202	28	1.70933	29	1.49849	24	1.19154	56	2.63782	16	0.864374	31	1.62325	23	1.27067	23	1.17276	50	2.76288	46	2.82873	76	3.78254	74	4.67647	43	2.44021	42	2.26263	42	2.04671	17	1.12331	39	2.39157	20	1.23707	38	1.85262	33	1.43118	41	1.75412	8	0.44295	23	1.27506	18	0.867489
Nlug01382	315	5	2.13376	8	2.8897	0	0	3	0.987838	2	0.755298	1	0.366042	0	0	4	1.42576	8	3.09022	1	0.429873	5	1.73959	4	1.76707	4	1.58681	1	0.376591	1	0.340654	2	0.923823	3	1.28601	9	3.89148	11	3.74889	13	3.94122	8	2.39261	5	1.93527	4	1.55013	10	3.36898
Nlug01383	222	0	0	0	0	0	0	7	3.27055	0	0	0	0	0	0	0	0	1	0.548096	0	0	1	0.493667	2	1.25366	3	1.68867	3	1.60306	0	0	0	0	1	0.60825	1	0.613521	0	0	3	1.29053	3	1.2731	1	0.549198	1	0.549878	0	0
Nlug01384	300	0	0	0	0	0	0	0	0	0	0	0	0	0	0	0	0	0	0	0	0	0	0	0	0	0	0	0	0	0	0	0	0	0	0	0	0	0	0	0	0	0	0	0	0	0	0	0	0
Nlug01385	279	17	8.19089	7	2.85474	12	4.70211	25	9.29418	10	4.26378	14	5.78583	13	5.66843	7	2.81703	8	3.48895	16	7.76545	13	5.10654	15	7.48153	7	3.13523	14	5.95257	14	5.38453	11	5.73664	9	4.35586	10	4.88178	6	2.3087	14	4.79206	8	2.70134	30	13.1099	36	15.7514	22	8.3681
Nlug01386	3132	48	2.06018	227	8.24665	42	1.46603	570	18.8768	304	11.5465	298	10.9707	23	0.893367	83	2.97545	38	1.47629	193	8.34424	117	4.09403	251	11.1521	364	14.523	484	18.3318	61	2.08993	144	6.68975	146	6.29457	11	0.478359	34	1.16541	2	0.0609827	249	7.48981	15	0.583917	168	6.54798	9	0.304951
Nlug01387	957	137	19.244	181	21.5199	206	23.5326	190	20.5929	145	18.0242	155	18.675	152	19.3222	167	19.593	144	18.3088	175	24.7615	181	20.7278	197	28.6456	143	18.6724	160	19.833	215	24.1074	95	14.4438	143	20.1771	155	22.0598	209	23.4453	217	21.6544	232	22.8386	160	20.384	141	17.9857	156	17.299
Nlug01388	585	28	6.43411	48	9.33595	31	5.79324	79	14.007	90	18.3015	78	15.3738	41	8.52613	55	10.5561	47	9.77578	49	11.342	61	11.4278	57	13.5588	67	14.3118	107	21.6974	79	14.4909	35	8.70526	43	9.9254	25	5.82059	37	6.78995	29	4.73413	57	9.17936	10	2.08414	29	6.05148	82	14.8753
Nlug01389	249	0	0	2	0.913911	0	0	1	0.416558	3	1.43325	2	0.926131	1	0.488567	0	0	0	0	0	0	0	0	4	2.23545	4	2.00741	1	0.476411	1	0.430948	0	0	0	0	0	0	2	0.862286	0	0	3	1.13505	0	0	4	1.96101	1	0.426196
Nlug01390	501	1199	321.712	1430	324.767	1571	342.81	1584	327.939	1478	350.942	1478	340.156	1439	349.419	1724	386.364	1384	336.13	1175	317.579	1415	309.532	1229	341.364	1273	317.516	1352	320.125	1397	299.215	1191	345.894	1300	350.381	1165	316.717	1690	362.134	1944	370.559	1905	358.221	1490	362.602	1317	320.898	1461	309.472
Nlug01391	309	55	23.9271	33	12.1515	43	15.2134	50	16.7837	24	9.23957	45	16.7917	50	19.685	56	20.3482	43	16.9324	35	15.3377	29	10.2855	7	3.15241	55	22.2423	63	24.1859	74	25.6979	38	17.8935	42	18.3538	55	24.243	62	21.5404	50	15.4529	55	16.7686	29	11.4425	59	23.3084	103	35.3743
Nlug01392	2361	0	0	0	0	0	0	4	0.175727	0	0	1	0.0488366	4	0.206105	1	0.0475555	4	0.206145	2	0.114706	1	0.0464185	4	0.235759	0	0	1	0.0502441	0	0	0	0	0	0	0	0	0	0	0	0	1	0.0399022	2	0.10328	1	0.0517039	0	0
Nlug01393	1182	0	0	0	0	0	0	0	0	1	0.100643	0	0	0	0	0	0	0	0	0	0	2	0.185438	0	0	1	0.10572	1	0.100361	0	0	0	0	0	0	0	0	0	0	0	0	0	0	0	0	0	0	0	0
Nlug01394	2727	11043	544.362	12745	531.775	14068	563.979	9968	379.139	8610	375.593	11501	486.286	17094	762.575	17428	717.562	16274	726.137	10768	534.689	14586	586.19	10800	551.115	12032	551.351	13548	589.347	16062	632.031	11396	608.046	12493	618.61	12802	639.404	12340	485.792	16000	560.316	15047	519.826	11739	524.841	13821	618.691	13622	530.108
Nlug01395	495	0	0	0	0	0	0	0	0	0	0	0	0	0	0	0	0	0	0	0	0	0	0	0	0	0	0	0	0	0	0	0	0	0	0	0	0	0	0	0	0	0	0	0	0	0	0	0	0
Nlug01396	978	0	0	0	0	0	0	0	0	0	0	0	0	0	0	0	0	0	0	1	0.138456	1	0.112059	0	0	0	0	0	0	0	0	0	0	6	0.828414	4	0.557062	0	0	0	0	0	0	0	0	0	0	2	0.21702
Nlug01397	924	1	0.145484	0	0	0	0	0	0	0	0	0	0	0	0	1	0.121514	0	0	0	0	0	0	0	0	0	0	0	0	3	0.348396	0	0	0	0	0	0	0	0	0	0	0	0	0	0	0	0	0	0
Nlug01398	816	0	0	5	0.697193	0	0	6	0.762669	0	0	3	0.423909	0	0	0	0	0	0	2	0.331887	1	0.134307	1	0.170535	11	1.68453	0	0	0	0	0	0	0	0	0	0	0	0	0	0	0	0	0	0	0	0	0	0
Nlug01399	1593	5	0.42193	13	0.928541	2	0.137255	8	0.520894	1	0.0746764	6	0.434287	11	0.840042	3	0.211447	8	0.61106	6	0.510019	1	0.0687973	7	0.611485	3	0.235332	5	0.372336	5	0.336805	2	0.182677	15	1.27148	0	0	4	0.269566	10	0.599491	7	0.413976	13	0.994969	3	0.229893	13	0.866036
Nlug01401	396	2	0.678924	0	0	1	0.276071	0	0	0	0	2	0.58234	0	0	0	0	0	0	0	0	0	0	0	0	1	0.315559	0	0	0	0	0	0	0	0	0	0	0	0	0	0	0	0	0	0	0	0	0	0
Nlug01402	1071	0	0	0	0	0	0	0	0	0	0	0	0	0	0	0	0	0	0	0	0	0	0	0	0	0	0	0	0	0	0	0	0	0	0	0	0	0	0	0	0	0	0	0	0	0	0	0	0
Nlug01403	498	0	0	0	0	0	0	0	0	0	0	0	0	1	0.244284	0	0	0	0	0	0	0	0	0	0	0	0	0	0	0	0	0	0	0	0	0	0	0	0	0	0	0	0	0	0	0	0	0	0
Nlug01404	318	0	0	0	0	0	0	0	0	0	0	0	0	0	0	0	0	0	0	0	0	0	0	0	0	0	0	0	0	0	0	0	0	0	0	0	0	0	0	0	0	0	0	0	0	0	0	0	0
Nlug01405	285	0	0	0	0	0	0	0	0	0	0	0	0	0	0	0	0	0	0	0	0	0	0	0	0	0	0	0	0	0	0	0	0	0	0	0	0	0	0	0	0	0	0	0	0	0	0	0	0
Nlug01406	534	0	0	0	0	1	0.204727	0	0	0	0	0	0	0	0	0	0	0	0	0	0	0	0	0	0	0	0	1	0.222147	1	0.200948	0	0	0	0	0	0	0	0	0	0	0	0	0	0	0	0	0	0
Nlug01407	339	0	0	0	0	0	0	0	0	0	0	5	1.70064	0	0	0	0	0	0	1	0.39944	0	0	1	0.410491	0	0	2	0.69986	0	0	0	0	0	0	0	0	0	0	0	0	1	0.277903	0	0	1	0.360097	0	0
Nlug01408	6474	69	1.43272	224	3.93685	41	0.692351	701	11.2311	380	6.98248	371	6.60759	45	0.845597	166	2.87894	100	1.87948	375	7.84349	174	2.94553	347	7.45865	494	9.5352	721	13.2112	190	3.14923	219	4.92199	230	4.79723	30	0.631148	64	1.06128	8	0.118009	344	5.00586	0	0	407	7.67434	14	0.22949
Nlug01409	2079	117	7.56515	53	2.90065	50	2.62924	128	6.38602	89	5.09254	124	6.87716	106	6.20262	87	4.69853	102	5.96973	120	7.81588	132	6.95836	92	6.15796	140	8.4149	128	7.30359	160	8.25828	78	5.45895	111	7.20948	90	5.89618	101	5.2154	203	9.32481	154	6.97846	120	7.03734	115	6.75247	168	8.57558
Nlug01410	1395	353	34.0163	230	18.7597	191	14.9684	437	32.4924	340	28.9937	444	36.6987	362	31.5688	368	29.619	357	31.1389	249	24.17	322	25.297	175	17.4569	466	41.7433	404	34.3548	564	43.3839	263	27.4316	335	32.4269	361	35.2465	489	37.6318	609	41.6909	473	31.9433	359	31.3763	400	35.003	631	48.0025
Nlug01411	1065	0	0	4	0.42735	0	0	1	0.0973925	2	0.223398	3	0.324798	1	0.114228	3	0.316278	0	0	2	0.254291	1	0.102905	16	2.09061	0	0	6	0.668317	0	0	0	0	3	0.380371	0	0	0	0	0	0	0	0	0	0	0	0	0	0
Nlug01412	3810	293	10.3378	189	5.6443	215	6.1692	456	12.4141	419	13.0824	418	12.6501	320	10.2176	429	12.6424	302	9.64476	232	8.24544	231	6.64468	184	6.72042	298	9.77388	423	13.1703	415	11.6882	277	10.5785	304	10.7742	330	11.797	353	9.9465	465	11.6554	353	8.72857	289	9.24815	284	9.0994	437	12.1721
Nlug01413	1284	1503	157.355	1642	145.506	1532	130.439	1434	115.84	1201	111.27	1295	116.291	1584	150.077	1493	130.554	1283	121.582	1445	152.389	2136	182.315	1629	176.547	1495	145.496	1309	120.936	1974	164.97	1191	134.963	1348	141.762	1570	166.539	1405	117.471	1708	127.034	1905	139.773	1887	179.18	1065	101.252	1585	131
Nlug01414	2868	253	11.8584	154	6.10963	158	6.02273	214	7.73944	173	7.17573	230	9.24678	173	7.33822	196	7.67315	201	8.52759	105	4.95748	127	4.85302	80	3.88163	187	8.14776	223	9.22373	269	10.0646	203	10.2988	213	10.0285	204	9.68799	325	12.1654	426	14.185	305	10.0188	185	7.86456	199	8.4702	362	13.3949
Nlug01415	222	0	0	1	0.512531	0	0	2	0.934441	0	0	0	0	0	0	0	0	0	0	0	0	0	0	0	0	0	0	0	0	0	0	0	0	3	1.82475	0	0	0	0	0	0	0	0	0	0	0	0	0	0
Nlug01416	732	0	0	0	0	0	0	0	0	0	0	0	0	0	0	0	0	0	0	0	0	0	0	0	0	0	0	0	0	0	0	0	0	0	0	0	0	0	0	0	0	0	0	0	0	0	0	0	0
Nlug01417	426	0	0	0	0	0	0	4	0.973925	4	1.11699	0	0	9	2.57014	0	0	4	1.14251	0	0	1	0.257263	2	0.653317	0	0	5	1.39233	0	0	0	0	0	0	0	0	0	0	0	0	2	0.442297	0	0	0	0	0	0
Nlug01418	1635	0	0	0	0	0	0	0	0	0	0	0	0	0	0	0	0	0	0	0	0	0	0	0	0	0	0	0	0	0	0	0	0	0	0	0	0	0	0	0	0	0	0	0	0	0	0	0	0
Nlug01420	2316	1	0.0580427	0	0	0	0	0	0	0	0	0	0	0	0	2	0.0969591	0	0	1	0.0584672	0	0	0	0	0	0	0	0	0	0	0	0	0	0	0	0	0	0	0	0	0	0	0	0	0	0	0	0
Nlug01421	267	1	0.503472	1	0.42615	1	0.409453	0	0	0	0	5	2.15924	2	0.911261	3	1.26156	1	0.45572	0	0	0	0	0	0	0	0	0	0	2	0.80379	0	0	0	0	0	0	0	0	0	0	0	0	0	0	0	0	0	0
Nlug01422	687	126	24.6547	105	17.3903	126	20.0507	157	23.7038	162	28.0516	164	27.5251	93	16.4683	130	21.2463	99	17.5343	74	14.5857	102	16.2716	72	14.5841	81	14.7334	126	21.7568	153	23.8978	108	22.8737	96	18.869	117	23.1959	193	30.1593	145	20.1562	169	23.1752	141	25.0233	158	28.075	203	31.358
Nlug01423	1305	1150	118.46	1216	106.022	1588	133.032	938	74.5534	570	51.9593	994	87.8249	1097	102.263	1053	90.5972	1015	94.6379	559	58.0032	719	60.3817	555	59.1815	821	78.6155	934	84.9018	1236	101.632	886	98.7853	982	101.61	897	93.6191	945	77.7396	1047	76.6187	1033	74.5733	1029	96.1362	834	78.0145	902	73.3508
Nlug01424	981	3	0.411091	2	0.231971	1	0.111441	19	2.00891	7	0.848844	16	1.88058	2	0.248019	0	0	9	1.1163	4	0.552131	0	0	7	0.992962	7	0.891671	2	0.241848	7	0.76569	4	0.593281	1	0.137647	2	0.277679	1	0.109434	3	0.292046	2	0.192068	0	0	0	0	0	0
Nlug01425	1425	43	4.05639	51	4.0722	54	4.1428	61	4.44007	24	2.00353	53	4.28847	34	2.9026	38	2.9941	27	2.30546	12	1.1403	32	2.46106	15	1.46481	37	3.24461	34	2.83038	54	4.06633	48	4.90112	43	4.07464	37	3.53647	40	3.01346	22	1.47437	23	1.52057	29	2.48122	33	2.82695	36	2.681
Nlug01426	498	9	2.4294	6	1.37087	10	2.19526	17	3.54075	5	1.19437	9	2.08379	4	0.977135	8	1.80367	4	0.977327	3	0.815723	17	3.74116	10	2.79431	7	1.75648	10	2.38205	14	3.01664	9	2.62956	9	2.44033	5	1.36749	6	1.29343	17	3.26	10	1.89175	3	0.73447	6	1.47076	4	0.852392
Nlug01427	831	0	0	0	0	0	0	0	0	0	0	0	0	0	0	0	0	0	0	0	0	0	0	0	0	0	0	0	0	0	0	0	0	0	0	0	0	0	0	0	0	0	0	0	0	0	0	0	0
Nlug01428	471	9	2.56867	2	0.48315	5	1.16055	3	0.660656	7	1.76798	8	1.95844	7	1.80801	6	1.4303	1	0.258338	5	1.43747	3	0.698052	5	1.47725	7	1.85717	8	2.01488	3	0.683478	5	1.54461	11	3.1536	4	1.1567	10	2.27929	2	0.405515	6	1.20012	4	1.03543	4	1.03671	7	1.5772
Nlug01430	522	0	0	0	0	0	0	0	0	0	0	0	0	0	0	0	0	0	0	0	0	0	0	0	0	0	0	0	0	0	0	0	0	0	0	0	0	0	0	0	0	0	0	0	0	0	0	0	0
Nlug01431	2685	144	7.20949	842	35.6813	156	6.35178	1905	73.5912	843	37.3493	1056	45.3483	86	3.89653	509	21.2848	316	14.3203	1038	52.3485	667	27.2251	1261	65.3543	1301	60.5492	1747	77.1844	325	12.9886	486	26.3367	531	26.7046	56	2.84071	180	7.19696	3	0.106703	932	32.7013	1	0.0454086	1371	62.3322	11	0.434767
Nlug01432	1641	47	3.85013	215	14.9074	27	1.79875	752	47.5318	292	21.1677	367	25.7869	18	1.33441	158	10.8105	41	3.04008	327	26.983	226	15.0934	420	35.6159	393	29.9267	515	37.2288	98	6.40828	120	10.64	161	13.2481	21	1.74298	30	1.96261	0	0	261	14.9839	1	0.0742974	281	20.9034	10	0.646696
Nlug01433	1569	0	0	0	0	0	0	1	0.0661077	0	0	0	0	2	0.155071	3	0.214682	2	0.155102	0	0	0	0	1	0.0886912	0	0	3	0.226819	0	0	0	0	2	0.172124	0	0	0	0	2	0.121732	0	0	3	0.23312	0	0	0	0
Nlug01434	408	14	4.61269	21	5.85642	9	2.41156	67	17.0329	23	6.70605	6	1.69564	14	4.17438	2	0.550385	9	2.68406	66	21.9046	31	8.327	75	25.5802	13	3.98161	16	4.65201	14	3.68207	7	2.49636	13	4.30248	2	0.667656	5	1.31562	7	1.63846	19	4.38719	5	1.49414	1	0.299198	2	0.52021
Nlug01436	1074	156	19.5257	554	58.692	129	13.1311	1209	116.761	583	64.5748	687	73.7555	87	9.8546	330	34.499	232	26.2841	812	102.377	787	80.3078	1235	160.017	985	114.606	1129	124.701	276	27.5759	366	49.5845	345	43.3761	61	7.73585	173	17.2927	10	0.889189	663	58.1571	4	0.454086	958	108.888	21	2.07503
Nlug01437	1017	15	1.9827	64	7.16032	2	0.214993	265	27.0271	134	15.6741	108	12.2446	5	0.598099	24	2.64964	4	0.478573	64	8.52138	32	3.44839	75	10.2623	214	26.2947	263	30.6772	20	2.11025	30	4.2921	35	4.6471	0	0	11	1.16116	0	0	115	10.653	1	0.119884	168	20.1654	0	0
Nlug01438	831	1	0.161765	0	0	0	0	0	0	0	0	0	0	0	0	0	0	0	0	0	0	2	0.263764	0	0	0	0	0	0	0	0	0	0	0	0	0	0	0	0	0	0	0	0	0	0	0	0	0	0
Nlug01439	3270	19	0.781074	13	0.452344	7	0.234027	65	2.06177	64	2.32826	41	1.4457	20	0.744057	34	1.16742	14	0.520942	28	1.15947	13	0.435695	12	0.510666	24	0.917147	56	2.03152	54	1.77203	36	1.60186	31	1.28012	33	1.37451	34	1.11623	54	1.57705	44	1.26765	22	0.82027	23	0.858617	153	4.96538
Nlug01440	2805	239	11.4538	195	7.90997	140	5.45645	412	15.2349	401	17.0063	314	12.9074	268	11.6232	273	10.9276	244	10.5844	198	9.55836	190	7.42349	125	6.20127	351	15.6369	325	13.7446	317	12.1269	224	11.6194	305	14.6826	224	10.8767	244	9.33851	362	12.3246	335	11.2514	230	9.99717	242	10.5318	446	16.8737
Nlug01441	564	0	0	0	0	0	0	0	0	0	0	0	0	0	0	0	0	0	0	0	0	0	0	0	0	0	0	0	0	0	0	0	0	0	0	0	0	0	0	0	0	0	0	0	0	0	0	0	0
Nlug01442	378	72	25.6051	132	39.7334	153	44.2502	132	36.2207	123	38.709	107	32.6388	154	49.5625	126	37.4262	164	52.7912	164	58.7494	144	41.7501	126	46.3855	152	50.249	170	53.3504	153	43.4334	135	51.965	127	45.3677	126	45.4006	145	41.181	210	53.0549	208	51.84	102	32.8996	93	30.0338	107	30.04
Nlug01443	2931	312	14.3095	410	15.9163	374	13.9499	529	18.7204	417	16.9246	451	17.742	248	10.2934	282	10.8026	292	12.1221	388	17.9253	362	13.5357	296	14.0533	327	13.9414	469	18.9818	325	11.8985	252	12.5099	282	12.9918	262	12.175	326	11.9405	316	10.296	414	13.3069	211	8.77705	300	12.4947	279	10.1018
Nlug01445	225	0	0	0	0	0	0	0	0	1	0.528709	1	0.512459	0	0	0	0	0	0	0	0	0	0	2	1.23695	1	0.555384	1	0.527228	0	0	0	0	3	1.80042	0	0	0	0	1	0.42444	0	0	0	0	0	0	2	0.943314
Nlug01446	408	10	3.29478	15	4.18316	8	2.14361	78	19.8294	166	48.4002	100	28.2606	4	1.19268	16	4.40308	14	4.1752	60	19.9132	63	16.9226	58	19.7821	36	11.026	45	13.0838	32	8.41616	85	30.3129	83	27.4697	53	17.6929	26	6.84123	27	6.31978	54	12.4689	5	1.49414	4	1.19679	2	0.52021
Nlug01447	510	1	0.263582	5	1.11551	0	0	5	1.01689	1	0.233254	4	0.90434	12	2.86243	1	0.220154	3	0.715748	23	6.10673	18	3.86803	17	4.63855	5	1.22511	4	0.930402	11	2.31444	17	4.85007	6	1.58861	7	1.86944	0	0	2	0.374505	4	0.738896	0	0	0	0	0	0
Nlug01448	1152	899	104.904	927	91.5589	758	71.9336	1176	105.884	1823	188.249	1070	107.096	316	33.3702	467	45.5157	199	21.0189	499	58.6542	295	28.0645	467	56.4115	954	103.484	435	44.7938	686	63.8992	638	80.5819	1025	120.145	497	58.7606	720	67.0966	1681	139.352	729	59.6168	1213	128.378	492	52.1353	1146	105.57
Nlug01449	3228	1076	44.809	1158	40.8177	1208	40.9118	1903	61.1477	1619	59.664	1589	56.7587	858	32.3354	1217	42.3306	1188	44.7808	911	38.2152	1011	34.3245	829	35.7375	1212	46.9186	1368	50.2728	1514	50.3288	968	43.6326	1012	42.3333	1014	42.7846	1400	46.5602	1531	45.2939	1710	49.9064	918	34.673	998	37.7413	1218	40.0426
Nlug01450	312	186	80.1391	227	82.7837	281	98.4616	153	50.8642	140	53.3793	188	69.4776	304	118.534	232	83.4892	231	90.088	263	114.144	274	96.2461	186	82.9587	241	96.5246	267	101.517	315	108.338	239	111.458	219	94.7818	273	119.177	160	55.0537	239	73.1546	256	77.2999	257	100.429	172	67.2966	178	60.5444
Nlug01451	2973	1	0.0452159	2	0.0765435	2	0.0735445	2	0.0697767	9	0.36012	4	0.155134	4	0.163677	3	0.113298	1	0.0409274	1	0.0455466	0	0	1	0.0468068	10	0.420321	4	0.159605	7	0.252655	0	0	5	0.227096	6	0.274877	6	0.216659	0	0	4	0.126753	3	0.123029	0	0	7	0.249869
Nlug01452	1380	0	0	0	0	0	0	0	0	0	0	0	0	0	0	2	0.162723	0	0	4	0.392493	1	0.079416	9	0.907542	0	0	1	0.085961	0	0	0	0	0	0	0	0	0	0	2	0.138404	0	0	0	0	0	0	0	0
Nlug01453	498	1	0.269934	0	0	1	0.219526	1	0.208279	0	0	0	0	0	0	1	0.225459	0	0	0	0	0	0	0	0	0	0	0	0	2	0.430948	0	0	0	0	0	0	0	0	1	0.191765	0	0	0	0	0	0	1	0.213098
Nlug01454	309	101	43.9389	180	66.2807	176	62.2687	302	101.373	170	65.447	138	51.4947	117	46.0629	123	44.6934	187	73.6364	262	114.814	159	56.3931	192	86.4662	303	122.535	272	104.422	231	80.2191	128	60.2727	137	59.8684	105	46.2821	118	40.9963	63	19.4706	195	59.4524	58	22.885	106	41.8762	54	18.5457
Nlug01455	231	2	1.16387	0	0	0	0	1	0.449017	0	0	0	0	2	1.05328	0	0	0	0	2	1.17238	0	0	0	0	1	0.540958	0	0	3	1.39358	0	0	0	0	2	1.17924	0	0	0	0	5	2.03916	1	0.527801	2	1.05691	1	0.459406
Nlug01456	435	0	0	1	0.261568	1	0.251319	0	0	0	0	0	0	3	0.838988	1	0.258112	0	0	4	1.24515	0	0	1	0.3199	4	1.14907	2	0.545408	2	0.493361	0	0	1	0.310417	0	0	1	0.246792	4	0.878151	4	0.866292	0	0	1	0.280628	0	0
Nlug01457	4890	41	1.1271	43	1.00054	49	1.09548	24	0.50907	23	0.559523	15	0.353691	22	0.547315	16	0.367374	26	0.646955	9	0.249221	13	0.291354	6	0.170744	8	0.204436	20	0.485179	17	0.373048	11	0.327305	15	0.414207	16	0.44565	12	0.263447	7	0.136706	22	0.423845	12	0.299195	7	0.174747	31	0.672762
Nlug01458	795	0	0	0	0	0	0	3	0.391408	0	0	0	0	0	0	0	0	0	0	0	0	0	0	0	0	0	0	0	0	0	0	0	0	0	0	0	0	0	0	0	0	0	0	0	0	0	0	0	0
Nlug01459	222	0	0	0	0	0	0	0	0	0	0	0	0	0	0	0	0	0	0	0	0	0	0	0	0	0	0	0	0	0	0	0	0	0	0	0	0	0	0	0	0	0	0	0	0	0	0	0	0
Nlug01460	192	0	0	0	0	0	0	0	0	0	0	0	0	0	0	0	0	0	0	0	0	0	0	0	0	0	0	0	0	0	0	0	0	0	0	0	0	0	0	0	0	0	0	0	0	0	0	0	0
Nlug01461	246	53	28.9619	46	21.2763	68	30.2196	0	0	0	0	0	0	7	3.46168	3	1.36925	5	2.47311	2	1.1009	0	0	6	3.39406	3	1.52392	5	2.4111	14	6.10685	17	10.055	9	4.94018	21	11.627	0	0	0	0	1	0.382964	10	4.95618	25	12.4058	14	6.03951
Nlug01462	2025	3	0.199151	1	0.0561886	0	0	0	0	0	0	1	0.0569399	0	0	1	0.0554462	0	0	4	0.267477	0	0	3	0.206158	0	0	0	0	2	0.105981	3	0.215559	0	0	2	0.13452	0	0	1	0.0471599	0	0	1	0.0602084	1	0.060283	1	0.0524063
Nlug01463	1044	0	0	0	0	0	0	0	0	0	0	0	0	0	0	0	0	0	0	0	0	0	0	0	0	3	0.359084	0	0	0	0	1	0.13937	6	0.776043	0	0	2	0.20566	0	0	0	0	0	0	0	0	0	0
Nlug01464	353	0	0	0	0	0	0	0	0	1	0.336996	0	0	0	0	0	0	0	0	0	0	0	0	0	0	0	0	0	0	0	0	0	0	0	0	0	0	0	0	0	0	0	0	0	0	0	0	0	0
Nlug01465	1074	329	41.1792	505	53.5008	390	39.6986	436	42.1073	666	73.7682	683	73.326	281	31.8292	318	33.2445	289	32.7418	443	55.8535	507	51.7358	384	49.7543	358	41.6538	477	52.686	445	44.4611	374	50.6683	342	42.9989	393	49.8392	263	26.2889	291	25.8754	279	24.4733	445	50.517	314	35.6899	432	42.6863
Nlug01466	474	0	0	0	0	0	0	1	0.218825	0	0	0	0	0	0	0	0	0	0	0	0	0	0	0	0	0	0	0	0	1	0.226384	0	0	0	0	0	0	0	0	0	0	0	0	0	0	0	0	1	0.223888
Nlug01469	4536	533	15.7958	582	14.599	579	13.9547	697	15.938	839	22.0033	750	19.0647	289	7.75084	418	10.3467	227	6.08923	322	9.61244	418	10.0993	331	10.1545	408	11.2399	479	12.5269	525	12.4197	366	11.7403	356	10.5977	398	11.9507	568	13.443	564	11.8742	619	12.8562	379	10.187	348	9.36539	504	11.7914
Nlug01470	858	297	46.5324	382	50.6582	404	51.4765	443	53.554	379	52.5474	464	62.3552	392	55.5805	491	64.2527	393	55.7333	368	58.078	422	53.9029	322	52.2242	330	48.062	449	62.0783	381	47.6499	324	54.9449	337	53.0369	362	57.4651	399	49.9237	397	44.1877	402	44.14	360	51.1561	391	55.63	411	50.835
Nlug01471	2901	409	18.9523	385	15.1003	375	14.1318	744	26.6011	872	35.7576	714	28.3787	279	11.6999	453	17.5326	353	14.806	215	10.0356	237	8.9534	132	6.33184	345	14.861	425	17.3789	430	15.9054	312	15.6486	293	13.6381	324	15.2118	545	20.1683	727	23.9323	514	16.692	322	13.5329	473	19.9037	636	23.2658
Nlug01472	996	370	49.9377	189	21.5912	241	26.4529	20	2.08279	18	2.14987	7	0.810365	3	0.366426	7	0.789107	11	1.34382	9	1.22359	11	1.21038	7	0.978008	3	0.376389	8	0.952821	14	1.50832	3	0.438259	12	1.62689	12	1.64098	9	0.970072	10	0.958824	8	0.7567	11	1.34653	2	0.245126	13	1.38514
Nlug01473	1242	20	2.16468	11	1.00773	6	0.528135	4	0.334052	1	0.0957806	4	0.371347	1	0.0979495	1	0.0904014	1	0.0979688	0	0	1	0.08824	1	0.112042	1	0.100613	4	0.382049	2	0.172796	1	0.117151	2	0.217442	2	0.219326	0	0	3	0.230674	8	0.606823	1	0.0981658	0	0	2	0.17089
Nlug01474	873	89	13.7045	67	8.73241	71	8.89118	67	7.96041	77	10.4924	70	9.2454	84	11.7055	89	11.4465	72	10.0352	90	13.9598	77	9.66638	59	9.40462	67	9.59039	69	9.37596	72	8.84998	62	10.3335	63	9.74454	71	11.0771	55	6.76346	90	9.84525	108	11.6547	79	11.033	91	12.7247	84	10.2111
Nlug01475	579	57	13.2337	64	12.5769	91	17.1822	58	10.3902	38	7.80736	67	13.3425	62	13.0268	70	13.5743	57	11.9786	84	19.645	96	18.171	87	20.9095	59	12.7335	60	12.2929	67	12.4171	45	11.3085	43	10.0282	46	10.8209	54	10.0123	77	12.7002	79	12.8541	70	14.7401	78	16.4451	63	11.547
Nlug01478	1740	23	1.77691	29	1.89637	14	0.879618	15	0.894164	15	1.02551	17	1.12653	17	1.18857	24	1.54867	26	1.81817	18	1.40079	38	2.39343	23	1.83943	27	1.93905	18	1.22717	40	2.46681	14	1.17071	26	2.01771	20	1.56554	20	1.23396	49	2.68934	32	1.73258	33	2.31231	30	2.10471	17	1.03683
Nlug01479	411	125	40.8841	187	51.7694	171	45.4851	62	15.6468	49	14.1825	52	14.5883	84	24.8634	94	25.6793	94	27.8289	138	45.4662	139	37.0647	137	46.3855	117	35.5729	108	31.1719	115	30.0248	100	35.402	77	25.2979	68	22.5346	150	39.1805	189	43.9156	145	33.2368	135	40.0474	102	30.2955	92	23.755
Nlug01480	507	342	90.6785	267	59.9207	278	59.9449	237	48.4859	256	60.0663	261	59.3573	314	75.3435	246	54.4784	219	52.5588	151	40.3292	214	46.2587	159	43.6408	256	63.0968	206	48.1992	278	58.8384	207	59.4062	227	60.4579	226	60.7132	294	62.253	309	58.2035	268	49.7989	230	55.3098	250	60.1938	258	54.0033
Nlug01481	429	347	108.732	316	83.8114	477	121.556	415	100.338	333	92.3392	403	108.315	459	130.161	409	107.044	372	105.51	374	118.05	441	112.66	413	133.967	398	115.931	385	106.459	424	106.055	279	94.6273	266	83.7259	358	113.66	401	100.348	526	117.092	455	99.9189	421	119.648	358	101.87	393	97.2174
Nlug01482	2070	1	0.0649405	0	0	2	0.105627	7	0.350754	1	0.0574683	3	0.167106	0	0	2	0.108482	1	0.0587813	6	0.392493	5	0.26472	5	0.336127	1	0.0603678	9	0.515766	0	0	0	0	7	0.456628	9	0.592181	2	0.103724	0	0	0	0	0	0	2	0.117945	1	0.051267
Nlug01483	1023	0	0	0	0	0	0	0	0	0	0	0	0	0	0	0	0	0	0	0	0	0	0	0	0	1	0.122152	1	0.115959	1	0.104893	0	0	1	0.131996	0	0	0	0	0	0	0	0	1	0.119181	0	0	0	0
Nlug01484	195	0	0	0	0	0	0	2	1.06383	0	0	0	0	0	0	0	0	0	0	0	0	0	0	0	0	0	0	0	0	0	0	0	0	2	1.38494	0	0	0	0	0	0	0	0	0	0	0	0	0	0
Nlug01485	1698	150	11.8752	106	7.103	94	6.05209	287	17.5315	298	20.8775	270	18.3344	83	5.94654	122	8.06713	119	8.52744	43	3.42911	51	3.2917	37	3.03227	141	10.3766	186	12.9944	203	12.8287	88	7.54075	86	6.83905	124	9.94642	226	14.2887	273	15.3541	205	11.3739	96	6.89312	126	9.05842	382	23.8745
Nlug01486	1008	29	3.86744	15	1.69318	13	1.40993	70	7.20299	115	13.5718	81	9.26544	23	2.77582	35	3.89856	25	3.01779	25	3.35839	24	2.60938	25	3.4513	40	4.95878	38	4.47202	53	5.64208	11	1.58782	47	6.29611	30	4.05362	85	9.05272	73	6.91609	80	7.47692	19	2.29813	19	2.30098	88	9.26469
Nlug01487	213	1	0.631112	3	1.60256	4	2.05303	13	6.33051	34	18.9888	14	7.57862	7	3.998	7	3.68991	11	6.2838	1	0.635728	3	1.54358	2	1.30663	13	7.62675	9	5.01238	10	5.03784	6	4.09865	13	8.24136	7	4.47611	10	5.04012	20	8.96703	14	6.19215	11	6.29644	10	5.73113	22	10.961
Nlug01488	396	0	0	0	0	0	0	0	0	0	0	0	0	0	0	0	0	0	0	0	0	0	0	0	0	0	0	0	0	0	0	0	0	0	0	0	0	0	0	0	0	0	0	0	0	0	0	0	0
Nlug01489	930	334	48.278	1413	172.875	411	48.3141	2792	311.392	1255	160.531	1590	197.131	231	30.2171	630	76.0597	392	51.2876	1741	253.494	1395	164.391	2422	362.405	2231	299.773	2509	320.036	588	67.8451	859	134.394	731	106.138	83	12.1556	339	39.1325	5	0.513435	1262	127.841	5	0.655494	2492	327.103	32	3.65154
Nlug01490	1995	0	0	0	0	0	0	0	0	0	0	0	0	0	0	0	0	0	0	0	0	0	0	0	0	0	0	0	0	0	0	0	0	0	0	0	0	0	0	0	0	0	0	0	0	0	0	0	0
Nlug01491	693	9	1.7458	10	1.64188	9	1.41979	19	2.84378	18	3.08986	24	3.99319	13	2.2821	7	1.13413	16	2.80929	15	2.93095	12	1.89773	6	1.20482	19	3.42607	17	2.91002	26	4.02591	16	3.35936	25	4.87127	13	2.55501	18	2.78843	28	3.85854	13	1.76727	16	2.81494	15	2.64227	35	5.35974
Nlug01492	660	917	186.772	1371	236.356	1022	169.286	2465	387.39	1711	308.393	2198	383.995	2681	494.17	4518	768.598	2124	391.579	326	66.8844	24	3.98524	236	49.759	766	145.031	1492	268.167	1091	177.38	841	185.405	687	140.556	1447	298.612	1025	166.725	2578	373.024	1526	217.823	1673	309.054	2070	382.865	1488	239.259
Nlug01493	1695	0	0	0	0	0	0	1	0.0611935	0	0	0	0	0	0	0	0	0	0	0	0	0	0	0	0	0	0	1	0.069986	0	0	0	0	0	0	0	0	0	0	0	0	0	0	0	0	0	0	0	0
Nlug01494	492	4	1.0929	7	1.61885	3	0.666609	4	0.843276	0	0	4	0.937425	8	1.9781	3	0.684626	7	1.73118	15	4.12836	11	2.45027	7	1.97987	2	0.507973	9	2.16999	7	1.52671	3	0.887208	4	1.09782	3	0.830498	0	0	8	1.55283	5	0.957411	1	0.247809	5	1.24058	2	0.431393
Nlug01495	948	0	0	0	0	2	0.230641	0	0	0	0	0	0	0	0	0	0	0	0	0	0	0	0	0	0	0	0	0	0	0	0	0	0	0	0	1	0.143673	0	0	0	0	0	0	0	0	0	0	0	0
Nlug01496	969	14	1.94218	8	0.939376	13	1.46668	28	2.99716	23	2.8236	17	2.02286	16	2.00872	20	2.31741	15	1.88355	13	1.81665	19	2.1489	9	1.29248	22	2.8371	18	2.20358	29	3.21143	9	1.35141	13	1.81157	14	1.96783	13	1.44026	26	2.56241	18	1.75002	11	1.38405	10	1.25978	25	2.73795
Nlug01499	1431	0	0	0	0	0	0	0	0	0	0	0	0	0	0	0	0	0	0	0	0	0	0	0	0	0	0	0	0	0	0	0	0	2	0.188723	0	0	0	0	0	0	0	0	0	0	0	0	0	0
Nlug01500	1473	81	7.39211	85	6.56583	50	3.71093	118	8.30911	103	8.31828	122	9.5499	106	8.75441	127	9.6805	77	6.36059	38	3.49327	82	6.10096	37	3.49545	87	7.38061	110	8.85871	118	8.59614	84	8.29747	118	10.8172	87	8.0445	126	9.18308	161	10.4381	127	8.12259	108	8.93929	111	9.19898	134	9.65407
Nlug01501	1323	94	9.55112	85	7.31025	78	6.4454	105	8.23198	99	8.90173	121	10.5455	127	11.678	165	14.003	126	11.5883	122	12.4868	170	14.0824	167	17.5655	97	9.16194	114	10.2218	126	10.2196	82	9.01827	134	13.6767	106	10.9126	113	9.16937	101	7.29054	120	8.54505	133	12.2567	66	6.08981	106	8.50266
Nlug01502	1146	804	94.31	815	80.9182	408	38.9216	645	58.3781	904	93.8389	756	76.064	905	96.07	1316	128.934	547	58.0781	165	19.4962	194	18.5526	512	62.1711	722	78.7278	550	56.9323	596	55.8066	490	62.2129	539	63.5096	185	21.9872	922	86.3708	2720	226.664	662	54.421	891	94.7927	987	105.136	1278	118.346
Nlug01503	534	1	0.251736	3	0.639224	4	0.818906	0	0	11	2.45048	5	1.07962	2	0.45563	0	0	1	0.22786	2	0.507154	2	0.410465	1	0.260593	3	0.70203	7	1.55503	4	0.80379	1	0.272476	2	0.505736	0	0	3	0.603116	0	0	1	0.176422	2	0.456637	2	0.457202	1	0.198732
Nlug01504	816	132	21.7455	196	27.33	209	28.0009	203	25.8036	148	21.576	208	29.391	168	25.0463	160	22.0154	169	25.2003	163	27.0488	209	28.0701	136	23.1928	131	20.0612	164	23.8415	179	23.5389	170	30.3129	158	26.1458	186	31.046	261	34.3377	247	28.9071	263	30.364	161	24.0557	149	22.2903	162	21.0685
Nlug01505	1344	90	9.0018	81	6.85739	104	8.45959	159	12.2708	118	10.4444	127	10.8955	107	9.68519	113	9.44009	131	11.8599	140	14.1052	129	10.5191	141	14.599	118	10.9713	112	9.88552	94	7.50503	76	8.2278	124	12.4583	81	8.20859	99	7.90782	113	8.0293	108	7.57038	60	5.44295	84	7.62956	77	6.07995
Nlug01506	798	34	5.72746	34	4.84785	20	2.73995	109	14.1677	88	13.1183	106	15.316	41	6.25036	63	8.8641	23	3.50699	33	5.59967	40	5.49344	20	3.48763	68	10.6483	57	8.4733	51	6.8579	27	4.923	32	5.4148	36	6.14444	51	6.86101	87	10.4115	73	8.61814	23	3.51404	38	5.813	75	9.97394
Nlug01507	1089	420	51.8451	395	41.2708	339	34.032	509	48.4803	377	41.1825	414	43.8343	317	35.4124	351	36.189	349	38.9948	320	39.7899	434	43.6766	281	35.9072	388	44.5225	390	42.4832	520	51.2389	281	37.5446	284	35.2148	286	35.7701	471	46.4316	541	47.4425	659	57.01	438	49.0375	335	37.5523	434	42.2932
Nlug01508	1260	1422	151.71	1651	149.09	1512	131.189	1876	154.432	1659	156.63	1613	147.607	1891	182.576	2075	184.903	1537	148.427	1515	162.815	1677	145.865	1480	163.454	1531	151.838	1605	151.107	1878	159.937	1375	158.782	1500	160.752	1290	139.445	1588	135.301	1927	146.053	1916	143.258	1716	166.046	1487	144.065	1641	138.212
Nlug01509	675	264	52.5759	287	48.3784	291	47.1308	447	68.6877	446	78.6014	379	64.7407	265	47.7602	417	69.3632	275	49.5722	184	36.9118	196	31.8229	136	28.0375	299	55.3532	313	55.0074	318	50.5531	277	59.7098	280	56.0131	239	48.2255	385	61.2319	446	63.1	496	69.2263	248	44.795	253	45.7548	333	52.3539
Nlug01510	657	50	10.2304	141	24.419	44	7.32154	161	25.4177	140	25.3491	133	23.3415	85	15.739	232	39.6478	58	10.7417	43	8.86246	2	0.33362	65	13.7674	100	19.02	89	16.0696	95	15.5161	67	14.8381	79	16.2367	45	9.32889	36	5.88244	337	48.985	59	8.46019	210	38.9705	237	44.0355	171	27.621
Nlug01511	1540	553	48.2715	614	45.365	563	39.9671	934	62.9073	916	70.7577	872	65.2886	382	30.1763	522	38.0581	511	40.3747	496	43.6126	589	41.9162	466	42.1084	690	55.9892	680	52.3804	740	51.5626	520	49.1306	590	51.7329	534	47.2284	718	50.0523	809	50.1679	969	59.2784	586	46.3937	475	37.6524	678	46.7216
Nlug01512	6339	2381	50.4923	2101	37.7119	2059	35.51	2831	46.3227	2715	50.9505	2732	49.6937	2008	38.536	2191	38.8078	1899	36.4513	1865	39.8391	2363	40.8536	1429	31.37	2960	58.3508	2635	49.3106	3271	55.3712	1987	45.6086	1903	40.5372	2048	44.004	3472	58.8003	3185	47.983	3401	50.5451	2183	41.987	1746	33.6235	2970	49.7215
Nlug01513	2148	46	2.87879	137	7.25704	36	1.83225	366	17.6735	158	8.75028	155	8.3203	25	1.41589	115	6.01119	75	4.24851	185	11.6624	160	8.16343	234	15.1595	184	10.7043	266	14.6902	92	4.59598	69	4.67395	67	4.21188	5	0.317043	30	1.49937	3	0.133378	116	5.08765	1	0.0567607	220	12.5028	8	0.395243
Nlug01514	1176	54	6.17266	105	10.1591	23	2.13814	234	20.6388	111	11.2283	79	7.74571	6	0.62068	57	5.44207	46	4.75948	123	14.1628	35	3.26173	103	12.188	120	12.7512	187	18.8632	47	4.28859	62	7.67103	48	5.51149	24	2.77963	19	1.73447	0	0	90	7.20989	0	0	55	5.7092	4	0.360962
Nlug01515	354	1	0.379737	1	0.321418	0	0	1	0.293003	0	0	0	0	0	0	9	2.85454	0	0	1	0.382514	0	0	2	0.786195	4	1.41199	0	0	5	1.51562	0	0	0	0	0	0	2	0.606523	9	2.42794	0	0	1	0.344412	0	0	0	0
Nlug01516	480	27	7.56151	28	6.63728	22	5.01068	36	7.77923	37	9.16979	26	6.2456	26	6.58955	22	5.1461	36	9.12579	43	12.1305	39	8.90452	24	6.95783	33	8.59109	24	5.93131	45	10.0599	26	7.88136	32	9.0021	27	7.66135	27	6.0387	25	4.9739	20	3.92538	25	6.3501	16	4.0691	24	5.30614
Nlug01517	549	14	3.42801	135	27.9792	29	5.77485	74	13.9809	103	22.3184	57	11.9714	46	10.1932	56	11.4528	30	6.64903	89	21.9517	32	6.388	30	7.60418	69	15.7055	826	178.48	56	10.9456	35	9.27609	41	10.0843	41	10.1717	84	16.4258	141	24.527	158	27.113	89	19.7651	28	6.22594	12	2.31962
Nlug01518	528	36	9.16547	49	10.5593	77	15.9431	67	13.1618	43	9.68799	58	12.6659	44	10.1378	59	12.5463	57	13.1356	35	8.97605	43	8.92528	39	10.2786	48	11.3601	60	13.4803	56	11.3809	39	10.7473	40	10.2297	33	8.51261	46	9.35286	38	6.87303	35	6.24493	47	10.8529	49	11.3287	42	8.44158
Nlug01519	1161	169	19.5677	43	4.21415	54	5.08484	91	8.12988	71	7.27487	78	7.74647	80	8.38266	86	8.31693	151	15.8254	118	13.7626	200	18.8793	155	18.5782	91	9.79456	155	15.8373	78	7.20919	65	8.14611	89	10.3513	85	9.9717	113	10.4488	112	9.21264	126	10.2243	85	8.92624	59	6.20354	46	4.20469
Nlug01520	885	957	145.363	821	105.554	954	117.848	757	88.7213	581	78.0966	705	91.8518	410	56.3592	635	80.5615	533	73.2813	210	32.1312	351	43.4661	213	33.4919	496	70.0348	559	74.9289	692	83.9048	370	60.8314	324	49.4353	415	63.8686	790	95.8307	672	72.5144	898	95.5931	432	59.5145	842	116.142	1076	129.026
Nlug01522	624	58	12.4948	114	20.7871	80	14.0159	148	24.601	120	22.8768	106	19.5868	94	18.326	72	12.9552	116	22.6195	80	17.3603	81	14.2262	118	26.3149	93	18.624	118	22.4325	98	16.8525	69	16.0892	67	14.4986	63	13.7511	96	16.5161	91	13.9269	131	19.7779	76	14.8495	92	17.9979	87	14.796
Nlug01523	6423	114	2.3859	201	3.56067	164	2.79139	577	9.31779	389	7.20461	337	6.0497	157	2.97362	182	3.18149	219	4.14873	498	10.4989	371	6.33028	498	10.7893	391	7.60702	531	9.80703	259	4.32699	199	4.50801	231	4.85634	97	2.05692	183	3.05868	101	1.5017	343	5.03094	68	1.29078	245	4.65637	111	1.83398
Nlug01524	1776	13	0.983981	8	0.512531	6	0.369338	8	0.467221	8	0.535853	15	0.973845	1	0.0684985	2	0.12644	7	0.479584	8	0.609955	1	0.0617084	8	0.626831	7	0.492528	3	0.200382	10	0.604201	2	0.163854	9	0.684281	1	0.0766902	4	0.24179	9	0.483947	11	0.583503	8	0.549198	3	0.206204	4	0.239015
Nlug01525	762	51	8.99708	135	20.1582	60	8.60819	133	18.1039	52	8.11797	89	13.4672	42	6.7053	84	12.3772	87	13.8923	86	15.2825	104	14.9577	114	20.8187	77	12.6273	95	14.7894	58	8.16765	33	6.30127	41	7.26548	75	13.4057	49	6.90338	53	6.64231	97	11.9925	26	4.16007	17	2.72341	25	3.48172
Nlug01526	1392	521	50.3135	659	53.8666	614	48.2219	792	59.0148	736	62.8981	724	59.971	540	47.1931	618	49.8478	593	51.8352	736	71.5961	889	69.9922	665	66.4792	588	52.7854	714	60.8471	748	57.6616	411	42.9608	588	57.0392	475	46.4769	728	56.1452	804	55.1588	890	60.2343	659	57.7202	515	45.1635	629	47.9535
Nlug01527	1116	41	4.93862	54	5.50558	56	5.48579	81	7.52828	52	5.54291	60	6.1991	34	3.70628	29	2.91763	48	5.23343	64	7.76545	60	5.89216	64	7.9803	85	9.51766	76	8.07849	88	8.46141	37	4.824	49	5.9288	22	2.68498	21	2.02011	31	2.65275	52	4.38968	45	4.91621	41	4.48476	32	3.04295
Nlug01528	2448	33	1.81213	11	0.511275	31	1.38441	12	0.508446	16	0.777513	24	1.13042	23	1.14298	36	1.65116	12	0.596457	14	0.774404	27	1.20876	10	0.56845	15	0.765694	19	0.92071	8	0.350673	8	0.475497	15	0.827399	26	1.44659	6	0.263124	15	0.585165	34	1.30846	19	0.94629	23	1.14693	103	4.46513
Nlug01529	696	71	13.7131	61	9.97227	58	9.11033	74	11.028	67	11.4516	65	10.7683	73	12.7596	73	11.7763	61	10.6642	51	9.92229	93	14.644	54	10.7966	66	11.8498	56	9.54464	64	9.86722	52	10.8708	49	9.50653	73	14.2855	74	11.4141	79	10.8397	79	10.6933	81	14.1892	55	9.64657	116	17.6871
Nlug01530	1014	179	23.7302	174	19.5247	212	22.8567	267	27.3117	328	38.48	281	31.9529	201	24.1147	279	30.8932	213	25.5594	133	17.7609	168	18.1576	110	15.0959	180	22.1825	229	26.7903	231	24.4455	166	23.8199	161	21.4399	249	33.446	246	26.0446	297	27.9716	314	29.1733	186	22.3644	224	26.9668	353	36.9441
Nlug01531	826	4	0.650978	52	7.16303	3	0.39706	131	16.45	39	5.61673	67	9.35269	7	1.03096	9	1.22337	8	1.17847	40	6.55739	9	1.19412	100	16.847	112	16.9439	117	16.803	34	4.41696	49	8.63148	35	5.72168	1	0.164893	17	2.20948	0	0	18	2.05299	0	0	40	5.91152	1	0.128478
Nlug01532	594	569	128.769	437	83.7083	344	63.3122	1098	191.73	1155	231.31	944	183.243	290	59.393	434	82.0352	409	83.7811	311	70.8965	351	64.7602	252	59.0361	597	125.592	644	128.612	624	112.726	360	88.1831	398	90.4757	403	92.4062	690	124.705	709	113.988	716	113.559	365	74.9184	450	92.4795	791	141.318
Nlug01534	3038	281	12.4338	458	17.1534	349	12.5589	589	20.1096	494	19.3436	461	17.4966	214	8.56939	285	10.533	299	11.9755	400	17.8288	340	12.2653	398	18.2305	489	20.1139	529	20.6561	415	14.6583	297	14.2245	297	13.2009	244	10.9392	309	10.9192	293	9.21039	425	13.1794	127	5.0968	311	12.4966	208	7.26581
Nlug01535	2064	123	8.01091	101	5.56782	98	5.19077	192	9.64865	246	14.1783	199	11.1169	120	7.07287	130	7.07181	140	8.2533	99	6.49496	148	7.85849	101	6.8095	142	8.59714	176	10.1154	176	9.15013	88	6.20358	138	9.02827	88	5.80705	150	7.80193	184	8.51347	169	7.71384	180	10.6327	108	6.38754	305	15.6819
Nlug01536	942	1299	185.372	1260	152.192	1249	144.953	1741	191.7	1333	168.336	1384	169.405	984	127.077	1187	141.481	1368	176.703	1012	145.472	1221	142.054	842	124.384	1493	198.054	1384	174.287	1531	174.401	1071	165.428	1145	164.131	1032	149.215	1531	174.48	1557	157.847	1743	174.317	934	120.887	1056	136.846	1350	152.087
Nlug01537	1104	317	38.599	403	41.5345	342	33.8667	342	32.1316	253	27.2615	290	30.288	247	27.2177	255	25.9339	292	32.1827	295	36.1829	322	31.9649	287	36.1757	398	45.0495	330	35.4589	288	27.9929	231	30.4447	270	33.024	214	26.4014	251	24.4076	301	26.0373	332	28.331	250	27.6091	277	30.6288	239	22.974
Nlug01538	1788	419	31.5016	385	24.5	419	25.619	676	39.2152	629	41.8487	627	40.4335	473	32.1823	775	48.6666	429	29.1944	265	20.0692	230	14.0977	169	13.1529	498	34.8047	609	40.4046	616	36.969	489	39.7934	459	34.6641	517	39.3827	585	35.1244	749	40.0049	423	22.2877	485	33.0717	403	27.5142	786	46.6513
Nlug01539	660	17	3.46251	8	1.37918	23	3.80977	6	0.942936	8	1.44193	13	2.27113	7	1.29026	14	2.38167	17	3.13411	14	2.87234	11	1.82657	13	2.74096	12	2.27202	9	1.61763	14	2.27619	11	2.42504	11	2.25053	6	1.2382	5	0.813293	8	1.15756	9	1.28467	16	2.95568	15	2.77439	7	1.12554
Nlug01540	450	637	190.289	922	233.127	988	240.027	2020	465.601	1142	301.893	1687	432.259	2389	645.844	4445	1109.06	2289	618.932	384	115.55	122	29.7122	542	167.606	903	250.756	1559	410.974	991	236.312	1189	384.449	1129	338.779	1527	462.178	736	175.584	1788	379.449	1600	334.966	1807	489.584	1569	425.628	889	209.651
Nlug01541	885	0	0	2	0.257134	2	0.24706	1	0.117201	2	0.268835	3	0.390859	1	0.137461	7	0.888079	2	0.274977	0	0	1	0.123835	1	0.157239	5	0.705996	4	0.536164	3	0.363749	0	0	2	0.305156	2	0.307801	2	0.242609	2	0.215817	7	0.745158	0	0	0	0	3	0.359738
Nlug01542	1203	0	0	0	0	0	0	0	0	0	0	0	0	0	0	0	0	0	0	0	0	0	0	0	0	0	0	0	0	0	0	0	0	0	0	0	0	0	0	0	0	0	0	0	0	0	0	0	0
Nlug01545	1293	42	4.36654	38	3.34394	48	4.05843	93	7.46036	105	9.66028	81	7.22318	25	2.35215	54	4.68913	49	4.61113	17	1.78033	14	1.18663	11	1.18385	43	4.15571	52	4.77074	44	3.65156	33	3.71351	20	2.08865	42	4.42419	121	10.0463	65	4.8008	111	8.08757	31	2.92311	52	4.90935	58	4.76034
Nlug01546	1734	790	61.2441	839	55.0537	897	56.5534	977	58.4414	568	38.9671	880	58.5161	419	29.396	468	30.3036	389	27.2967	466	36.3905	557	35.2041	379	30.4154	614	44.2481	639	43.7152	701	43.3803	422	35.4106	493	38.3913	489	38.4098	749	46.3717	911	50.1727	900	48.8975	591	41.5547	620	43.6478	900	55.081
Nlug01548	2880	3	0.140028	4	0.15803	6	0.227758	35	1.26052	24	0.991329	17	0.68061	4	0.168963	14	0.545799	22	0.929479	17	0.799296	29	1.10355	32	1.54618	29	1.25829	21	0.864983	16	0.596145	5	0.252608	6	0.281316	6	0.283754	3	0.111828	2	0.0663187	16	0.523384	2	0.084668	14	0.59341	9	0.331634
Nlug01549	273	0	0	0	0	0	0	0	0	0	0	0	0	0	0	0	0	0	0	0	0	0	0	0	0	0	0	0	0	0	0	0	0	0	0	0	0	0	0	0	0	0	0	0	0	0	0	0	0
Nlug01550	4389	212	6.49317	799	20.7135	286	7.12387	1371	32.4001	793	21.4935	684	17.9693	114	3.15983	233	5.96056	246	6.81991	821	25.3296	462	11.5362	949	30.0888	917	26.1083	1427	38.5691	324	7.92143	347	11.5036	371	11.4141	56	1.73782	181	4.42725	4	0.0870348	733	15.7337	6	0.166674	1126	31.3179	14	0.33851
Nlug01551	1674	36	2.8909	150	10.1955	30	1.95921	188	11.6487	102	7.24843	109	7.5078	10	0.726722	58	3.89018	32	2.32597	86	6.95655	56	3.66623	121	10.0585	203	15.1536	219	15.5192	22	1.41023	53	4.6067	55	4.43652	12	0.976356	36	2.3087	10	0.570483	165	9.28585	3	0.218498	209	15.2409	3	0.190184
Nlug01553	2400	249	13.9468	380	18.0155	241	10.9779	694	29.9932	443	21.9579	466	22.3881	244	12.3681	271	12.6781	309	15.6659	492	27.7591	437	19.9553	459	26.6137	541	28.1684	562	27.7783	338	15.1123	231	14.0046	306	17.2165	198	11.2366	269	12.0327	257	10.2263	491	19.2736	223	11.3286	414	21.0576	264	11.6735
Nlug01554	894	31	4.66134	22	2.8	18	2.20115	61	7.0773	71	9.44756	52	6.70668	37	5.03487	39	4.89806	28	3.81092	38	5.75569	18	2.20659	34	5.29231	53	7.40822	61	8.09418	55	6.6016	31	5.04538	32	4.83334	23	3.50407	57	6.84476	32	3.41831	43	4.53132	23	3.1367	25	3.41367	53	6.29139
Nlug01555	1011	371	49.3298	451	50.7573	504	54.4998	471	48.322	361	42.4771	370	42.198	393	47.2896	518	57.5275	408	49.1042	370	49.5566	455	49.3228	363	49.9642	395	48.8227	398	46.6995	411	43.6229	305	43.8953	257	34.3255	287	38.6646	495	52.5624	460	43.4515	553	51.5309	399	48.1176	362	43.7096	452	47.4456
Nlug01556	1983	1002	67.9252	981	56.2885	804	44.325	2083	108.954	1989	119.319	1761	102.395	903	55.3973	1138	64.4342	1110	68.1098	978	66.7832	1148	63.4463	998	70.0344	1508	95.0286	1641	98.1673	1534	83.0093	992	72.7877	1358	92.4724	1196	82.1469	1587	85.9162	1764	84.9521	1959	93.069	998	61.3606	1072	65.992	1535	82.1475
Nlug01557	2799	107	5.13886	158	6.42285	115	4.4917	196	7.2632	184	7.82013	158	6.50872	115	4.99826	155	6.21764	188	8.17268	187	9.04669	221	8.6532	146	7.25861	234	10.4469	249	10.553	237	9.08593	106	5.51026	151	7.28466	139	6.76386	138	5.29294	107	3.65073	176	5.92384	79	3.44117	106	4.62299	168	6.36964
Nlug01558	1290	276	28.7611	602	53.0982	449	38.0515	918	73.8122	508	46.8461	434	38.792	363	34.2327	373	32.465	669	63.1024	779	81.7709	524	44.5173	583	62.8901	803	77.786	1005	92.4181	574	47.747	393	44.3274	485	50.7677	276	29.1408	316	26.2977	182	13.4735	641	46.8125	101	9.54583	372	35.2024	163	13.4093
Nlug01559	1074	51	6.3834	55	5.82682	34	3.46091	102	9.85079	94	10.4117	74	7.94455	33	3.73795	56	5.85438	41	4.64503	28	3.53024	21	2.1429	12	1.55482	55	6.39932	54	5.96445	68	6.79405	34	4.60621	41	5.15484	45	5.70678	56	5.59763	85	7.55811	62	5.43852	40	4.54086	65	7.38803	109	10.7704
Nlug01560	681	274	54.0866	376	62.8223	430	69.0298	208	31.6804	119	20.7873	241	40.8048	159	28.4036	172	28.3582	200	35.7349	165	32.8086	349	56.165	308	62.9372	226	41.4703	150	26.1291	265	41.7564	231	49.3553	174	34.5015	172	34.4004	345	54.3867	256	35.8997	485	67.0947	153	27.3922	328	58.7958	114	17.765
Nlug01561	2958	520	23.6315	641	24.6566	729	26.9429	598	20.969	391	15.7245	474	18.4766	740	30.4339	612	23.2301	589	24.2285	503	23.0261	653	24.1937	513	24.1336	509	21.5028	527	21.1346	691	25.0671	450	22.1352	531	24.2399	574	26.4299	662	24.0259	1027	33.1566	708	22.5491	881	36.3128	708	29.2183	741	26.5845
Nlug01562	1329	1	0.101149	7	0.599303	2	0.164521	3	0.234138	0	0	4	0.347038	2	0.183075	5	0.422418	3	0.274666	3	0.305666	8	0.659709	2	0.209415	0	0	2	0.17852	3	0.242226	0	0	3	0.304812	4	0.409937	2	0.161557	9	0.646719	4	0.283549	3	0.275219	1	0.0918533	4	0.319406
Nlug01563	1050	0	0	2	0.216728	0	0	0	0	0	0	0	0	0	0	0	0	0	0	1	0.128962	0	0	0	0	0	0	0	0	0	0	0	0	0	0	0	0	0	0	0	0	0	0	0	0	0	0	0	0
Nlug01564	1242	257	27.8162	367	33.6216	306	26.9349	237	19.7926	170	16.2827	148	13.7398	180	17.6309	208	18.8035	159	15.577	61	6.65058	42	3.70608	72	8.06704	119	11.9729	190	18.1473	153	13.2189	169	19.7986	125	13.5901	192	21.0553	226	19.5347	142	10.9186	143	10.847	177	17.3754	426	41.8704	531	45.3713
Nlug01565	1545	54	4.69842	53	3.9032	92	6.50991	35	2.34971	51	3.92682	34	2.53742	58	4.56692	75	5.45042	72	5.6704	38	3.33047	38	2.69552	24	2.16165	55	4.44846	84	6.44958	76	5.27848	43	4.04957	80	6.99192	67	5.90648	63	4.37757	68	4.20319	79	4.81717	60	4.73483	47	3.71355	70	4.80815
Nlug01567	2307	15	0.874037	24	1.18369	7	0.331716	40	1.7984	20	1.03129	30	1.49939	1	0.0527322	2	0.0973373	8	0.421941	39	2.28912	35	1.66268	38	2.29213	4	0.216665	11	0.565621	100	4.65132	9	0.567629	16	0.9365	9	0.531346	5	0.232671	14	0.579534	5	0.204181	3	0.158546	1	0.0529142	1	0.0460003
Nlug01568	1989	401	27.1017	548	31.3487	399	21.9307	64	3.33749	90	5.38278	156	9.0434	89	5.44351	261	14.7334	149	9.11509	225	15.3179	206	11.3506	104	7.27616	120	7.53914	163	9.72151	137	7.39111	152	11.1193	212	14.3925	238	16.2976	65	3.50832	86	4.12916	93	4.40496	90	5.51683	47	2.88458	62	3.308
Nlug01569	2652	145	7.34989	95	4.0759	93	3.83376	198	7.74403	138	6.1902	137	5.95647	125	5.73404	118	4.9958	98	4.49637	124	6.33139	174	7.19056	113	5.92937	125	5.88996	122	5.45716	162	6.55489	241	13.2225	270	13.7476	391	20.081	109	4.41239	151	5.43753	158	5.61277	149	6.85007	96	4.41893	135	5.40218
Nlug01570	1855	484	35.0742	492	30.1783	480	28.2887	681	38.0784	733	47.0066	647	40.2163	420	27.5441	435	26.3295	393	25.7785	394	28.761	403	23.8094	319	23.9304	477	32.1329	502	32.1026	517	29.9069	389	30.5123	523	38.0709	457	33.5548	595	34.4345	705	36.2947	628	31.894	568	37.3324	435	28.6263	671	38.3873
Nlug01571	252	12	6.40128	7	3.16061	3	1.30148	6	2.4696	26	12.2736	8	3.66042	11	5.31026	6	2.6733	7	3.37992	6	3.22405	3	1.30469	5	2.76104	13	6.44642	6	2.82443	14	5.96145	11	6.35128	23	12.3243	26	14.0526	5	2.13005	15	5.68446	14	5.23384	14	6.77344	1	0.484417	5	2.10561
Nlug01572	4788	754	21.1691	762	18.1082	716	16.3484	1475	31.9531	1257	31.2306	1318	31.7397	689	17.5061	956	22.4182	756	19.2122	637	18.0151	630	14.4203	594	17.2638	925	24.1414	1092	27.0551	1060	23.7561	733	22.2751	782	22.054	855	24.3217	1062	23.8117	1104	22.0198	1185	23.3162	780	19.862	685	17.4645	1265	28.0379
Nlug01573	1794	21	1.57356	29	1.83928	38	2.31567	10	0.578166	27	1.79036	25	1.60679	46	3.11932	31	1.94015	33	2.23821	30	2.26438	37	2.2603	49	3.80082	17	1.18414	29	1.91759	43	2.572	19	1.54099	24	1.80644	27	2.04986	38	2.27396	34	1.8099	36	1.89049	61	4.14562	47	3.19812	43	2.54363
Nlug01574	570	6	1.41502	8	1.59694	1	0.191796	1	0.18197	1	0.208701	2	0.404573	7	1.49399	1	0.19698	2	0.426938	10	2.37562	4	0.769081	5	1.22067	3	0.657691	7	1.45681	14	2.63559	7	1.78687	10	2.36897	11	2.62845	17	3.2018	6	1.00525	10	1.65279	2	0.427796	7	1.49914	8	1.48944
Nlug01575	348	0	0	0	0	0	0	0	0	0	0	0	0	0	0	0	0	1	0.349647	0	0	2	0.629851	1	0.399875	0	0	0	0	0	0	0	0	1	0.388022	1	0.391384	0	0	0	0	0	0	2	0.700701	0	0	0	0
Nlug01576	702	222	42.5111	183	29.6611	268	41.7362	321	47.4289	249	42.195	296	48.6179	348	60.3068	488	78.0512	268	46.4523	123	23.7257	156	24.3542	133	26.3644	201	35.7795	276	46.6394	269	41.1187	224	46.428	208	40.0093	282	54.7135	288	44.0429	296	40.2673	340	45.6284	221	38.3828	337	58.602	344	52.0032
Nlug01578	234	47	27.0003	57	27.7161	42	19.6222	72	31.9148	76	38.6364	61	30.0577	41	21.3153	42	20.1526	34	17.6796	59	34.1419	64	29.9745	57	33.8971	61	32.5754	46	23.3197	45	20.6358	50	31.0902	35	20.197	30	17.4618	60	27.5268	36	14.6921	56	22.5458	26	13.5469	41	21.3889	39	17.6871
Nlug01579	777	0	0	1	0.146438	4	0.5628	2	0.266983	10	1.53101	2	0.296791	3	0.469704	1	0.144503	6	0.939593	0	0	1	0.141048	0	0	3	0.482476	3	0.458016	2	0.276206	0	0	1	0.173786	1	0.175292	6	0.828993	4	0.491629	2	0.242495	1	0.156914	0	0	3	0.40974
Nlug01580	1452	0	0	0	0	4	0.301168	2	0.142869	0	0	1	0.07941	0	0	0	0	0	0	0	0	0	0	0	0	0	0	1	0.0816985	0	0	1	0.100208	0	0	1	0.0938028	0	0	0	0	0	0	2	0.167937	0	0	0	0
Nlug01581	744	2	0.361363	5	0.764664	1	0.146941	1	0.139413	1	0.159892	2	0.309955	2	0.327025	1	0.150912	2	0.327089	2	0.364006	5	0.73652	4	0.748153	0	0	4	0.637775	0	0	1	0.195567	0	0	1	0.183067	2	0.288588	3	0.385076	1	0.126625	1	0.163874	0	0	1	0.142638
Nlug01585	813	0	0	0	0	0	0	0	0	0	0	0	0	0	0	0	0	0	0	0	0	0	0	0	0	0	0	0	0	0	0	1	0.178969	0	0	0	0	0	0	1	0.117465	0	0	0	0	0	0	0	0
Nlug01586	675	491	97.7831	555	93.554	552	89.4027	395	60.6972	291	51.2848	270	46.1213	465	83.8056	474	78.8445	433	78.0537	336	67.4041	430	69.8155	260	53.601	374	69.2378	434	76.2723	511	81.2346	383	82.559	331	66.2155	425	85.7566	395	62.8223	311	44.0002	408	56.9442	359	64.8444	604	109.233	786	123.574
Nlug01587	1632	1264	104.115	1267	88.3344	1402	93.9168	1654	105.121	1311	95.5612	1262	89.1622	937	69.8463	1256	86.4105	867	64.641	666	55.2593	762	51.1708	633	53.9743	1019	78.0242	1166	84.7538	1364	89.6847	1043	92.9894	897	74.2177	1143	95.3913	1893	124.523	1313	76.8321	1735	100.155	977	72.9888	1901	142.194	2536	164.906
Nlug01588	1551	63	5.46028	30	2.20081	21	1.48021	84	5.61749	79	6.05919	59	4.38613	42	3.29429	45	3.2576	39	3.05958	51	4.45256	46	3.25037	15	1.34581	54	4.35068	71	5.43034	88	6.08829	32	3.00198	47	4.09186	67	5.88363	70	4.84515	60	3.69435	83	5.0415	43	3.38017	42	3.30565	119	8.14224
Nlug01589	1785	7	0.527164	15	0.956151	2	0.122492	83	4.82297	22	1.46617	36	2.32544	3	0.204459	10	0.629012	8	0.545332	39	2.95854	7	0.429781	19	1.48122	24	1.68015	42	2.79121	5	0.300577	6	0.489083	4	0.302592	0	0	1	0.0601426	0	0	24	1.26668	0	0	40	2.73553	0	0
Nlug01590	2442	959	52.7909	1038	48.3643	1121	50.1852	1167	49.5679	886	43.1606	1278	60.343	1193	59.4318	1736	79.818	1099	54.7597	490	27.1707	591	26.5234	699	39.8323	1043	53.3721	969	47.0716	914	40.1629	749	44.6278	891	49.2683	860	47.9662	1039	45.6763	1489	58.2301	1025	39.5432	1243	62.0594	1190	59.4868	1459	63.4042
Nlug01591	516	87	22.665	107	23.5943	101	21.3987	176	35.3784	188	43.3418	177	39.5517	132	31.1206	231	50.2642	118	27.8254	65	17.0575	39	8.28328	101	27.238	127	30.756	105	24.1391	121	25.1628	92	25.9422	138	36.1131	120	31.6748	176	36.6171	308	57.0032	192	35.0546	119	28.1177	212	50.154	254	52.2387
Nlug01592	4074	1138	37.5498	1226	34.2407	1217	32.6576	1105	28.133	826	24.1189	844	23.8871	577	17.2297	663	18.2721	663	19.8017	744	24.7288	865	23.2692	776	26.506	743	22.7899	762	22.1878	916	24.1267	534	19.0717	584	19.3565	495	16.5488	893	23.5316	929	21.7767	1161	26.8475	736	22.0262	698	20.9148	718	18.703
Nlug01593	1188	18	2.03677	36	3.44794	18	1.65642	82	7.15933	83	8.31114	67	6.5028	38	3.89127	30	2.83532	43	4.40414	36	4.10334	45	4.15129	32	3.74832	70	7.36304	52	5.19239	66	5.96145	38	4.65411	42	4.77384	32	3.66873	49	4.42793	42	3.37622	55	4.36154	35	3.59198	28	2.87714	66	5.89571
Nlug01594	1227	58	6.35433	40	3.70927	45	4.00944	121	10.2286	149	14.4458	132	12.4043	27	2.67697	62	5.67341	61	6.04915	25	2.75897	31	2.76888	25	2.8353	72	7.33269	100	9.66799	75	6.55905	46	5.45485	49	5.39246	46	5.10618	134	11.7241	93	7.2383	107	8.21547	38	3.7759	55	5.47189	145	12.541
Nlug01595	156	0	0	0	0	0	0	0	0	0	0	0	0	0	0	0	0	0	0	0	0	0	0	0	0	0	0	0	0	0	0	0	0	0	0	0	0	0	0	0	0	0	0	0	0	0	0	0	0
Nlug01596	870	2	0.309027	1	0.130784	0	0	5	0.596109	5	0.683675	0	0	2	0.279663	1	0.129056	2	0.279718	0	0	0	0	3	0.47985	5	0.718168	4	0.545408	0	0	2	0.334488	0	0	0	0	2	0.246792	1	0.109769	2	0.216573	6	0.840841	4	0.561255	3	0.365941
Nlug01597	306	0	0	1	0.371836	0	0	1	0.338964	0	0	0	0	5	1.9878	0	0	2	0.795276	0	0	0	0	0	0	0	0	0	0	1	0.350673	0	0	0	0	0	0	0	0	0	0	0	0	0	0	0	0	0	0
Nlug01601	3450	458	17.8457	383	12.6314	330	10.4571	720	21.6465	686	23.654	656	21.9243	446	15.7268	548	17.8344	419	14.7776	378	14.8362	405	12.8654	362	14.6014	454	16.4442	465	15.9888	514	15.987	399	16.8276	435	17.0257	460	18.1602	714	22.2177	969	26.8227	806	22.0095	496	17.5285	545	19.284	606	18.6407
Nlug01602	1218	62	6.84275	175	16.348	70	6.28299	349	29.7203	176	17.1895	221	20.9212	102	10.1877	122	11.2463	124	12.3875	212	23.5689	190	17.096	319	36.4458	244	25.0333	326	31.7505	104	9.16242	122	14.5741	128	14.1905	54	6.0385	83	7.31563	70	5.48844	176	13.6132	37	3.70371	200	20.0448	49	4.26931
Nlug01603	1140	157	18.5132	132	13.1748	166	15.9191	226	20.5626	221	23.0614	180	18.2058	148	15.7936	205	20.1904	141	15.0496	172	20.4303	200	19.227	183	22.3383	166	18.1961	224	23.309	181	17.0372	166	21.1872	143	16.9382	141	16.846	225	21.1884	192	16.084	193	15.9495	170	18.1813	163	17.4543	186	17.3148
Nlug01604	321	71	29.7331	55	19.4953	40	13.6229	76	24.5575	90	33.3531	76	27.2992	60	22.7389	57	19.9373	75	28.4293	40	16.8735	34	11.6081	18	7.80317	71	27.6394	85	31.4119	76	25.4058	60	27.1967	64	26.9222	63	26.7312	97	32.4405	76	22.6103	75	22.0115	68	25.8277	56	21.2962	161	53.2267
Nlug01606	549	49	11.998	80	16.5802	66	13.1428	76	14.3587	52	11.2676	64	13.4415	48	10.6364	64	13.0889	70	15.5144	55	13.5657	95	18.9644	67	16.9827	52	11.836	67	14.4772	86	16.8093	66	17.4921	47	11.5601	57	14.1412	65	12.7105	63	10.9589	69	11.8405	49	10.8819	52	11.5625	53	10.245
Nlug01607	771	131	22.8404	150	22.1366	175	24.8141	191	25.6953	98	15.1207	160	23.9281	198	31.2417	188	27.3779	179	28.2493	198	34.7746	311	44.2072	227	40.9709	148	23.9874	138	21.2327	202	28.1139	142	26.7981	155	27.1464	139	24.5552	168	23.3924	192	23.7818	193	23.5828	146	23.0877	91	14.4081	128	17.6183
Nlug01608	1105	41	4.98779	40	4.1188	48	4.74891	85	7.97869	57	6.13637	44	4.59126	31	3.4129	28	2.84507	29	3.19334	43	5.26935	51	5.05819	54	6.80041	46	5.20201	65	6.97801	59	5.72946	32	4.21364	34	4.15482	34	4.19082	36	3.49753	35	3.02485	36	3.06926	18	1.98606	34	3.75609	24	2.30493
Nlug01609	189	3	2.13376	4	2.40808	1	0.578434	3	1.6464	1	0.629415	0	0	4	2.57467	0	0	7	4.50656	1	0.716456	0	0	0	0	3	1.98351	6	3.76591	4	2.27103	3	2.30956	0	0	0	0	6	3.40808	2	1.01057	4	1.99385	2	1.29018	0	0	5	2.80748
Nlug01610	1407	506	48.344	524	42.3751	549	42.6573	772	56.9113	538	45.487	584	47.8587	489	42.2804	636	50.7528	485	41.9428	272	26.1774	315	24.536	256	25.3192	454	40.3216	572	48.2262	599	45.6832	384	39.7106	355	34.0698	393	38.0436	637	48.6033	578	39.2312	676	45.2633	477	41.3339	780	67.6737	872	65.7705
Nlug01611	2016	63	4.20084	37	2.08826	51	2.76564	46	2.3667	42	2.47832	48	2.74532	36	2.17238	69	3.84287	45	2.71601	37	2.48521	33	1.79395	45	3.10617	48	2.97527	41	2.41254	35	1.86295	39	2.81477	55	3.6839	27	1.82413	53	2.82232	76	3.60016	46	2.14961	28	1.69336	27	1.63491	53	2.78993
Nlug01612	966	243	33.8155	227	26.7376	148	16.7494	398	42.7347	366	45.0716	331	39.5087	207	26.0686	219	25.4545	270	34.0092	239	33.5021	271	30.7453	208	29.9633	268	34.6684	260	31.9284	328	36.4352	194	29.2209	166	23.2042	196	27.6351	282	31.3395	318	31.4375	377	36.7669	199	25.1164	225	28.4331	373	40.977
Nlug01613	453	0	0	0	0	0	0	0	0	0	0	0	0	0	0	0	0	0	0	0	0	0	0	1	0.307189	0	0	0	0	0	0	0	0	0	0	0	0	0	0	0	0	0	0	0	0	0	0	0	0
Nlug01614	288	0	0	0	0	0	0	0	0	0	0	0	0	0	0	0	0	0	0	0	0	0	0	0	0	0	0	0	0	0	0	0	0	0	0	0	0	0	0	0	0	0	0	0	0	0	0	0	0
Nlug01615	522	0	0	2	0.435946	3	0.628299	1	0.198703	0	0	1	0.220888	2	0.466105	2	0.430186	3	0.699294	8	2.07525	2	0.419901	3	0.79975	0	0	1	0.227253	0	0	2	0.557479	0	0	1	0.260923	0	0	0	0	2	0.360955	1	0.233567	0	0	0	0
Nlug01616	501	60	16.099	61	13.8537	56	12.2198	121	25.0509	49	11.6348	90	20.7132	127	30.8383	74	16.5841	121	29.3871	187	50.5423	231	50.5314	194	53.885	167	41.6538	151	35.7536	138	29.5573	72	20.9105	86	23.1791	99	26.9141	92	19.7138	112	21.3491	117	22.001	123	29.9329	94	22.9039	79	16.7339
Nlug01617	354	1	0.379737	1	0.321418	1	0.308825	1	0.293003	6	2.01626	2	0.651431	4	1.37461	2	0.634342	3	1.03116	3	1.14754	4	1.23835	0	0	2	0.705996	10	3.35102	0	0	2	0.822046	4	1.52578	1	0.384751	6	1.81957	4	1.07908	1	0.266128	2	0.688825	2	0.689678	2	0.599564
Nlug01618	3186	43	1.8143	52	1.85708	33	1.13236	83	2.70214	106	3.95785	57	2.06286	68	2.59649	66	2.32592	46	1.7568	60	2.5501	71	2.4423	54	2.35858	51	2.00032	51	1.89891	55	1.85243	30	1.37008	76	3.22109	46	1.9665	28	0.943481	57	1.70855	47	1.38978	47	1.7986	52	1.9924	136	4.53004
Nlug01620	8556	505	7.93427	469	6.237	375	4.79155	964	11.6864	722	10.0384	802	10.808	653	9.28467	661	8.67416	725	10.3104	734	11.6165	767	9.82453	596	9.69346	854	12.4728	881	12.2148	869	10.8987	466	7.92473	581	9.16939	554	8.81905	759	9.52339	780	8.70607	884	9.73363	476	6.78294	486	6.93402	785	9.7366
Nlug01621	759	20	3.54221	16	2.39857	31	4.46514	21	2.86981	8	1.25385	11	1.67106	17	2.72478	18	2.66273	25	4.00781	26	4.63855	23	3.32103	29	5.31692	20	3.29279	17	2.65698	27	3.81721	8	1.53362	12	2.13489	12	2.15339	16	2.26307	19	2.39062	32	3.97193	17	2.7308	10	1.60834	16	2.23711
Nlug01622	4473	25	0.751324	11	0.279813	9	0.219968	83	1.92466	55	1.46273	63	1.62399	33	0.897509	12	0.301217	27	0.73447	40	1.21091	18	0.441023	29	0.9022	61	1.70414	44	1.1669	39	0.935599	26	0.845753	28	0.845268	11	0.334947	30	0.720018	29	0.619152	73	1.53751	25	0.681433	32	0.873314	34	0.806656
Nlug01623	330	0	0	0	0	0	0	0	0	0	0	0	0	0	0	0	0	0	0	0	0	0	0	0	0	0	0	0	0	0	0	0	0	0	0	0	0	0	0	0	0	0	0	0	0	0	0	0	0
Nlug01624	1845	61	4.44447	66	4.07025	54	3.19973	109	6.12781	79	5.09366	83	5.18709	90	5.93431	61	3.71219	87	5.73763	106	7.77966	121	7.18747	135	10.1822	102	6.90843	68	4.37213	99	5.75788	55	4.33746	83	6.07459	36	2.65759	63	3.66577	60	3.10566	136	6.94442	52	3.43628	69	4.56533	41	2.35828
Nlug01625	1803	254	18.9376	189	11.9272	125	7.57931	377	21.6881	379	25.0059	316	20.2085	143	9.6486	219	13.6378	166	11.2027	221	16.5977	163	9.90784	125	9.64757	245	16.9803	277	18.2249	273	16.2477	146	11.7822	205	15.353	212	16.0148	227	13.5161	257	13.6124	300	15.6754	182	12.3072	198	13.4057	294	17.3045
Nlug01627	318	0	0	0	0	0	0	0	0	0	0	0	0	0	0	0	0	0	0	0	0	0	0	0	0	0	0	0	0	0	0	0	0	0	0	0	0	0	0	0	0	0	0	0	0	0	0	0	0
Nlug01628	738	0	0	0	0	0	0	0	0	0	0	0	0	0	0	0	0	0	0	0	0	0	0	0	0	0	0	0	0	0	0	0	0	0	0	0	0	0	0	0	0	0	0	0	0	0	0	0	0
Nlug01629	4437	75	2.27226	50	1.28219	66	1.62618	120	2.80522	144	3.86075	147	3.82006	118	3.23531	109	2.75825	130	3.56503	90	2.74665	118	2.91461	63	1.97585	129	3.63309	131	3.50237	167	4.03879	98	3.2137	112	3.4085	111	3.40735	131	3.16959	183	3.93876	137	2.90887	129	3.54472	83	2.28354	171	4.08992
Nlug01630	630	4	0.853504	1	0.180606	0	0	10	1.6464	15	2.83237	25	4.57553	15	2.89651	14	2.49508	10	1.93138	3	0.64481	11	1.91355	2	0.441767	15	2.97527	18	3.38932	14	2.38458	16	3.69529	18	3.85804	12	2.59432	10	1.70404	10	1.51586	9	1.34585	6	1.16116	9	1.7439	23	3.87432
Nlug01631	492	47	12.8416	28	6.47539	30	6.66609	66	13.9141	70	16.9251	51	11.9522	65	16.0721	68	15.5182	44	10.8817	39	10.7337	70	15.5927	54	15.2733	69	17.5251	60	14.4666	82	17.8843	51	15.0825	40	10.9782	44	12.1806	48	10.4736	79	15.3342	79	15.1271	43	10.6558	38	9.4284	88	18.9813
Nlug01632	333	0	0	0	0	2	0.6566	12	3.73777	4	1.42894	3	1.03877	0	0	4	1.34869	4	1.46159	0	0	1	0.329111	2	0.835775	6	2.25156	2	0.71247	0	0	1	0.436943	1	0.4055	0	0	0	0	0	0	3	0.848732	4	1.46453	4	1.46634	0	0
Nlug01633	579	5	1.16085	0	0	4	0.75526	21	3.76197	14	2.87639	9	1.79228	4	0.840437	8	1.55134	5	1.05075	3	0.701607	6	1.13569	1	0.240339	9	1.9424	6	1.22929	10	1.8533	4	1.0052	3	0.699645	5	1.17618	3	0.556242	0	0	2	0.32542	5	1.05287	0	0	4	0.733145
Nlug01634	3129	3384	145.382	4048	147.2	3795	132.593	5386	178.54	5206	197.924	4761	175.442	2615	101.669	3344	119.993	2992	116.35	2811	121.648	3223	112.886	2613	116.208	3539	141.335	3767	142.814	4068	139.508	2744	127.599	2933	126.573	3015	131.239	4716	161.804	5285	161.301	5404	162.706	3422	133.339	3132	122.19	3885	131.763
Nlug01635	1962	103	7.05707	134	7.77104	129	7.18797	207	10.9433	123	7.4577	164	9.63799	92	5.70444	127	7.26778	123	7.62808	185	12.768	158	8.82562	203	14.3979	138	8.78933	138	8.34374	137	7.49283	68	5.04289	79	5.43705	71	4.92881	117	6.40188	80	3.89394	117	5.61798	51	3.16923	111	6.90627	91	4.92211
Nlug01636	1479	103	9.36171	114	8.77021	110	8.13092	283	19.8469	219	17.6147	224	17.4631	63	5.18199	96	7.28786	93	7.6511	128	11.7191	106	7.85462	118	11.1024	167	14.1099	203	16.282	165	11.9713	79	7.77192	115	10.4994	65	5.98588	109	7.91187	71	4.58446	161	10.2554	47	3.87446	92	7.59345	136	9.75842
Nlug01637	1563	179	15.395	685	49.866	205	14.3387	1480	98.215	761	57.9195	875	64.5492	104	8.09465	320	22.9873	271	21.0969	1040	90.1001	702	49.2227	1405	125.09	1152	92.102	1370	103.978	347	23.8229	452	42.0774	450	38.8766	92	8.01699	156	10.7149	3	0.183299	888	53.5238	5	0.390026	1248	97.4709	30	2.03691
Nlug01638	2106	495	31.5961	657	35.4961	560	29.07	972	47.8722	837	47.2788	860	47.0849	419	24.2036	571	30.4421	516	29.8127	638	41.0217	570	29.6622	495	32.7077	650	38.5683	773	43.5414	660	33.6287	455	31.4356	501	32.1229	535	34.6002	774	39.4551	809	36.685	941	42.0944	632	36.5882	603	34.9525	723	36.4325
Nlug01639	258	1	0.521035	9	3.96914	4	1.69495	11	4.4223	9	4.14975	11	4.91603	13	6.12982	6	2.61113	3	1.41485	10	5.24845	14	5.94697	6	3.2362	13	6.2965	11	5.05771	6	2.49549	3	1.69189	7	3.66365	5	2.63957	11	4.57713	0	0	17	6.20758	0	0	2	0.946302	2	0.822657
Nlug01640	720	1	0.186704	2	0.316061	0	0	3	0.432179	4	0.660886	0	0	3	0.506889	2	0.311885	0	0	1	0.18807	0	0	2	0.386546	1	0.173557	2	0.329517	4	0.596145	0	0	3	0.562631	0	0	0	0	1	0.132637	1	0.130846	0	0	4	0.678183	2	0.294785
Nlug01641	4026	127	4.24049	237	6.69804	266	7.22309	372	9.58394	221	6.53007	216	6.18617	189	5.711	199	5.54979	193	5.83301	235	7.90397	188	5.11766	226	7.81157	250	7.75964	318	9.36988	289	7.70279	105	3.79476	202	6.77506	67	2.26665	263	7.01298	210	4.98131	327	7.65187	91	2.75581	141	4.27528	114	3.00497
Nlug01642	915	1084	159.255	1039	129.202	1125	134.415	1367	154.961	1248	162.253	1453	183.099	1305	173.506	1569	192.53	1242	165.162	983	145.473	1174	140.616	851	129.423	1293	176.585	1361	176.448	1561	183.065	1085	172.535	1124	165.875	1172	174.457	1343	157.571	1547	161.461	1422	146.41	1131	150.704	1197	159.695	1467	170.144
Nlug01643	3099	12	0.52053	17	0.624167	7	0.24694	50	1.67349	50	1.91932	49	1.82312	16	0.628091	43	1.55792	51	2.00243	30	1.31084	34	1.20239	12	0.538844	61	2.45971	57	2.1819	51	1.76593	28	1.31464	52	2.26578	18	0.791104	51	1.76673	32	0.986113	52	1.58079	20	0.786847	51	2.00895	116	3.97233
Nlug01644	660	0	0	0	0	0	0	0	0	0	0	0	0	0	0	0	0	0	0	0	0	0	0	0	0	0	0	0	0	0	0	0	0	0	0	0	0	0	0	0	0	0	0	0	0	0	0	0	0
Nlug01645	2076	382	24.7356	392	21.4848	322	16.9568	755	37.722	690	39.5386	611	33.9356	330	19.338	485	26.2308	353	20.6898	406	26.4819	403	21.2748	350	23.4609	527	31.7219	586	33.4851	543	28.067	282	19.7647	338	21.9849	298	19.5511	415	21.4606	572	26.3128	577	26.1844	327	19.2045	386	22.6976	516	26.3773
Nlug01646	573	260	60.9965	302	59.9688	274	52.2771	376	68.0626	289	59.9988	321	64.594	289	61.3574	319	62.5076	311	66.0412	255	60.261	315	60.2481	272	66.0568	266	58.01	264	54.655	279	52.2485	177	44.9457	218	51.3733	173	41.122	253	47.4009	315	52.4994	310	50.9683	278	59.1524	181	38.5606	241	44.6345
Nlug01647	36234	4755	17.6409	4142	13.0067	3991	12.0415	7690	22.0133	7268	23.8615	7308	23.2554	6352	21.3264	9033	27.9906	6141	20.6221	2953	11.0357	3003	9.08294	2453	9.42074	4342	14.9744	5843	19.1294	5948	17.6148	4482	17.998	4266	15.8979	5197	19.5353	7316	21.676	7380	19.4508	7557	19.6484	4525	15.2259	6710	22.6061	8751	25.6301
Nlug01648	11445	28	0.328873	51	0.507023	26	0.248355	135	1.22347	227	2.35944	152	1.53133	54	0.573987	81	0.794632	46	0.489048	69	0.816365	70	0.6703	60	0.729523	101	1.10276	98	1.01576	118	1.10634	61	0.775503	87	1.02645	75	0.892541	203	1.90415	276	2.30299	119	0.979545	32	0.340891	78	0.831952	204	1.89157
Nlug01649	4728	55	1.56376	58	1.3958	49	1.13301	178	3.90497	321	8.07656	221	5.3896	67	1.72394	109	2.58849	65	1.6728	79	2.26256	72	1.66895	68	2.00141	121	3.19804	113	2.83519	130	2.95046	73	2.24654	84	2.39904	79	2.27579	244	5.5403	273	5.51421	213	4.2442	48	1.23779	90	2.32372	344	7.72128
Nlug01651	501	1	0.268317	1	0.22711	2	0.436423	2	0.414064	7	1.66211	2	0.460293	2	0.485642	5	1.12054	2	0.485737	3	0.810839	0	0	0	0	2	0.498848	3	0.710337	1	0.214184	6	1.74254	7	1.88667	1	0.27186	2	0.428561	1	0.190617	2	0.376085	0	0	0	0	8	1.69458
Nlug01652	1959	832	57.092	592	34.3843	675	37.6691	750	39.7102	646	39.2281	785	46.2037	650	40.3648	737	42.2406	469	29.1305	417	28.8239	508	28.4195	295	20.9552	621	39.6125	634	38.3915	806	44.1494	588	43.6729	569	39.2205	633	44.0101	902	49.4303	768	37.4391	825	39.6746	641	39.8938	667	41.5634	1143	61.9185
Nlug01653	912	395	58.2222	364	45.413	238	28.5297	541	61.5287	543	70.8278	449	56.7666	244	32.5476	269	33.1173	206	27.4841	196	29.1013	209	25.1153	163	24.8712	279	38.2283	284	36.9406	361	42.4753	215	34.3015	246	36.423	228	34.0504	371	43.6717	384	40.2101	434	44.832	229	30.6142	254	33.9984	353	41.076
Nlug01654	1044	15	1.93142	14	1.52581	11	1.15188	7	0.695461	5	0.569729	16	1.7671	12	1.39831	23	2.47357	23	2.68063	27	3.50199	19	1.99453	11	1.46621	12	1.43634	11	1.24989	14	1.43897	17	2.36929	19	2.45747	8	1.04369	7	0.719811	21	1.92095	18	1.6243	12	1.4014	12	1.40314	22	2.2363
Nlug01655	378	4	1.42251	5	1.50505	1	0.289217	1	0.274399	17	5.35003	9	2.74532	4	1.28734	6	1.7822	6	1.93138	9	3.22405	9	2.60938	10	3.68139	9	2.97527	11	3.45209	2	0.567757	4	1.5397	3	1.07168	4	1.44129	6	1.70404	7	1.7685	10	2.49231	2	0.64509	2	0.645889	4	1.12299
Nlug01656	318	0	0	0	0	0	0	0	0	0	0	0	0	0	0	0	0	0	0	0	0	0	0	0	0	0	0	0	0	0	0	0	0	0	0	0	0	0	0	0	0	0	0	0	0	0	0	0	0
Nlug01657	1554	268	23.183	375	27.457	309	21.7382	437	29.1679	387	29.625	391	29.0113	265	20.7453	277	20.0136	224	17.5391	298	25.9667	289	20.3814	276	24.7151	265	21.3094	308	23.5115	322	22.2346	231	21.6287	295	25.6334	283	24.8038	333	23.0046	383	23.5367	365	22.1276	337	26.44	254	19.9527	306	20.8968
Nlug01658	1458	469	43.2416	546	42.6097	437	32.7672	805	57.2682	739	60.2956	717	56.7026	368	30.7054	508	39.1204	455	37.972	447	41.5146	545	40.9662	402	38.3683	586	50.2245	640	52.0719	687	50.5619	401	40.0181	479	44.3622	477	44.5598	689	50.7321	700	45.85	755	48.7846	487	40.7243	492	41.1934	578	42.0706
Nlug01659	501	0	0	0	0	0	0	0	0	0	0	2	0.460293	0	0	0	0	0	0	0	0	0	0	0	0	1	0.249424	0	0	0	0	0	0	0	0	0	0	0	0	0	0	0	0	0	0	0	0	0	0
Nlug01660	2946	39	1.77958	45	1.73801	78	2.89452	108	3.80247	149	6.01662	114	4.46184	36	1.4866	66	2.51541	41	1.6934	70	3.21748	53	1.97165	37	1.74772	60	2.54504	76	3.06028	63	2.29473	44	2.17315	70	3.20849	44	2.03424	65	2.36865	102	3.30648	69	2.20653	23	0.951869	46	1.9061	73	2.62965
Nlug01661	1026	1431	187.49	1987	220.355	1909	203.411	2363	238.886	1898	220.063	1884	211.727	1920	227.655	4078	446.269	1949	231.139	672	88.6897	544	58.1084	919	124.644	1370	166.859	1347	155.74	1438	150.396	1303	184.785	1306	171.882	1317	174.832	1720	179.971	3763	350.256	2082	191.173	2503	297.437	2469	293.76	1962	202.937
Nlug01662	276	0	0	1	0.412253	0	0	0	0	2	0.862025	1	0.417766	0	0	0	0	0	0	0	0	1	0.39708	1	0.50419	0	0	1	0.429805	0	0	0	0	0	0	0	0	0	0	0	0	0	0	0	0	0	0	0	0
Nlug01663	1392	157	15.1617	480	39.2352	275	21.5978	747	55.6617	357	30.509	346	28.6602	84	7.34115	253	20.407	280	24.4753	427	41.5374	270	21.2575	540	53.9831	569	51.0797	952	81.1294	358	27.5974	242	25.2956	282	27.3555	77	7.53415	160	12.3396	41	2.81283	504	34.1102	15	1.31381	379	33.2368	45	3.43069
Nlug01664	1152	10	1.1669	18	1.77784	25	2.37248	40	3.60149	31	3.20117	28	2.80251	51	5.38569	30	2.92392	44	4.64739	53	6.2298	64	6.08856	27	3.26148	55	5.96603	68	7.00224	40	3.7259	25	3.1576	39	4.57138	20	2.36461	60	5.59139	73	6.05158	99	8.0961	47	4.97425	54	5.72217	45	4.14542
Nlug01665	1542	631	55.0087	721	53.2015	619	43.8856	1119	75.2698	1032	79.6149	846	63.2598	621	48.9927	738	53.7364	626	49.3969	432	37.9359	631	44.8469	429	38.7147	672	54.4578	667	51.3124	608	42.31	648	61.1449	598	52.3663	621	54.8517	877	61.0571	960	59.4546	871	53.2141	763	60.3284	742	58.7407	883	60.7694
Nlug01666	2121	291	18.4433	289	15.5035	280	14.4322	463	22.642	572	32.0815	459	24.9525	271	15.5436	348	18.4219	255	14.6288	282	18.0036	307	15.863	222	14.5652	323	19.0299	300	16.7788	383	19.3768	282	19.3454	307	19.5449	297	19.0721	333	16.8548	435	19.5861	392	17.4116	337	19.3719	284	16.3455	413	20.6642
Nlug01667	324	22	9.12775	19	6.6724	23	7.76065	41	13.1254	59	21.6624	39	13.8791	15	5.6321	32	11.0892	16	6.00875	15	6.26899	12	4.05904	6	2.57697	23	8.87071	25	9.15326	19	6.29264	21	9.43069	22	9.16881	27	11.3501	37	12.2596	72	21.222	45	13.0846	24	9.03126	27	10.1727	47	15.3944
Nlug01668	753	27	4.82009	16	2.41768	25	3.62961	11	1.51521	9	1.42183	8	1.225	6	0.969349	8	1.19287	14	2.26226	5	0.899137	6	0.87326	16	2.95684	34	5.64234	14	2.20553	25	3.56262	14	2.70522	17	3.04852	19	3.4367	24	3.42166	29	3.67791	30	3.75335	5	0.809575	16	2.59385	15	2.114
Nlug01669	356	0	0	0	0	0	0	1	0.291357	0	0	2	0.647771	0	0	0	0	1	0.34179	0	0	0	0	0	0	0	0	0	0	0	0	0	0	0	0	0	0	0	0	0	0	0	0	0	0	0	0	0	0
Nlug01671	288	1	0.46676	0	0	0	0	0	0	0	0	0	0	0	0	0	0	0	0	0	0	0	0	1	0.483182	0	0	0	0	0	0	0	0	3	1.40658	0	0	0	0	0	0	0	0	0	0	0	0	1	0.368482
Nlug01672	678	9	1.78443	19	3.18858	5	0.806224	30	4.58951	15	2.63185	20	3.40128	0	0	28	4.63687	10	1.79465	8	1.59776	21	3.39451	21	4.31016	17	3.13325	40	6.9986	13	2.05749	17	3.64828	14	2.78826	0	0	1	0.15834	1	0.140854	15	2.08427	0	0	45	8.10219	0	0
Nlug01673	2043	30	1.97396	53	2.95176	55	2.94313	211	10.7125	196	11.4127	150	8.46573	63	3.75142	75	4.12183	92	5.47935	78	5.16984	99	5.31073	99	6.74327	132	8.07386	137	7.95487	110	5.77761	59	4.20197	51	3.37083	49	3.26671	54	2.83757	80	3.73956	81	3.73517	45	2.68551	55	3.28635	120	6.23335
Nlug01675	921	2	0.291915	0	0	0	0	1	0.11262	3	0.38749	4	0.500774	1	0.132088	0	0	2	0.264229	1	0.147025	0	0	0	0	0	0	1	0.128802	0	0	0	0	0	0	0	0	1	0.116563	1	0.10369	2	0.20458	0	0	0	0	5	0.576128
Nlug01676	756	362	64.3684	377	56.7405	305	44.1056	600	82.3198	831	130.761	594	90.5954	421	67.7461	336	49.9016	251	40.3981	482	86.3329	474	68.7138	350	64.4243	473	78.1835	498	78.1427	527	74.802	414	79.6797	460	82.1621	405	72.9652	462	65.6056	560	70.7399	514	64.0523	537	86.6033	263	42.4672	504	70.7485
Nlug01678	9621	24	0.335334	8	0.0946113	14	0.159083	24	0.258742	13	0.160739	17	0.203737	11	0.13909	8	0.0933613	17	0.215	10	0.140744	11	0.125302	19	0.274813	22	0.285745	30	0.369898	26	0.289986	16	0.241974	15	0.210526	16	0.226507	29	0.323593	13	0.129039	25	0.244801	10	0.126725	10	0.126882	54	0.595638
Nlug01679	1068	312	39.2708	420	44.7457	469	48.0084	454	44.092	374	41.6581	376	40.5937	391	44.5379	373	39.2134	387	44.0909	433	54.8994	411	42.1753	415	54.073	402	47.036	396	43.985	447	44.9118	321	43.7324	348	43.999	277	35.3257	335	33.674	387	34.6049	456	40.2242	396	45.207	378	43.2056	393	39.0508
Nlug01680	1935	1205	83.7129	1077	63.3298	760	42.9386	2569	137.708	3076	189.106	2207	131.511	812	51.0504	940	54.5436	793	49.8657	741	51.8547	948	53.6926	558	40.1289	1233	79.6265	1262	77.3676	1563	86.6767	968	72.7887	1095	76.4132	1037	72.9929	1869	103.693	2149	106.061	1896	92.3104	1239	78.0679	829	52.299	1470	80.6204
Nlug01681	2328	23	1.3281	29	1.41739	27	1.26793	29	1.29208	32	1.63518	32	1.58493	43	2.24703	19	0.916363	32	1.67254	66	3.83895	71	3.34243	72	4.30381	14	0.751486	30	1.52869	25	1.15234	33	2.06253	27	1.56609	40	2.34024	24	1.10675	14	0.574306	36	1.45684	21	1.09981	13	0.681679	22	1.00288
Nlug01682	1491	12	1.08191	5	0.381563	4	0.29329	13	0.904359	16	1.27656	18	1.39199	6	0.48955	0	0	7	0.571255	5	0.454092	8	0.58803	7	0.653317	10	0.838104	25	1.98904	2	0.143938	4	0.390348	9	0.81508	6	0.548095	8	0.576014	7	0.448352	11	0.695038	3	0.245316	3	0.24562	22	1.56586
Nlug01683	5667	98	2.32466	125	2.50975	88	1.69764	168	3.0749	138	2.89684	127	2.584	62	1.33095	62	1.22839	62	1.33121	99	2.36555	84	1.62448	57	1.39967	139	3.06505	174	3.64231	105	1.9882	57	1.46349	81	1.93004	33	0.793128	121	2.2922	120	2.02221	195	3.24171	59	1.26935	97	2.08948	186	3.48312
Nlug01684	1302	639	65.9745	491	42.9086	455	38.2046	568	45.2494	617	56.3733	533	47.2017	411	38.4021	368	31.7347	317	29.6249	364	37.8566	313	26.3464	215	22.979	582	55.8583	459	41.8199	631	52.0047	375	41.9073	394	40.8621	464	48.5389	620	51.1212	764	56.0378	630	45.5851	464	43.4499	470	44.0663	819	66.7546
Nlug01685	1455	5	0.461948	12	0.938408	17	1.27732	65	4.63367	37	3.02509	39	3.0906	30	2.50832	30	2.31502	56	4.68311	92	8.56201	37	2.78693	101	9.65966	71	6.09777	90	7.33771	56	4.12999	14	1.40002	48	4.45465	22	2.05941	47	3.46781	12	0.78762	68	4.4029	4	0.335181	77	6.46022	6	0.43762
Nlug01686	219	0	0	0	0	0	0	0	0	0	0	0	0	0	0	0	0	0	0	0	0	0	0	0	0	0	0	0	0	0	0	0	0	0	0	0	0	0	0	0	0	0	0	0	0	0	0	0	0
Nlug01687	2565	415	21.7494	464	20.5828	437	18.6256	1113	45.0073	950	44.0591	771	34.6584	380	18.0227	478	20.9237	525	24.9047	534	28.1906	418	17.8598	437	23.7081	593	28.8897	787	36.3972	764	31.9617	454	25.7536	528	27.796	462	24.5322	687	28.7535	567	21.1103	917	33.6802	450	21.3898	449	21.3687	449	18.5767
Nlug01688	1083	2024	251.228	2120	222.731	2473	249.638	2073	198.539	1395	153.23	2003	213.253	1035	116.261	1047	108.546	867	97.4092	1176	147.038	1739	175.978	1111	142.754	1318	152.077	1367	149.734	1513	149.911	1101	147.92	1172	146.128	1025	128.907	1230	121.926	1671	147.349	1566	136.225	1140	128.339	1179	132.894	1663	162.957
Nlug01689	1329	25	2.52872	21	1.79791	34	2.79685	87	6.78999	69	6.17623	74	6.4202	45	4.11919	62	5.23798	77	7.04977	44	4.4831	34	2.80376	38	3.97889	46	4.32522	49	4.37373	44	3.55265	14	1.53275	46	4.67378	34	3.48447	21	1.69635	39	2.80245	43	3.04815	33	3.02741	60	5.5112	34	2.71495
Nlug01690	1620	137	11.3682	248	17.4185	224	15.1164	185	11.8449	155	11.3819	168	11.9574	247	18.5484	222	15.3863	209	15.6979	303	25.3267	558	37.7491	517	44.4098	217	16.7386	195	14.2791	274	18.1493	149	13.3826	177	14.7534	141	11.8546	253	16.7659	339	19.984	310	18.0277	213	16.0305	191	14.3926	211	13.8222
Nlug01691	1086	281	34.7827	291	30.4885	290	29.1933	261	24.9279	190	20.8124	216	22.9333	337	37.7506	343	35.4618	340	38.0942	245	30.5483	335	33.8067	186	23.8334	277	31.8732	297	32.442	360	35.5711	217	29.0736	267	33.1984	282	35.3673	358	35.3895	507	44.5837	349	30.2753	347	38.9567	295	33.1598	338	33.029
Nlug01693	3834	105	3.68149	93	2.75997	51	1.45423	170	4.59909	149	4.6231	127	3.81938	65	2.06246	104	3.04564	96	3.04669	91	3.21396	64	1.82943	53	1.92366	131	4.26967	144	4.45545	126	3.52649	58	2.20113	75	2.64146	56	1.98938	129	3.61209	150	3.73626	165	4.05439	71	2.25781	109	3.47052	241	6.67073
Nlug01694	1605	186	15.5784	210	14.8874	215	14.6446	299	19.3229	204	15.1201	270	19.3968	206	15.6141	201	14.0611	184	13.9493	184	15.5236	188	12.8372	220	19.0744	212	16.5058	196	14.4864	263	17.5835	187	16.9526	210	17.6677	162	13.7475	260	17.3908	272	16.1842	278	16.3179	186	14.1293	134	10.1918	196	12.9595
Nlug01695	1281	86	9.02476	105	9.32639	110	9.38769	270	21.862	266	24.702	233	20.9724	100	9.49674	93	8.15137	94	8.9287	84	8.87935	96	8.21314	129	14.0134	118	11.5109	117	10.8347	110	9.21441	85	9.65471	82	8.64371	88	9.35656	117	9.80522	151	11.2571	149	10.958	72	6.85276	69	6.57536	142	11.7638
Nlug01697	1347	318	31.7355	975	82.3589	527	42.7719	2400	184.807	1154	101.915	1432	122.579	259	23.3914	763	63.5995	619	55.9155	1583	159.135	874	71.1101	1817	187.711	1780	165.131	2447	215.5	714	56.8794	537	58.0064	760	76.1871	170	17.1895	352	28.0541	20	1.41795	1246	87.1453	28	2.53438	823	74.5851	91	7.16939
Nlug01698	750	28	5.0186	28	4.24786	60	8.74592	26	3.59573	15	2.37919	33	5.07335	28	4.54172	24	3.59291	55	8.923	23	4.15258	39	5.69889	35	6.49397	23	3.83215	26	4.11238	24	3.43379	13	2.52204	40	7.20168	34	6.17448	29	4.15105	53	6.74859	31	3.89398	46	7.47788	64	10.4169	11	1.55647
Nlug01699	339	44	17.4477	36	12.083	39	12.5771	86	26.3132	214	75.0954	103	35.0332	281	100.839	113	37.4262	74	26.5608	27	10.7849	51	16.4876	21	8.62032	49	18.0623	58	20.2959	54	17.093	77	33.0492	45	17.9245	53	21.2941	49	15.5173	60	16.9025	127	35.2937	14	5.03513	17	6.12165	27	8.45226
Nlug01700	1500	35	3.13663	36	2.73077	14	1.02036	127	8.78188	156	12.3718	103	7.91749	51	4.13621	74	5.53908	48	3.89367	20	1.80547	15	1.09594	16	1.48434	55	4.58191	59	4.66597	35	2.50381	36	3.49205	46	4.14097	61	5.53887	112	8.01581	104	6.62126	93	5.84097	31	2.51972	51	4.15048	208	14.7157
Nlug01701	1551	28	2.42679	41	3.00778	36	2.5375	57	3.81187	72	5.5223	64	4.75784	36	2.82367	28	2.02695	38	2.98113	53	4.62717	55	3.88632	32	2.87106	62	4.99523	51	3.90067	35	2.42148	37	3.47104	45	3.91774	64	5.62019	40	2.76866	51	3.1402	52	3.15853	23	1.808	39	3.06953	49	3.35269
Nlug01702	750	7	1.25465	37	5.61324	0	0	21	2.90424	17	2.69641	21	3.22849	0	0	5	0.748524	1	0.162236	11	1.98601	1	0.146125	17	3.15421	22	3.66553	43	6.80124	1	0.143075	16	3.10405	6	1.08025	5	0.908011	0	0	0	0	25	3.14031	0	0	72	11.719	0	0
Nlug01703	372	0	0	3	0.917596	0	0	4	1.1153	3	0.959351	7	2.16969	0	0	3	0.905472	0	0	0	0	2	0.589216	1	0.374077	4	1.34367	2	0.637775	0	0	2	0.782269	1	0.362988	0	0	0	0	0	0	0	0	0	0	2	0.656306	0	0
Nlug01704	3615	441	16.399	429	13.5028	486	14.6975	603	17.3015	469	15.4335	560	17.8616	359	12.0812	421	13.0759	319	10.7372	397	14.8708	542	16.4315	342	13.165	373	12.8937	379	12.4369	411	12.1999	320	12.8799	333	12.4386	406	15.2968	376	11.1661	436	11.518	395	10.294	350	11.8043	248	8.37458	319	9.36464
Nlug01705	1989	142	9.59709	361	20.6512	167	9.17904	586	30.5589	313	18.7201	344	19.9418	75	4.58723	127	7.16912	100	6.11751	242	16.4752	175	9.64252	308	21.5486	364	22.8687	471	28.091	121	6.52792	132	9.65625	135	9.16504	55	3.76626	92	4.96562	65	3.12088	295	13.9727	76	4.65866	396	24.3041	119	6.34923
Nlug01706	459	20	5.85738	46	11.403	18	4.28721	110	24.8574	52	13.4769	52	13.0627	2	0.53008	32	7.8277	10	2.65092	15	4.42517	15	3.58151	30	9.0952	50	13.6123	79	20.4172	12	2.80539	26	8.24195	25	7.35466	13	3.85757	17	3.9761	14	2.91282	48	9.85194	11	2.92188	58	15.4253	11	2.54325
Nlug01707	2895	348	16.1591	369	14.5028	298	11.2534	473	16.9468	479	19.6828	428	17.0466	333	13.9933	357	13.8458	351	14.7526	377	17.6337	350	13.2497	400	19.2272	435	18.7766	469	19.2179	469	17.3839	329	16.5355	296	13.8063	323	15.1963	435	16.131	459	15.1413	483	15.7178	299	12.5923	291	12.2705	429	15.726
Nlug01708	1749	97	7.45535	111	7.22115	140	8.75092	167	9.9038	125	8.50196	185	12.1962	117	8.13804	162	10.3997	124	8.62663	131	10.1422	122	7.64464	113	8.99067	139	9.93117	162	10.9877	104	6.38069	94	7.82001	124	9.57342	82	6.38567	138	8.47052	135	7.37127	124	6.67921	90	6.27386	95	6.63061	103	6.24965
Nlug01709	1023	128	16.8198	103	11.4561	90	9.61794	194	19.6699	184	21.3964	230	25.9235	155	18.4323	169	18.5485	166	19.7443	112	14.825	114	12.2128	90	12.2425	159	19.4221	184	21.3365	217	22.7619	105	14.9342	167	22.0433	133	17.7076	190	19.9388	171	15.9632	186	17.1289	134	15.9702	131	15.632	278	28.8388
Nlug01710	249	19	10.2575	20	9.13911	11	4.82957	30	12.4967	74	35.3534	49	22.6902	29	14.1685	35	15.7821	27	13.1939	4	2.17526	28	12.3238	10	5.58862	18	9.03335	31	14.7687	36	15.5141	29	16.946	36	19.5226	24	13.1279	37	15.9523	34	13.04	45	17.0258	21	10.2826	28	13.7271	71	30.2599
Nlug01712	3708	963	34.9118	1112	34.1223	892	26.2991	1300	36.3646	1542	49.4702	1224	38.0613	934	30.643	1017	30.7949	905	29.6974	1160	42.3613	1331	39.3392	1246	46.7608	1127	37.9804	1033	33.0477	1198	34.669	682	26.7617	964	35.1053	842	30.9282	1462	42.3281	1827	47.0541	1787	45.4023	1171	38.5034	686	22.5842	1047	29.9651
Nlug01713	441	4	1.21929	40	10.3204	9	2.2311	76	17.8752	40	10.79	46	12.0271	5	1.37929	18	4.5828	2	0.551824	37	11.3609	41	10.189	78	24.6127	33	9.35085	83	22.3265	11	2.67657	25	8.24842	15	4.59291	3	0.926542	2	0.486869	0	0	25	5.34066	0	0	31	8.58109	2	0.481282
Nlug01714	630	528	112.663	493	89.0389	526	91.2768	680	111.955	651	122.925	719	131.592	473	91.3365	511	91.0704	568	109.703	503	108.113	525	91.3284	446	98.514	487	96.5971	611	115.049	661	112.586	388	89.6108	462	99.0231	392	84.7477	627	106.843	755	114.447	764	114.247	583	112.826	479	92.8142	601	101.238
Nlug01715	2880	41	1.91372	34	1.34326	16	0.607355	83	2.98924	70	2.89138	96	3.84344	69	2.91461	118	4.6003	45	1.90121	37	1.73964	63	2.39737	32	1.54618	82	3.55793	65	2.67733	93	3.46509	50	2.52608	68	3.18824	70	3.31046	88	3.28028	87	2.88486	85	2.78048	48	2.03203	42	1.78023	103	3.79536
Nlug01716	438	2	0.613821	1	0.259776	1	0.249598	4	0.947242	6	1.62958	5	1.31625	5	1.38874	2	0.512688	3	0.833406	2	0.618311	2	0.50043	2	0.635418	5	1.4265	4	1.08334	7	1.71494	9	2.98977	6	1.84975	6	1.86578	9	2.20592	3	0.654102	4	0.860358	3	0.835082	6	1.67223	21	5.08808
Nlug01717	465	0	0	0	0	0	0	0	0	2	0.511654	0	0	0	0	1	0.241459	1	0.261671	0	0	1	0.235686	2	0.598523	1	0.268734	0	0	1	0.230766	0	0	2	0.580781	0	0	2	0.46174	0	0	0	0	4	1.04879	1	0.262523	2	0.456442
Nlug01718	315	0	0	0	0	0	0	0	0	0	0	0	0	0	0	0	0	0	0	0	0	0	0	0	0	0	0	0	0	0	0	0	0	0	0	0	0	0	0	0	0	0	0	0	0	0	0	0	0
Nlug01719	1635	89	7.31743	128	8.9077	106	7.08767	203	12.8781	124	9.022	122	8.60367	68	5.05959	78	5.35641	98	7.29319	159	13.1683	107	7.17221	134	11.4049	200	15.2858	129	9.3595	136	8.92576	61	5.42852	86	7.10258	47	3.91528	86	5.64679	86	5.02318	164	9.44973	44	3.28108	51	3.80778	42	2.72609
Nlug01720	477	28	7.89089	29	6.91756	45	10.3136	55	11.9597	34	8.47929	40	9.66904	27	6.88604	22	5.17847	29	7.39757	37	10.5035	40	9.19028	78	22.7552	58	15.1945	58	14.4242	35	7.87361	31	9.45611	24	6.79404	22	6.28184	29	6.5268	26	5.20539	31	6.12261	35	8.94606	38	9.72489	14	3.11471
Nlug01722	3618	6	0.22293	19	0.597528	9	0.27195	8	0.229349	9	0.295919	7	0.223085	10	0.336245	14	0.434467	7	0.235418	11	0.411695	6	0.181748	4	0.153849	13	0.449004	10	0.327878	8	0.237271	2	0.0804324	4	0.149289	8	0.301165	4	0.118689	11	0.29035	7	0.182273	6	0.202192	10	0.337405	50	1.46659
Nlug01723	330	3	1.22206	9	3.10314	2	0.662569	0	0	3	1.08145	1	0.349404	0	0	1	0.340238	2	0.737438	8	3.28267	4	1.32841	1	0.421686	3	1.13601	2	0.718947	3	0.975509	0	0	3	1.22756	0	0	2	0.650634	0	0	1	0.285482	2	0.738921	2	0.739836	1	0.321584
Nlug01724	1485	0	0	0	0	2	0.147238	5	0.349236	1	0.0801074	2	0.155291	0	0	3	0.226825	3	0.245813	2	0.18237	0	0	2	0.187416	0	0	0	0	0	0	2	0.195962	0	0	1	0.0917183	0	0	2	0.128618	0	0	0	0	0	0	0	0
Nlug01725	1111	1	0.120996	7	0.716898	2	0.196803	2	0.18672	4	0.428297	1	0.103783	3	0.328497	2	0.202122	3	0.328561	6	0.731288	2	0.197289	3	0.37576	0	0	6	0.640646	3	0.289755	1	0.130965	1	0.121541	3	0.367781	1	0.0966288	2	0.171915	22	1.86553	3	0.329222	1	0.109877	1	0.09552
Nlug01726	429	137	42.9289	143	37.9273	165	42.0477	103	24.9032	79	21.9063	78	20.9642	133	37.7154	115	30.098	111	31.4829	135	42.6116	112	28.612	128	41.5199	93	27.0895	98	27.0988	117	29.2653	118	40.0216	108	33.994	90	28.5738	105	26.2756	159	35.3947	128	28.109	93	26.4306	75	21.3414	121	29.9321
Nlug01727	1623	180	14.9087	209	14.6521	189	12.7309	324	20.7063	290	21.2559	267	18.9686	180	13.492	196	13.5592	200	14.9941	240	20.0237	268	18.0969	245	21.0064	265	20.4034	205	14.9836	288	19.0414	157	14.0751	186	15.475	188	15.7769	238	15.7427	296	17.4169	264	15.3242	212	15.9257	184	13.8395	205	13.4043
Nlug01728	339	587	232.769	841	282.273	647	208.651	754	230.7	799	280.379	715	243.191	529	189.837	590	195.411	517	185.567	641	256.041	627	202.701	680	279.134	681	251.028	588	205.759	732	231.705	501	215.034	505	201.153	468	188.031	635	201.092	822	231.564	697	193.699	696	250.318	448	161.324	622	194.715
[truncated: 23,326 more rows]
[truncated: 30 more columns]

## Sheet: Supplementary Data 2
Name	imidacloprid	thiamethoxam	nitenpyram	sulfoxaflor	dinotefuran	clothianidin	etofenprox	isoprocorb	chlorpyrifos	buprofezin	triflumezopyrim	eggNOG	Description	NR.
[truncated: 2,596 more rows]

[truncated: 3 more sheets: Supplementary Data 3, Supplementary Data 4, Supplementary Data 5]
